# Supplementary material for: Revealing the Arabidopsis AtGRP7 mRNA binding proteome by specific enhanced RNA interactome capture
Source: BMC Plant Biol. 2024 Jun 14;24:552. doi: 10.1186/s12870-024-05249-4 (PMC11177498; doi:10.1186/s12870-024-05249-4)
Supplement: Supplementary file 1 — Supplementary Material 1 [file 12870_2024_5249_MOESM1_ESM.xlsx]

## Sheet: Sheet1
Primers used for PCR amplification in this study
Name	Sequence (5' -> 3')	AGI	Purpose
PP2A_for	CGATAGTCGACCAAGCGGTT	AT1G13320	Reference gene for qPCR
PP2A_rev	TACCGAACATCAACATCTGG	AT1G13320	Reference gene for qPCR
AGRP130	CAAGATCTCGATGGCCGTAG	AT2G21660	AtGRP7 forward primer at the start of exon2
AGRP131	CCACCTCTTGAGGAGTAACC	AT2G21660	AtGRP7 reverse primer in exon 2 (glycine-rich stretch)
AGRP132	GACGTGTCATCACCGTGAAC	AT4G39260	AtGRP8 forward primer in exon2
AGRP71	CGCGCGGCCGCTCACGGCGTCCACCACCAC	AT4G39260	AtGRP8 reverse pimer in exon2
UBQ10 fwd	AGATCCAGGACAAGGAGGTATTC	AT4G05320	forward primer for qPCR
UBQ10 rev	CGCAGGACCAAGTGAAGAGTAG	AT4G05320	reverse primer for qPCR
eIF4a_F	CAACAAGTCTCCCTGGTTATC	AT3G13920	forward primer for qPCR
eIF4a_R	AGCATCCTCTCATCATCACGG	AT3G13920	reverse primer for qPCR
CAB2_5_fwd	GCCAAGTTCTATCTGTTTGT	AT1G29920	forward primer for qPCR
CAB2_5_rev	TCTGAAAGTCTCTACCATCC	AT1G29920	reverse primer for qPCR
TOC1_915	TCAAGTGGTGGCTAGTGAAG	AT5G61380	forward primer for qPCR
TOC1_1048	CCCGATGAAGATGATGTGAG	AT5G61380	reverse primer for qPCR
AGRP140	ACATCTCACTGCTCACTACTC	AT2G21660	AtGRP7 forward primer, in 5'UTR
AGRP125	CTTGATCTTCCAGTCTCACG	AT2G21660	AtGRP7 reverse primer, start exon 2
18S_F	GAAGGCAGCAGGCGCGC		forward primer for qPCR 18S rRNA
18S_R	GCGGCTGCTGGCACCAGAC		reverse primer for qPCR 18S rRNA
gB_T7_GRP7-3UTR_fwd	GAATTCTAATACGACTCACTATAGG	AT2G21660	forward primer to generate PCR template for AtGRP7 3'UTR in vitro transcript
gB_T7_GRP7-3UTR_rev	GGATCCGTAACTCAATCG	AT2G21660	reverse primer to generate PCR template for AtGRP7 3'UTR in vitro transcript
gB_5'UTR_T7_fwd	TAATACGACTCACTATAGGGTCTAC	AT2G21660	forward primer to generate PCR template for AtGRP7 5'UTR in vitro transcript
gB_5'UTR_rev	ATCACCGGACGCCATTG	AT2G21660	reverse primer to generate PCR template for AtGRP7 5'UTR in vitro transcript
