# Supplementary material for: Revealing the Arabidopsis AtGRP7 mRNA binding proteome by specific enhanced RNA interactome capture
Source: BMC Plant Biol. 2024 Jun 14;24:552. doi: 10.1186/s12870-024-05249-4 (PMC11177498; doi:10.1186/s12870-024-05249-4)
Supplement: Supplementary file 5 — Supplementary Material 5 [file 12870_2024_5249_MOESM5_ESM.xlsx]

## Sheet: Description
Additional file 5 Data Set 1: MS analysis
Differential abundance analysis of proteins identified by mass spectrometry in the following experiments:
GRP7-GFP vs. grp7-1	large-scale (single) - in vivo capture with 5'UTR_1 oligo (100 g tissue)
GRP7-GFP vs. grp7-1	large-scale (tandem) - in vivo capture with 5’UTR_1 + LNA2.T oligos (100 g tissue)
GRP7-GFP vs. grp7-1	medium-scale - in vivo capture with 5’UTR LNA_1 oligo + oligo d(T) (32 g tissue)
GRP7 5'UTR vs. empty beads	capture with GRP7 5'UTR in vitro transcript
GRP7 3'UTR vs. empty beads	capture with GRP7 3'UTR in vitro transcript
Column description
AGI	Arabidopsis Genome Initiative (AGI) locus code
Gene name	Official gene name from TAIR (TAIR alias)
Protein ID	Protein primary accession
AVG expression	Average of normalized log2 TMT signal over all conditions
log2(FC)	Normalised abundance ratios as log2 values
p-value	p-value of the sample after running limma analysis (moderated t-test). Replicate information was added as a factor to the model of the test.
FDR	P-value corrected for multiple testing using method of Benjamini & Hochberg (1995)
hit annotation	For in vivo captures: a protein is considered as 'enriched hit', if the log2 FC is above 2
	For in vitro captures: a protein is considered as ‘enriched hit’, if the false discovery rate is smaller than 0.05 and a log2 FC of at least 1 is observed. A protein is considered as ‘enriched candidate’, if the false discovery rate is smaller than 0.2 and a log2 FC of at least 0.585 is observed.

## Sheet: large scale (single)
Gene name	Protein ID	AGI	Description	AveExpr	log2(FC)	hit_annotation
GRP7	Q03250	AT2G21660	Glycine-rich RNA-binding protein 7 OS=Arabidopsis thaliana GN=RBG7 PE=1 SV=1	25.0231	4.36544	enriched hit
LHCB2.2|LHCB2.1|Lhcb2:4	Q9S7J7|Q9SHR7|Q9XF87	AT2G05070	Chlorophyll a-b binding protein, chloroplastic OS=Arabidopsis thaliana GN=LHCB2.2 PE=2 SV=1|Chlorophyll a-b binding protein, chloroplastic OS=Arabidopsis thaliana GN=LHCB2.1 PE=2 SV=1|Chlorophyll a-b binding protein, chloroplastic OS=Arabidopsis thaliana GN=Lhcb2:4 PE=2 SV=1	24.4336	2.36219	enriched hit
GSTU19	Q9ZRW8	AT1G78380	Glutathione S-transferase U19 OS=Arabidopsis thaliana GN=GSTU19 PE=1 SV=1	23.9294	2.17039	enriched hit
BCA2	P42737|P42737-2	AT5G14740	Beta carbonic anhydrase 2, chloroplastic OS=Arabidopsis thaliana GN=BCA2 PE=1 SV=3|Isoform 2 of Beta carbonic anhydrase 2, chloroplastic OS=Arabidopsis thaliana GN=BCA2	23.3068	1.88961	no hit
PSBQ1	Q9XFT3|Q9XFT3-2	AT4G21280	Oxygen-evolving enhancer protein 3-1, chloroplastic OS=Arabidopsis thaliana GN=PSBQ1 PE=1 SV=3|Isoform 2 of Oxygen-evolving enhancer protein 3-1, chloroplastic OS=Arabidopsis thaliana GN=PSBQ1	23.2525	1.87075	no hit
GGAT1	Q9LR30|Q9LR30-2	AT1G23310	Glutamate--glyoxylate aminotransferase 1 OS=Arabidopsis thaliana GN=GGAT1 PE=1 SV=1|Isoform 2 of Glutamate--glyoxylate aminotransferase 1 OS=Arabidopsis thaliana GN=GGAT1	22.8961	1.85632	no hit
RBCS-1A	P10795	AT1G67090	Ribulose bisphosphate carboxylase small chain 1A, chloroplastic OS=Arabidopsis thaliana GN=RBCS-1A PE=1 SV=2	21.997	1.85596	no hit
BCA1	P27140|P27140-2|P27140-3	AT3G01500	Beta carbonic anhydrase 1, chloroplastic OS=Arabidopsis thaliana GN=BCA1 PE=1 SV=2|Isoform 2 of Beta carbonic anhydrase 1, chloroplastic OS=Arabidopsis thaliana GN=BCA1|Isoform 3 of Beta carbonic anhydrase 1, chloroplastic OS=Arabidopsis thaliana GN=BCA1	24.5694	1.84611	no hit
F7H2.16	Q9LMQ2	AT1G15820	Chlorophyll a-b binding protein, chloroplastic OS=Arabidopsis thaliana GN=F7H2.16 PE=1 SV=1	23.6677	1.81465	no hit
At5g38410|RBCS-2B|RBCS-3B	B3H5S2|F4KA76|P10797|P10798	AT5G38410	Ribulose bisphosphate carboxylase small chain OS=Arabidopsis thaliana GN=At5g38410 PE=3 SV=1|Ribulose bisphosphate carboxylase small chain OS=Arabidopsis thaliana GN=At5g38410 PE=3 SV=1|Ribulose bisphosphate carboxylase small chain 2B, chloroplastic OS=Arabidopsis thaliana GN=RBCS-2B PE=2 SV=2|Ribulose bisphosphate carboxylase small chain 3B, chloroplastic OS=Arabidopsis thaliana GN=RBCS-3B PE=2 …	22.73	1.78731	no hit
GAPC2|GAPC1	F4HQT1|P25858|Q9FX54	AT1G13440	Glyceraldehyde 3-phosphate dehydrogenase OS=Arabidopsis thaliana GN=GAPC2 PE=1 SV=1|Glyceraldehyde-3-phosphate dehydrogenase GAPC1, cytosolic OS=Arabidopsis thaliana GN=GAPC1 PE=1 SV=2|Glyceraldehyde-3-phosphate dehydrogenase GAPC2, cytosolic OS=Arabidopsis thaliana GN=GAPC2 PE=1 SV=1	24.7149	1.69828	no hit
HSP81-2|HSP90-4|HSP90-3|HSP90-2	F4K6B6|O03986|P51818|P55737	AT5G56030	Heat shock protein 81-2 OS=Arabidopsis thaliana GN=HSP81-2 PE=1 SV=1|Heat shock protein 90-4 OS=Arabidopsis thaliana GN=HSP90-4 PE=1 SV=1|Heat shock protein 90-3 OS=Arabidopsis thaliana GN=HSP90-3 PE=1 SV=2|Heat shock protein 90-2 OS=Arabidopsis thaliana GN=HSP90-2 PE=1 SV=1	24.1919	1.67626	no hit
APX1	F4HU93|Q05431	AT1G07890	L-ascorbate peroxidase 1 OS=Arabidopsis thaliana GN=APX1 PE=1 SV=1|L-ascorbate peroxidase 1, cytosolic OS=Arabidopsis thaliana GN=APX1 PE=1 SV=2	24.2942	1.66502	no hit
LHCB5	Q9XF89	AT4G10340	Chlorophyll a-b binding protein CP26, chloroplastic OS=Arabidopsis thaliana GN=LHCB5 PE=1 SV=1	24.952	1.62579	no hit
ATPD	Q9SSS9	AT4G09650	ATP synthase subunit delta, chloroplastic OS=Arabidopsis thaliana GN=ATPD PE=1 SV=1	23.3886	1.61166	no hit
At3g09200|RPP0A|RPP0C|RPP0B	A8MQR4|O04204|P57691|Q42112	AT3G09200	60S acidic ribosomal protein P0 OS=Arabidopsis thaliana GN=At3g09200 PE=1 SV=1|60S acidic ribosomal protein P0-1 OS=Arabidopsis thaliana GN=RPP0A PE=1 SV=1|60S acidic ribosomal protein P0-3 OS=Arabidopsis thaliana GN=RPP0C PE=1 SV=1|60S acidic ribosomal protein P0-2 OS=Arabidopsis thaliana GN=RPP0B PE=1 SV=2	22.3043	1.59667	no hit
GLDP1	Q94B78	AT4G33010	Glycine dehydrogenase (decarboxylating) 1, mitochondrial OS=Arabidopsis thaliana GN=GLDP1 PE=1 SV=2	22.6433	1.59439	no hit
psaB	P56767	ATCG00340	Photosystem I P700 chlorophyll a apoprotein A2 OS=Arabidopsis thaliana GN=psaB PE=3 SV=1	22.519	1.57641	no hit
HSC70-1|MED37E	F4KCE5|P22953	AT5G02500	Heat shock cognate protein 70-1 OS=Arabidopsis thaliana GN=HSC70-1 PE=1 SV=1|Probable mediator of RNA polymerase II transcription subunit 37e OS=Arabidopsis thaliana GN=MED37E PE=1 SV=3	22.7821	1.57437	no hit
rbcL	O03042	ATCG00490	Ribulose bisphosphate carboxylase large chain OS=Arabidopsis thaliana GN=rbcL PE=1 SV=1	26.9763	1.55456	no hit
RPS23B	P49201	AT5G02960	40S ribosomal protein S23-2 OS=Arabidopsis thaliana GN=RPS23B PE=2 SV=2	24.4976	1.54211	no hit
psaA	P56766	ATCG00350	Photosystem I P700 chlorophyll a apoprotein A1 OS=Arabidopsis thaliana GN=psaA PE=2 SV=1	24.2548	1.51264	no hit
GLU1	Q9ZNZ7|Q9ZNZ7-2	AT5G04140	Ferredoxin-dependent glutamate synthase 1, chloroplastic/mitochondrial OS=Arabidopsis thaliana GN=GLU1 PE=1 SV=3|Isoform 2 of Ferredoxin-dependent glutamate synthase 1, chloroplastic/mitochondrial OS=Arabidopsis thaliana GN=GLU1	27.4009	1.50446	no hit
F8J2_100	Q9LF98	AT3G52930	Fructose-bisphosphate aldolase OS=Arabidopsis thaliana GN=F8J2_100 PE=1 SV=1	23.6016	1.48927	no hit
CDC48A|CDC48E|CDC48D	P54609|Q9LZF6|Q9SCN8	AT3G09840	Cell division control protein 48 homolog A OS=Arabidopsis thaliana GN=CDC48A PE=1 SV=1|Cell division control protein 48 homolog E OS=Arabidopsis thaliana GN=CDC48E PE=1 SV=2|Cell division control protein 48 homolog D OS=Arabidopsis thaliana GN=CDC48D PE=1 SV=1	21.6733	1.48791	no hit
psbD	P56761	ATCG00270	Photosystem II D2 protein OS=Arabidopsis thaliana GN=psbD PE=1 SV=3	22.9675	1.46931	no hit
MS1	O50008	AT5G17920	5-methyltetrahydropteroyltriglutamate--homocysteine methyltransferase 1 OS=Arabidopsis thaliana GN=MS1 PE=1 SV=1	25.4809	1.4686	no hit
GLT1	Q9LV03	AT5G53460	Glutamate synthase 1 [NADH], chloroplastic OS=Arabidopsis thaliana GN=GLT1 PE=2 SV=2	27.1079	1.46663	no hit
petA	P56771	ATCG00540	Cytochrome f OS=Arabidopsis thaliana GN=petA PE=3 SV=1	24.3836	1.445	no hit
LHCA3	Q9SY97|Q9SY97-2	AT1G61520	Photosystem I chlorophyll a/b-binding protein 3-1, chloroplastic OS=Arabidopsis thaliana GN=LHCA3 PE=1 SV=1|Isoform 2 of Photosystem I chlorophyll a/b-binding protein 3-1, chloroplastic OS=Arabidopsis thaliana GN=LHCA3	23.3131	1.44492	no hit
ATPC1	Q01908	AT4G04640	ATP synthase gamma chain 1, chloroplastic OS=Arabidopsis thaliana GN=ATPC1 PE=1 SV=1	24.6281	1.42781	no hit
TUBA2|TUBA6|TUBA4	B9DGT7|P29511|Q0WV25	AT1G50010	Tubulin alpha-2 chain OS=Arabidopsis thaliana GN=TUBA2 PE=2 SV=2|Tubulin alpha-6 chain OS=Arabidopsis thaliana GN=TUBA6 PE=1 SV=1|Tubulin alpha-4 chain OS=Arabidopsis thaliana GN=TUBA4 PE=2 SV=2	24.9249	1.42609	no hit
CPN60B1	P21240	AT1G55490	Chaperonin 60 subunit beta 1, chloroplastic OS=Arabidopsis thaliana GN=CPN60B1 PE=1 SV=3	25.9841	1.42101	no hit
A1|A3|A4|A2	P0DH99|Q0WL56|Q8GTY0|Q8W4H7	AT1G07940	Elongation factor 1-alpha 1 OS=Arabidopsis thaliana GN=A1 PE=1 SV=1|Elongation factor 1-alpha 3 OS=Arabidopsis thaliana GN=A3 PE=1 SV=2|Elongation factor 1-alpha 4 OS=Arabidopsis thaliana GN=A4 PE=1 SV=2|Elongation factor 1-alpha 2 OS=Arabidopsis thaliana GN=A2 PE=1 SV=2	25.4799	1.39834	no hit
ASN2	Q9LV77|Q9LV77-2	AT5G65010	Asparagine synthetase [glutamine-hydrolyzing] 2 OS=Arabidopsis thaliana GN=ASN2 PE=2 SV=1|Isoform 2 of Asparagine synthetase [glutamine-hydrolyzing] 2 OS=Arabidopsis thaliana GN=ASN2	23.894	1.38558	no hit
At1g32060	P25697	AT1G32060	Phosphoribulokinase, chloroplastic OS=Arabidopsis thaliana GN=At1g32060 PE=2 SV=1	24.2467	1.37096	no hit
At2g22230	Q9SIE3	AT2G22230	At2g22230/T26C19.11 OS=Arabidopsis thaliana GN=At2g22230 PE=2 SV=2	22.9677	1.36708	no hit
At3g60750|TKL-1	F4JBY2|Q8RWV0	AT3G60750	Transketolase OS=Arabidopsis thaliana GN=At3g60750 PE=1 SV=1|Transketolase-1, chloroplastic OS=Arabidopsis thaliana GN=TKL-1 PE=1 SV=1	26.2421	1.33247	no hit
At3g58610	Q05758	AT3G58610	Ketol-acid reductoisomerase, chloroplastic OS=Arabidopsis thaliana GN=At3g58610 PE=2 SV=2	22.7188	1.31696	no hit
At1g23190	O49299	AT1G23190	Probable phosphoglucomutase, cytoplasmic 1 OS=Arabidopsis thaliana GN=At1g23190 PE=2 SV=2	22.3326	1.31357	no hit
CLPC1	Q9FI56	AT5G50920	Chaperone protein ClpC1, chloroplastic OS=Arabidopsis thaliana GN=CLPC1 PE=1 SV=1	25.3432	1.30261	no hit
At1g10580	A4FVN8	AT1G10580	At1g10580 OS=Arabidopsis thaliana GN=At1g10580 PE=2 SV=1	24.4713	1.29034	no hit
GAPA1	P25856	AT3G26650	Glyceraldehyde-3-phosphate dehydrogenase GAPA1, chloroplastic OS=Arabidopsis thaliana GN=GAPA1 PE=1 SV=3	23.4162	1.28603	no hit
PSAF	Q9SHE8	AT1G31330	Photosystem I reaction center subunit III, chloroplastic OS=Arabidopsis thaliana GN=PSAF PE=1 SV=1	24.3324	1.28422	no hit
LHCB4.1	Q07473	AT5G01530	Chlorophyll a-b binding protein CP29.1, chloroplastic OS=Arabidopsis thaliana GN=LHCB4.1 PE=1 SV=1	23.8074	1.27339	no hit
GAPB	P25857	AT1G42970	Glyceraldehyde-3-phosphate dehydrogenase GAPB, chloroplastic OS=Arabidopsis thaliana GN=GAPB PE=1 SV=2	24.2668	1.25207	no hit
At4g21660	F4JJM1|Q8H0V8	AT4G21660	Proline-rich spliceosome-associated (PSP) family protein OS=Arabidopsis thaliana GN=At4g21660 PE=4 SV=1|At4g21660 OS=Arabidopsis thaliana GN=At4g21660 PE=2 SV=1	25.1708	1.24931	no hit
RPS8A	Q93VG5	AT5G20290	40S ribosomal protein S8-1 OS=Arabidopsis thaliana GN=RPS8A PE=2 SV=1	23.3092	1.24025	no hit
HSP90-5	Q9SIF2|Q9SIF2-2	AT2G04030	Heat shock protein 90-5, chloroplastic OS=Arabidopsis thaliana GN=HSP90-5 PE=1 SV=1|Isoform 2 of Heat shock protein 90-5, chloroplastic OS=Arabidopsis thaliana GN=HSP90-5	23.0825	1.23273	no hit
MFC16.13|F9F13.90	Q9FI15|Q9SUN5	AT5G44500	Small nuclear ribonucleoprotein-associated protein OS=Arabidopsis thaliana GN=MFC16.13 PE=2 SV=1|Small nuclear ribonucleoprotein-associated protein OS=Arabidopsis thaliana GN=F9F13.90 PE=2 SV=1	24.0938	1.22697	no hit
NIR1	Q39161	AT2G15620	Ferredoxin--nitrite reductase, chloroplastic OS=Arabidopsis thaliana GN=NIR1 PE=1 SV=1	23.3955	1.21349	no hit
MDH2|MDH1	P57106|P93819	AT5G43330	Malate dehydrogenase, cytoplasmic 2 OS=Arabidopsis thaliana GN=MDH2 PE=1 SV=1|Malate dehydrogenase, cytoplasmic 1 OS=Arabidopsis thaliana GN=MDH1 PE=1 SV=2	22.7273	1.20252	no hit
petB	P56773	ATCG00720	Cytochrome b6 OS=Arabidopsis thaliana GN=petB PE=1 SV=1	23.7909	1.19391	no hit
GLO2	Q9LRS0	AT3G14415	Peroxisomal (S)-2-hydroxy-acid oxidase GLO2 OS=Arabidopsis thaliana GN=GLO2 PE=1 SV=1	22.8672	1.19163	no hit
psbC	P56778	ATCG00280	Photosystem II CP43 reaction center protein OS=Arabidopsis thaliana GN=psbC PE=1 SV=3	24.9729	1.18266	no hit
RPL8A	P46286	AT2G18020	60S ribosomal protein L8-1 OS=Arabidopsis thaliana GN=RPL8A PE=1 SV=2	25.8685	1.17757	no hit
BBC1|RPL13B	A8MQA1|P41127	AT3G49010	60S ribosomal protein L13 OS=Arabidopsis thaliana GN=BBC1 PE=1 SV=1|60S ribosomal protein L13-1 OS=Arabidopsis thaliana GN=RPL13B PE=1 SV=1	23.7034	1.17605	no hit
FER3	Q9LYN2	AT3G56090	Ferritin-3, chloroplastic OS=Arabidopsis thaliana GN=FER3 PE=2 SV=1	22.0703	1.16776	no hit
LOS1	Q9ASR1	AT1G56070	Elongation factor 2 OS=Arabidopsis thaliana GN=LOS1 PE=1 SV=1	25.1862	1.1649	no hit
emb2444	Q9ZU66	AT2G18510	Putative spliceosome associated protein OS=Arabidopsis thaliana GN=emb2444 PE=2 SV=1	24.1666	1.15771	no hit
RPL24A	Q42347	AT2G36620	60S ribosomal protein L24-1 OS=Arabidopsis thaliana GN=RPL24A PE=1 SV=2	25.9613	1.15541	no hit
At3g18790	Q9LS97	AT3G18790	AT3G18790 protein OS=Arabidopsis thaliana GN=At3g18790 PE=2 SV=1	22.6725	1.15248	no hit
At3g55800	P46283	AT3G55800	Sedoheptulose-1,7-bisphosphatase, chloroplastic OS=Arabidopsis thaliana GN=At3g55800 PE=2 SV=1	22.4143	1.14944	no hit
GDCST	O65396	AT1G11860	Aminomethyltransferase, mitochondrial OS=Arabidopsis thaliana GN=GDCST PE=2 SV=1	23.6459	1.13378	no hit
RPS3AB	Q42262	AT4G34670	40S ribosomal protein S3a-2 OS=Arabidopsis thaliana GN=RPS3AB PE=2 SV=3	24.605	1.12836	no hit
RPS7A	Q9C514	AT1G48830	40S ribosomal protein S7-1 OS=Arabidopsis thaliana GN=RPS7A PE=2 SV=1	26.7461	1.12778	no hit
psbB	P56777	ATCG00680	Photosystem II CP47 reaction center protein OS=Arabidopsis thaliana GN=psbB PE=1 SV=1	24.9296	1.10529	no hit
atpB	P19366	ATCG00480	ATP synthase subunit beta, chloroplastic OS=Arabidopsis thaliana GN=atpB PE=1 SV=2	26.7534	1.10393	no hit
RP1|ARP1	A8MQQ1|P17094	AT1G43170	60S ribosomal protein L3-1 OS=Arabidopsis thaliana GN=RP1 PE=3 SV=1|60S ribosomal protein L3-1 OS=Arabidopsis thaliana GN=ARP1 PE=2 SV=5	24.6508	1.08234	no hit
CPN60A1	P21238	AT2G28000	Chaperonin 60 subunit alpha 1, chloroplastic OS=Arabidopsis thaliana GN=CPN60A1 PE=1 SV=2	24.9535	1.07798	no hit
ATL5	F4J912|Q8LBI1	AT3G25520	60S ribosomal protein L5-1 OS=Arabidopsis thaliana GN=ATL5 PE=4 SV=1|60S ribosomal protein L5-1 OS=Arabidopsis thaliana GN=ATL5 PE=2 SV=2	23.6628	1.07167	no hit
RPL11	Q9MAP3	AT1G32990	50S ribosomal protein L11, chloroplastic OS=Arabidopsis thaliana GN=RPL11 PE=2 SV=1	22.7612	1.06523	no hit
RPS18A	P34788	AT1G22780	40S ribosomal protein S18 OS=Arabidopsis thaliana GN=RPS18A PE=1 SV=1	27.0935	1.05977	no hit
atpF	P56759	ATCG00130	ATP synthase subunit b, chloroplastic OS=Arabidopsis thaliana GN=atpF PE=3 SV=1	23.1865	1.05769	no hit
ATO	Q9FG01	AT5G06160	Splicing factor SF3a60 homolog OS=Arabidopsis thaliana GN=ATO PE=1 SV=1	26.8401	1.05243	no hit
RPS7C	Q8LD03	AT5G16130	40S ribosomal protein S7-3 OS=Arabidopsis thaliana GN=RPS7C PE=1 SV=2	27.1777	1.0356	no hit
At2g16860	Q9ZVX7	AT2G16860	Expressed protein OS=Arabidopsis thaliana GN=At2g16860 PE=1 SV=2	23.4867	1.03345	no hit
At5g58330	F4KEX3|Q8H1E2|Q9LVL7	AT5G58330	Malate dehydrogenase OS=Arabidopsis thaliana GN=At5g58330 PE=3 SV=1|Lactate/malate dehydrogenase family protein OS=Arabidopsis thaliana GN=At5g58330 PE=2 SV=1|Lactate/malate dehydrogenase family protein OS=Arabidopsis thaliana GN=At5g58330 PE=3 SV=1	22.4303	1.01873	no hit
RPS15AA	P42798	AT1G07770	40S ribosomal protein S15a-1 OS=Arabidopsis thaliana GN=RPS15AA PE=2 SV=2	23.3247	1.01791	no hit
atpA	P56757	ATCG00120	ATP synthase subunit alpha, chloroplastic OS=Arabidopsis thaliana GN=atpA PE=1 SV=1	25.7628	1.01196	no hit
RPL4	O50061|Q2V4Q4|Q3EDH2	AT1G07320	50S ribosomal protein L4, chloroplastic OS=Arabidopsis thaliana GN=RPL4 PE=2 SV=2|50S ribosomal protein L4 OS=Arabidopsis thaliana GN=RPL4 PE=2 SV=1|50S ribosomal protein L4 OS=Arabidopsis thaliana GN=RPL4 PE=3 SV=1	26.6594	1.00548	no hit
RPL14B	Q9T043	AT4G27090	60S ribosomal protein L14-2 OS=Arabidopsis thaliana GN=RPL14B PE=2 SV=1	24.4458	0.990018	no hit
TUFA	P17745|Q9ZT91	AT4G20360	Elongation factor Tu, chloroplastic OS=Arabidopsis thaliana GN=TUFA PE=1 SV=1|Elongation factor Tu, mitochondrial OS=Arabidopsis thaliana GN=TUFA PE=1 SV=1	26.1636	0.966647	no hit
RPS7B	Q9M885	AT3G02560	40S ribosomal protein S7-2 OS=Arabidopsis thaliana GN=RPS7B PE=2 SV=1	26.3007	0.96187	no hit
RPL3A	Q9SKX4	AT2G43030	50S ribosomal protein L3-1, chloroplastic OS=Arabidopsis thaliana GN=RPL3A PE=2 SV=1	26.0092	0.943027	no hit
mMDH2|At3g15020|At1g53240	A8MQK3|Q9LKA3|Q9ZP06	AT3G15020	Malate dehydrogenase OS=Arabidopsis thaliana GN=mMDH2 PE=3 SV=1|Malate dehydrogenase 2, mitochondrial OS=Arabidopsis thaliana GN=At3g15020 PE=2 SV=1|Malate dehydrogenase 1, mitochondrial OS=Arabidopsis thaliana GN=At1g53240 PE=1 SV=1	23.0369	0.936993	no hit
GRF6|GRF8	F4KGV2|F4KGV5|F4KHY7|P48348|P48348-2|P48349|P48349-2	AT5G10450	14-3-3-like protein GF14 lambda OS=Arabidopsis thaliana GN=GRF6 PE=3 SV=1|14-3-3-like protein GF14 lambda OS=Arabidopsis thaliana GN=GRF6 PE=3 SV=1|14-3-3-like protein GF14 kappa OS=Arabidopsis thaliana GN=GRF8 PE=3 SV=1|14-3-3-like protein GF14 kappa OS=Arabidopsis thaliana GN=GRF8 PE=1 SV=2|Isoform 2 of 14-3-3-like protein GF14 kappa OS=Arabidopsis thaliana GN=GRF8|14-3-3-like protein GF14 lamb…	23.7253	0.936297	no hit
At4g15000|RPL27C	A8MS28|P51419	AT4G15000	60S ribosomal protein L27-3 OS=Arabidopsis thaliana GN=At4g15000 PE=4 SV=1|60S ribosomal protein L27-3 OS=Arabidopsis thaliana GN=RPL27C PE=2 SV=2	23.1941	0.931003	no hit
FBA1	F4IGL5|Q9SJU4	AT2G21330	Fructose-bisphosphate aldolase OS=Arabidopsis thaliana GN=FBA1 PE=3 SV=1|Probable fructose-bisphosphate aldolase 1, chloroplastic OS=Arabidopsis thaliana GN=FBA1 PE=1 SV=2	23.0811	0.922364	no hit
RPL13	Q9SYL9	AT1G78630	50S ribosomal protein L13, chloroplastic OS=Arabidopsis thaliana GN=RPL13 PE=2 SV=1	24.3645	0.921367	no hit
RPL5	O04603	AT4G01310	50S ribosomal protein L5, chloroplastic OS=Arabidopsis thaliana GN=RPL5 PE=2 SV=1	24.868	0.919585	no hit
RPS9B	Q9LXG1	AT5G15200	40S ribosomal protein S9-1 OS=Arabidopsis thaliana GN=RPS9B PE=1 SV=1	25.7747	0.919116	no hit
HIRD11	Q9SLJ2	AT1G54410	Dehydrin HIRD11 OS=Arabidopsis thaliana GN=HIRD11 PE=1 SV=1	22.9205	0.915911	no hit
FBP	P25851	AT3G54050	Fructose-1,6-bisphosphatase, chloroplastic OS=Arabidopsis thaliana GN=FBP PE=1 SV=2	21.6562	0.91089	no hit
RPL6	O23049	AT1G05190	50S ribosomal protein L6, chloroplastic OS=Arabidopsis thaliana GN=RPL6 PE=2 SV=1	26.9921	0.904491	no hit
RPS5A	Q9ZUT9	AT2G37270	40S ribosomal protein S5-1 OS=Arabidopsis thaliana GN=RPS5A PE=1 SV=1	22.9347	0.900496	no hit
RPL1	Q9LY66	AT3G63490	50S ribosomal protein L1, chloroplastic OS=Arabidopsis thaliana GN=RPL1 PE=1 SV=1	23.2684	0.900023	no hit
At5g66860	Q9FKZ4	AT5G66860	Putative uncharacterized protein At5g66860; MUD21.12 OS=Arabidopsis thaliana GN=At5g66860 PE=2 SV=1	24.8869	0.89235	no hit
RPS6A	O48549	AT4G31700	40S ribosomal protein S6-1 OS=Arabidopsis thaliana GN=RPS6A PE=1 SV=2	27.5828	0.890923	no hit
RPS5B	P51427	AT3G11940	40S ribosomal protein S5-2 OS=Arabidopsis thaliana GN=RPS5B PE=1 SV=2	23.1699	0.889275	no hit
RPS10	P42797|Q9LK61	AT3G22300	40S ribosomal protein S10, mitochondrial OS=Arabidopsis thaliana GN=RPS10 PE=2 SV=2|30S ribosomal protein S10, chloroplastic OS=Arabidopsis thaliana GN=RPS10 PE=2 SV=1	24.438	0.888472	no hit
RPL24	P92959	AT5G54600	50S ribosomal protein L24, chloroplastic OS=Arabidopsis thaliana GN=RPL24 PE=2 SV=2	22.8624	0.881462	no hit
P40|RPSaA	B9DG17|Q08682	AT1G72370	40S ribosomal protein SA OS=Arabidopsis thaliana GN=P40 PE=1 SV=1|40S ribosomal protein Sa-1 OS=Arabidopsis thaliana GN=RPSaA PE=1 SV=3	24.6802	0.878577	no hit
At5g15980	Q8LPF1	AT5G15980	Pentatricopeptide repeat-containing protein At5g15980, mitochondrial OS=Arabidopsis thaliana GN=At5g15980 PE=2 SV=1	23.0448	0.875081	no hit
rpl2-A	P56791	ATCG00830	50S ribosomal protein L2, chloroplastic OS=Arabidopsis thaliana GN=rpl2-A PE=3 SV=1	26.9689	0.874265	no hit
RPS20A	P49200	AT3G45030	40S ribosomal protein S20-1 OS=Arabidopsis thaliana GN=RPS20A PE=2 SV=2	26.1111	0.869472	no hit
ROC4|CYP20-3	F4IX26|F4IX28|P34791	AT3G62030	Peptidyl-prolyl cis-trans isomerase CYP20-3 OS=Arabidopsis thaliana GN=ROC4 PE=4 SV=1|Peptidyl-prolyl cis-trans isomerase OS=Arabidopsis thaliana GN=ROC4 PE=3 SV=1|Peptidyl-prolyl cis-trans isomerase CYP20-3, chloroplastic OS=Arabidopsis thaliana GN=CYP20-3 PE=1 SV=1	23.8951	0.869141	no hit
At5g08180	Q9LEY9	AT5G08180	H/ACA ribonucleoprotein complex subunit 2-like protein OS=Arabidopsis thaliana GN=At5g08180 PE=1 SV=1	24.961	0.868782	no hit
RPL15	P25873	AT3G25920	50S ribosomal protein L15, chloroplastic OS=Arabidopsis thaliana GN=RPL15 PE=1 SV=2	26.8846	0.859104	no hit
RPL7B	P60040	AT2G01250	60S ribosomal protein L7-2 OS=Arabidopsis thaliana GN=RPL7B PE=2 SV=1	24.7274	0.858091	no hit
RPS11C	P42733	AT5G23740	40S ribosomal protein S11-3 OS=Arabidopsis thaliana GN=RPS11C PE=2 SV=2	25.0928	0.849784	no hit
HSP70-7|HSP70-6	Q9LTX9|Q9STW6	AT5G49910	Heat shock 70 kDa protein 7, chloroplastic OS=Arabidopsis thaliana GN=HSP70-7 PE=2 SV=1|Heat shock 70 kDa protein 6, chloroplastic OS=Arabidopsis thaliana GN=HSP70-6 PE=1 SV=1	24.3248	0.844298	no hit
RPS6B	P51430	AT5G10360	40S ribosomal protein S6-2 OS=Arabidopsis thaliana GN=RPS6B PE=1 SV=3	26.9924	0.843858	no hit
T21H19_180	Q9LF02	AT5G16260	At5g16260 OS=Arabidopsis thaliana GN=T21H19_180 PE=1 SV=1	23.1132	0.843273	no hit
TIC110	Q8LPR9	AT1G06950	Protein TIC110, chloroplastic OS=Arabidopsis thaliana GN=TIC110 PE=1 SV=1	23.574	0.839643	no hit
RCA	F4IVZ7|P10896|P10896-2	AT2G39730	Ribulose bisphosphate carboxylase/oxygenase activase OS=Arabidopsis thaliana GN=RCA PE=1 SV=1|Ribulose bisphosphate carboxylase/oxygenase activase, chloroplastic OS=Arabidopsis thaliana GN=RCA PE=1 SV=2|Isoform Short of Ribulose bisphosphate carboxylase/oxygenase activase, chloroplastic OS=Arabidopsis thaliana GN=RCA	25.6492	0.832435	no hit
RPS11A	P16181	AT3G48930	40S ribosomal protein S11-1 OS=Arabidopsis thaliana GN=RPS11A PE=2 SV=1	27.2186	0.831351	no hit
MED36A|MED36B	Q94AH9|Q9FEF8	AT4G25630	Mediator of RNA polymerase II transcription subunit 36a OS=Arabidopsis thaliana GN=MED36A PE=1 SV=2|Probable mediator of RNA polymerase II transcription subunit 36b OS=Arabidopsis thaliana GN=MED36B PE=1 SV=1	24.864	0.825662	no hit
FER1	Q39101	AT5G01600	Ferritin-1, chloroplastic OS=Arabidopsis thaliana GN=FER1 PE=2 SV=1	23.4588	0.822117	no hit
RZ1C	Q8RWN5	AT5G04280	Glycine-rich RNA-binding protein RZ1C OS=Arabidopsis thaliana GN=RZ1C PE=1 SV=1	25.5872	0.821487	no hit
SVR1	Q8L960	AT2G39140	Pseudouridine synthase family protein OS=Arabidopsis thaliana GN=SVR1 PE=2 SV=1	21.8219	0.819911	no hit
PSBQ2	Q41932	AT4G05180	Oxygen-evolving enhancer protein 3-2, chloroplastic OS=Arabidopsis thaliana GN=PSBQ2 PE=1 SV=2	22.8772	0.813909	no hit
RPL9	P25864	AT3G44890	50S ribosomal protein L9, chloroplastic OS=Arabidopsis thaliana GN=RPL9 PE=2 SV=1	24.3932	0.812347	no hit
RPS26C	Q9LYK9	AT3G56340	40S ribosomal protein S26-3 OS=Arabidopsis thaliana GN=RPS26C PE=2 SV=1	23.2704	0.792129	no hit
RS41	P92966|P92966-2|P92966-3|P92966-4|P92966-5	AT5G52040	Serine/arginine-rich splicing factor RS41 OS=Arabidopsis thaliana GN=RS41 PE=1 SV=2|Isoform 2 of Serine/arginine-rich splicing factor RS41 OS=Arabidopsis thaliana GN=RS41|Isoform 3 of Serine/arginine-rich splicing factor RS41 OS=Arabidopsis thaliana GN=RS41|Isoform 4 of Serine/arginine-rich splicing factor RS41 OS=Arabidopsis thaliana GN=RS41|Isoform 5 of Serine/arginine-rich splicing factor RS41…	23.523	0.79126	no hit
SVL2|GDPDL1	F4HQ30|Q7Y208	AT1G66970	Putative glycerophosphoryl diester phosphodiesterase 3 OS=Arabidopsis thaliana GN=SVL2 PE=4 SV=1|Glycerophosphodiester phosphodiesterase GDPDL1 OS=Arabidopsis thaliana GN=GDPDL1 PE=1 SV=2	24.0338	0.789829	no hit
PSBO1	P23321	AT5G66570	Oxygen-evolving enhancer protein 1-1, chloroplastic OS=Arabidopsis thaliana GN=PSBO1 PE=1 SV=2	24.4837	0.788856	no hit
OBGL	Q8L7L0	AT5G18570	GTP-binding protein OBGC, chloroplastic OS=Arabidopsis thaliana GN=OBGL PE=2 SV=1	25.4734	0.787581	no hit
RPL18AB	P51418	AT2G34480	60S ribosomal protein L18a-2 OS=Arabidopsis thaliana GN=RPL18AB PE=2 SV=2	24.8814	0.779868	no hit
At2g34040	O22957	AT2G34040	Apoptosis inhibitory protein 5 (API5) OS=Arabidopsis thaliana GN=At2g34040 PE=1 SV=2	24.517	0.777138	no hit
RPL21	P51412	AT1G35680	50S ribosomal protein L21, chloroplastic OS=Arabidopsis thaliana GN=RPL21 PE=2 SV=1	27.8688	0.768887	no hit
At1g55890	Q9LG23	AT1G55890	Pentatricopeptide repeat-containing protein At1g55890, mitochondrial OS=Arabidopsis thaliana GN=At1g55890 PE=2 SV=1	25.16	0.7645	no hit
At2g44120|RPL7C	F4IT48|P60039	AT2G44120	60S ribosomal protein L7-3 OS=Arabidopsis thaliana GN=At2g44120 PE=3 SV=1|60S ribosomal protein L7-3 OS=Arabidopsis thaliana GN=RPL7C PE=2 SV=1	24.2693	0.762623	no hit
At4g24880	Q93ZD6	AT4G24880	AT4g24880/F13M23_20 OS=Arabidopsis thaliana GN=At4g24880 PE=2 SV=1	26.1812	0.758983	no hit
LA1	Q93ZV7|Q93ZV7-2	AT4G32720	La protein 1 OS=Arabidopsis thaliana GN=LA1 PE=1 SV=1|Isoform 2 of La protein 1 OS=Arabidopsis thaliana GN=LA1	23.5709	0.739676	no hit
At4g36680	Q9M065	AT4G36680	Pentatricopeptide repeat-containing protein At4g36680, mitochondrial OS=Arabidopsis thaliana GN=At4g36680 PE=2 SV=1	26.7701	0.736077	no hit
RPS24A	Q9SS17	AT3G04920	40S ribosomal protein S24-1 OS=Arabidopsis thaliana GN=RPS24A PE=2 SV=1	25.6678	0.729563	no hit
RPL19A	Q9SRX2	AT1G02780	60S ribosomal protein L19-1 OS=Arabidopsis thaliana GN=RPL19A PE=2 SV=1	23.6332	0.721265	no hit
TIG	Q8S9L5	AT5G55220	Trigger factor-like protein TIG, Chloroplastic OS=Arabidopsis thaliana GN=TIG PE=1 SV=1	24.0424	0.717587	no hit
At5g47210	Q9LVT8	AT5G47210	At5g47210 OS=Arabidopsis thaliana GN=At5g47210 PE=1 SV=1	26.4628	0.712516	no hit
At2g39670	F4IVY6|O48815	AT2G39670	Radical SAM domain-containing protein OS=Arabidopsis thaliana GN=At2g39670 PE=3 SV=1|At2g39670/F17A14.4 OS=Arabidopsis thaliana GN=At2g39670 PE=2 SV=2	23.3491	0.70615	no hit
psbA	P83755	ATCG00020	Photosystem II protein D1 OS=Arabidopsis thaliana GN=psbA PE=1 SV=2	23.719	0.706131	no hit
At5g14320|RPS13	B3H631|P42732	AT5G14320	30S ribosomal protein S13 OS=Arabidopsis thaliana GN=At5g14320 PE=4 SV=1|30S ribosomal protein S13, chloroplastic OS=Arabidopsis thaliana GN=RPS13 PE=2 SV=1	23.2105	0.705509	no hit
CYS4	Q84WT8	AT4G16500	Cysteine proteinase inhibitor 4 OS=Arabidopsis thaliana GN=CYS4 PE=3 SV=2	24.0367	0.701262	no hit
At3g13160	Q9LK57	AT3G13160	Pentatricopeptide repeat-containing protein At3g13160, mitochondrial OS=Arabidopsis thaliana GN=At3g13160 PE=2 SV=1	24.3058	0.696564	no hit
F26K9_270|At2g47640	O22247|Q8RUH0	AT2G47640	At2g47640 OS=Arabidopsis thaliana GN=F26K9_270 PE=2 SV=1|Putative small nuclear ribonucleoprotein D2 OS=Arabidopsis thaliana GN=At2g47640 PE=4 SV=1	24.0531	0.694954	no hit
RPS9C	Q9FLF0	AT5G39850	40S ribosomal protein S9-2 OS=Arabidopsis thaliana GN=RPS9C PE=1 SV=1	24.8551	0.693232	no hit
At4g39200|RPS25E	B3H4B6|Q9T029	AT4G39200	40S ribosomal protein S25-4 OS=Arabidopsis thaliana GN=At4g39200 PE=4 SV=1|40S ribosomal protein S25-4 OS=Arabidopsis thaliana GN=RPS25E PE=2 SV=1	22.7173	0.689283	no hit
rps15	P56805	ATCG01120	30S ribosomal protein S15, chloroplastic OS=Arabidopsis thaliana GN=rps15 PE=3 SV=1	23.0448	0.685589	no hit
RPS3AA	Q9CAV0	AT3G04840	40S ribosomal protein S3a-1 OS=Arabidopsis thaliana GN=RPS3AA PE=1 SV=3	23.5087	0.68431	no hit
RSZ22	O81126	AT4G31580	Serine/arginine-rich splicing factor RSZ22 OS=Arabidopsis thaliana GN=RSZ22 PE=1 SV=1	23.9904	0.684301	no hit
F5A18.5	Q9S791	AT1G70770	AT1G70770 protein OS=Arabidopsis thaliana GN=F5A18.5 PE=1 SV=1	23.3557	0.672389	no hit
PGK1	Q9LD57	AT3G12780	Phosphoglycerate kinase 1, chloroplastic OS=Arabidopsis thaliana GN=PGK1 PE=1 SV=1	26.0377	0.664176	no hit
At5g24490	Q94K97	AT5G24490	Putative 30S ribosomal protein OS=Arabidopsis thaliana GN=At5g24490 PE=1 SV=1	23.3249	0.656977	no hit
At2g37230	Q9ZUU3	AT2G37230	Pentatricopeptide repeat-containing protein At2g37230 OS=Arabidopsis thaliana GN=At2g37230 PE=2 SV=1	24.5144	0.649761	no hit
RPS13A|RPS13B	P59223|P59224	AT3G60770	40S ribosomal protein S13-1 OS=Arabidopsis thaliana GN=RPS13A PE=2 SV=1|40S ribosomal protein S13-2 OS=Arabidopsis thaliana GN=RPS13B PE=2 SV=1	23.3372	0.641465	no hit
At1g60770	O22714	AT1G60770	Pentatricopeptide repeat-containing protein At1g60770 OS=Arabidopsis thaliana GN=At1g60770 PE=2 SV=1	23.9061	0.639897	no hit
rpl14	P56792	ATCG00780	50S ribosomal protein L14, chloroplastic OS=Arabidopsis thaliana GN=rpl14 PE=3 SV=1	25.487	0.639511	no hit
At1g56190	F4I3L1|P50318	AT1G56190	Phosphoglycerate kinase OS=Arabidopsis thaliana GN=At1g56190 PE=3 SV=1|Phosphoglycerate kinase 2, chloroplastic OS=Arabidopsis thaliana GN=At1g56190 PE=2 SV=3	23.325	0.636691	no hit
F3C22_60	Q9LXJ8	AT3G52660	At3g52660 OS=Arabidopsis thaliana GN=F3C22_60 PE=2 SV=1	25.3215	0.635234	no hit
rpl22	P56795	ATCG00810	50S ribosomal protein L22, chloroplastic OS=Arabidopsis thaliana GN=rpl22 PE=3 SV=1	26.2311	0.627298	no hit
At4g30720	F4JQE2	AT4G30720	Putative oxidoreductase/electron carrier OS=Arabidopsis thaliana GN=At4g30720 PE=4 SV=1	26.9592	0.619981	no hit
RPS2C	P49688	AT2G41840	40S ribosomal protein S2-3 OS=Arabidopsis thaliana GN=RPS2C PE=1 SV=2	25.2578	0.611221	no hit
ALY2	Q8L719|Q8L719-2	AT5G02530	THO complex subunit 4B OS=Arabidopsis thaliana GN=ALY2 PE=1 SV=1|Isoform 2 of THO complex subunit 4B OS=Arabidopsis thaliana GN=ALY2	24.9005	0.60695	no hit
At5g26280	A8MR02|Q93Z83	AT5G26280	TRAF-like family protein OS=Arabidopsis thaliana GN=At5g26280 PE=4 SV=1|AT5g26280/T19G15_130 OS=Arabidopsis thaliana GN=At5g26280 PE=2 SV=1	22.75	0.606658	no hit
PER12	Q96520	AT1G71695	Peroxidase 12 OS=Arabidopsis thaliana GN=PER12 PE=1 SV=1	23.1779	0.606339	no hit
At5g59950|ALY1	B3H4K4|F4JXE3|F4JXE5|F4JXE7|Q8L773	AT5G59950	RNA recognition motif-containing protein OS=Arabidopsis thaliana GN=At5g59950 PE=1 SV=1|RNA recognition motif-containing protein OS=Arabidopsis thaliana GN=At5g59950 PE=1 SV=1|RNA recognition motif-containing protein OS=Arabidopsis thaliana GN=At5g59950 PE=1 SV=1|RNA recognition motif-containing protein OS=Arabidopsis thaliana GN=At5g59950 PE=4 SV=1|THO complex subunit 4A OS=Arabidopsis thaliana …	23.0982	0.605689	no hit
PSAE1	Q9S831	AT4G28750	Photosystem I reaction center subunit IV A, chloroplastic OS=Arabidopsis thaliana GN=PSAE1 PE=1 SV=1	23.2438	0.602967	no hit
LTP1	Q42589	AT2G38540	Non-specific lipid-transfer protein 1 OS=Arabidopsis thaliana GN=LTP1 PE=2 SV=1	23.7513	0.598869	no hit
RPL36AA	O23290	AT3G23390	60S ribosomal protein L36a OS=Arabidopsis thaliana GN=RPL36AA PE=2 SV=3	23.1522	0.592919	no hit
RH22	Q944S1	AT1G59990	DEAD-box ATP-dependent RNA helicase 22 OS=Arabidopsis thaliana GN=RH22 PE=2 SV=1	22.616	0.589192	no hit
CPEFG	Q9SI75	AT1G62750	Elongation factor G, chloroplastic OS=Arabidopsis thaliana GN=CPEFG PE=1 SV=1	25.7286	0.587318	no hit
At4g09040	A8MS54|Q6NPL0	AT4G09040	RNA recognition motif-containing protein OS=Arabidopsis thaliana GN=At4g09040 PE=4 SV=1|At4g09040 OS=Arabidopsis thaliana GN=At4g09040 PE=2 SV=1	28.4044	0.586827	no hit
At5g56900	Q84WU9	AT5G56900	Zinc finger CCCH domain-containing protein 64 OS=Arabidopsis thaliana GN=At5g56900 PE=2 SV=1	24.5322	0.585145	no hit
RPS2A|RPS2B	Q8L8Y0|Q93VB8	AT1G58380	40S ribosomal protein S2-1 OS=Arabidopsis thaliana GN=RPS2A PE=2 SV=2|40S ribosomal protein S2-2 OS=Arabidopsis thaliana GN=RPS2B PE=2 SV=1	24.5629	0.584007	no hit
GLN2	Q43127	AT5G35630	Glutamine synthetase, chloroplastic/mitochondrial OS=Arabidopsis thaliana GN=GLN2 PE=1 SV=1	24.6351	0.578554	no hit
HHL1	Q8LDL0|Q8LDL0-2|Q8LDL0-3	AT1G67700	Protein HHL1, chloroplastic OS=Arabidopsis thaliana GN=HHL1 PE=1 SV=1|Isoform 2 of Protein HHL1, chloroplastic OS=Arabidopsis thaliana GN=HHL1|Isoform 3 of Protein HHL1, chloroplastic OS=Arabidopsis thaliana GN=HHL1	24.507	0.575424	no hit
RPL18	Q9SX68	AT1G48350	50S ribosomal protein L18, chloroplastic OS=Arabidopsis thaliana GN=RPL18 PE=2 SV=1	22.5985	0.558915	no hit
RPS10C	Q9LTF2	AT5G52650	40S ribosomal protein S10-3 OS=Arabidopsis thaliana GN=RPS10C PE=2 SV=2	25.5573	0.553347	no hit
AGO4	Q9ZVD5	AT2G27040	Protein argonaute 4 OS=Arabidopsis thaliana GN=AGO4 PE=1 SV=2	23.4291	0.546621	no hit
At5g46580	Q9LS25	AT5G46580	Pentatricopeptide repeat-containing protein At5g46580, chloroplastic OS=Arabidopsis thaliana GN=At5g46580 PE=2 SV=1	28.3398	0.544077	no hit
RH39	Q56X76	AT4G09730	DEAD-box ATP-dependent RNA helicase 39 OS=Arabidopsis thaliana GN=RH39 PE=2 SV=2	23.0551	0.540817	no hit
RZ1A	Q9LIN3	AT3G26420	Glycine-rich RNA-binding protein RZ1A OS=Arabidopsis thaliana GN=RZ1A PE=1 SV=1	24.6648	0.536352	no hit
ECT3	F4K1Z0|Q9FNR2	AT5G61020	Evolutionarily conserved C-terminal region 3 protein OS=Arabidopsis thaliana GN=ECT3 PE=4 SV=1|Evolutionarily conserved C-terminal region 3 protein OS=Arabidopsis thaliana GN=ECT3 PE=2 SV=1	23.4453	0.534513	no hit
rps11	P56802	ATCG00750	30S ribosomal protein S11, chloroplastic OS=Arabidopsis thaliana GN=rps11 PE=3 SV=1	24.4002	0.531625	no hit
F19H22.140	Q9SVI9	AT4G39040	At4g39040 OS=Arabidopsis thaliana GN=F19H22.140 PE=1 SV=1	23.4509	0.530521	no hit
RPS27AB|RPS27AC|RPS27AA	P59232|P59233|P59271	AT2G47110	Ubiquitin-40S ribosomal protein S27a-2 OS=Arabidopsis thaliana GN=RPS27AB PE=1 SV=2|Ubiquitin-40S ribosomal protein S27a-3 OS=Arabidopsis thaliana GN=RPS27AC PE=1 SV=2|Ubiquitin-40S ribosomal protein S27a-1 OS=Arabidopsis thaliana GN=RPS27AA PE=1 SV=2	27.5479	0.52895	no hit
rpl16	P56793	ATCG00790	50S ribosomal protein L16, chloroplastic OS=Arabidopsis thaliana GN=rpl16 PE=3 SV=1	25.5456	0.524297	no hit
At5g14460	Q0WVR7	AT5G14460	Pseudouridine synthase family protein OS=Arabidopsis thaliana GN=At5g14460 PE=1 SV=1	22.4634	0.522952	no hit
F7O18.13	Q9SR09	AT3G04650	AT3g04650/F7O18_13 OS=Arabidopsis thaliana GN=F7O18.13 PE=2 SV=1	25.1471	0.52123	no hit
EIF4B2	Q9SAD7	AT1G13020	Eukaryotic translation initiation factor 4B2 OS=Arabidopsis thaliana GN=EIF4B2 PE=1 SV=1	24.1232	0.520029	no hit
PURA1	Q9SKZ1|Q9SKZ1-2	AT2G32080	Transcription factor Pur-alpha 1 OS=Arabidopsis thaliana GN=PURA1 PE=1 SV=2|Isoform 2 of Transcription factor Pur-alpha 1 OS=Arabidopsis thaliana GN=PURA1	24.9027	0.514072	no hit
RH50	Q8GUG7	AT3G06980	DEAD-box ATP-dependent RNA helicase 50 OS=Arabidopsis thaliana GN=RH50 PE=2 SV=2	26.6343	0.513062	no hit
H2B|At5g59910|At5g22880|At1g07790|At5g02570|At3g46030|At3g09480|At2g28720|At2g37470	O23629|P40283|Q9FFC0|Q9LQQ4|Q9LZ45|Q9LZT0|Q9SF55|Q9SI96|Q9ZUS0	AT3G45980	Histone H2B.6 OS=Arabidopsis thaliana GN=H2B PE=1 SV=3|Histone H2B.11 OS=Arabidopsis thaliana GN=At5g59910 PE=1 SV=5|Histone H2B.10 OS=Arabidopsis thaliana GN=At5g22880 PE=1 SV=3|Histone H2B.1 OS=Arabidopsis thaliana GN=At1g07790 PE=1 SV=3|Histone H2B.9 OS=Arabidopsis thaliana GN=At5g02570 PE=1 SV=3|Histone H2B.7 OS=Arabidopsis thaliana GN=At3g46030 PE=1 SV=3|Histone H2B.5 OS=Arabidopsis thaliana…	22.9671	0.510679	no hit
RPL29	Q9FJP3	AT5G65220	50S ribosomal protein L29, chloroplastic OS=Arabidopsis thaliana GN=RPL29 PE=1 SV=1	22.7617	0.508377	no hit
At1g20220	Q944A2	AT1G20220	Alba DNA/RNA-binding protein OS=Arabidopsis thaliana GN=At1g20220 PE=1 SV=1	26.0734	0.502742	no hit
rpl20	P56794	ATCG00660	50S ribosomal protein L20, chloroplastic OS=Arabidopsis thaliana GN=rpl20 PE=3 SV=1	24.4492	0.499524	no hit
FNR1|LFNR1	F4JZ46|Q9FKW6	AT5G66190	Ferredoxin--NADP reductase OS=Arabidopsis thaliana GN=FNR1 PE=1 SV=1|Ferredoxin--NADP reductase, leaf isozyme 1, chloroplastic OS=Arabidopsis thaliana GN=LFNR1 PE=1 SV=1	22.8995	0.497734	no hit
At4g11060	Q84J78	AT4G11060	Single-stranded DNA-binding protein, mitochondrial OS=Arabidopsis thaliana GN=At4g11060 PE=2 SV=1	24.1717	0.494936	no hit
TSS	F4JKH6	AT4G28080	Protein TSS OS=Arabidopsis thaliana GN=TSS PE=1 SV=1	23.1091	0.490871	no hit
At1g15480	Q9XI21	AT1G15480	Pentatricopeptide repeat-containing protein At1g15480, mitochondrial OS=Arabidopsis thaliana GN=At1g15480 PE=2 SV=2	24.9975	0.489609	no hit
M3E9.200	Q93XY7	AT4G26370	Antitermination NusB domain-containing protein OS=Arabidopsis thaliana GN=M3E9.200 PE=2 SV=1	22.7214	0.489329	no hit
RPL22C	Q9FE58	AT5G27770	60S ribosomal protein L22-3 OS=Arabidopsis thaliana GN=RPL22C PE=2 SV=1	23.1892	0.484627	no hit
CSP41B	Q9SA52	AT1G09340	Chloroplast stem-loop binding protein of 41 kDa b, chloroplastic OS=Arabidopsis thaliana GN=CSP41B PE=1 SV=1	26.2239	0.476051	no hit
At1g14710	F4HWB0	AT1G14710	Hydroxyproline-rich glycoprotein-like protein OS=Arabidopsis thaliana GN=At1g14710 PE=1 SV=1	23.5512	0.473315	no hit
PSRP5	Q9LER7	AT3G56910	50S ribosomal protein 5, chloroplastic OS=Arabidopsis thaliana GN=PSRP5 PE=1 SV=1	23.5931	0.472494	no hit
At3g27180	B3DNP3	AT3G27180	At3g27180 OS=Arabidopsis thaliana GN=At3g27180 PE=2 SV=1	23.9861	0.471469	no hit
RH26	Q9FNM7	AT5G08610	DEAD-box ATP-dependent RNA helicase 26 OS=Arabidopsis thaliana GN=RH26 PE=1 SV=2	25.5291	0.468795	no hit
At5g44320	Q9FKV6	AT5G44320	Eukaryotic translation initiation factor 3 subunit D OS=Arabidopsis thaliana GN=At5g44320 PE=2 SV=1	23.0863	0.468237	no hit
TIF3D1	P56820	AT4G20980	Eukaryotic translation initiation factor 3 subunit D OS=Arabidopsis thaliana GN=TIF3D1 PE=1 SV=1	23.7479	0.467298	no hit
EIF4B3	Q9SZP8	AT4G38710	Eukaryotic translation initiation factor 4B3 OS=Arabidopsis thaliana GN=EIF4B3 PE=1 SV=1	24.7306	0.463595	no hit
RPL27	Q9FLN4	AT5G40950	50S ribosomal protein L27, chloroplastic OS=Arabidopsis thaliana GN=RPL27 PE=2 SV=1	25.5363	0.461349	no hit
LFNR2	Q8W493|Q8W493-2|Q8W493-3	AT1G20020	Ferredoxin--NADP reductase, leaf isozyme 2, chloroplastic OS=Arabidopsis thaliana GN=LFNR2 PE=1 SV=1|Isoform 2 of Ferredoxin--NADP reductase, leaf isozyme 2, chloroplastic OS=Arabidopsis thaliana GN=LFNR2|Isoform 3 of Ferredoxin--NADP reductase, leaf isozyme 2, chloroplastic OS=Arabidopsis thaliana GN=LFNR2	24.8406	0.460718	no hit
RPS14C	P42036	AT3G52580	40S ribosomal protein S14-3 OS=Arabidopsis thaliana GN=RPS14C PE=2 SV=2	22.3302	0.455234	no hit
WHY1	Q9M9S3	AT1G14410	Single-stranded DNA-binding protein WHY1, chloroplastic OS=Arabidopsis thaliana GN=WHY1 PE=1 SV=1	23.3162	0.452545	no hit
At2g47850	A8MR17|Q84W91	AT2G47850	Zinc finger CCCH domain-containing protein 32 OS=Arabidopsis thaliana GN=At2g47850 PE=4 SV=1|Zinc finger CCCH domain-containing protein 32 OS=Arabidopsis thaliana GN=At2g47850 PE=2 SV=2	24.1009	0.450747	no hit
At5g08650	Q9FNM5	AT5G08650	Translation factor GUF1 homolog, chloroplastic OS=Arabidopsis thaliana GN=At5g08650 PE=2 SV=2	24.7984	0.449827	no hit
UBA2A	Q9LES2	AT3G56860	UBP1-associated protein 2A OS=Arabidopsis thaliana GN=UBA2A PE=1 SV=1	23.5929	0.448111	no hit
At3g13150	Q9LK58	AT3G13150	Pentatricopeptide repeat-containing protein At3g13150 OS=Arabidopsis thaliana GN=At3g13150 PE=2 SV=1	23.5887	0.44256	no hit
At1g16445	Q8GUP2	AT1G16445	Putative uncharacterized protein At1g16445 OS=Arabidopsis thaliana GN=At1g16445 PE=2 SV=1	23.2391	0.440299	no hit
TIF3A1	Q9LD55	AT4G11420	Eukaryotic translation initiation factor 3 subunit A OS=Arabidopsis thaliana GN=TIF3A1 PE=1 SV=1	21.9987	0.439685	no hit
OVA5	Q9LJE2	AT3G13490	Lysine--tRNA ligase, chloroplastic/mitochondrial OS=Arabidopsis thaliana GN=OVA5 PE=2 SV=1	24.3321	0.438375	no hit
TIF3C1	O49160	AT3G56150	Eukaryotic translation initiation factor 3 subunit C OS=Arabidopsis thaliana GN=TIF3C1 PE=1 SV=2	26.1487	0.438135	no hit
At1g07360	Q9LNV5	AT1G07360	Zinc finger CCCH domain-containing protein 4 OS=Arabidopsis thaliana GN=At1g07360 PE=2 SV=1	22.4544	0.438129	no hit
At4g00830	F4JHN3|Q9ASP6	AT4G00830	RNA recognition motif-containing protein OS=Arabidopsis thaliana GN=At4g00830 PE=4 SV=1|AT4g00830/A_TM018A10_14 OS=Arabidopsis thaliana GN=At4g00830 PE=2 SV=1	23.9803	0.43443	no hit
EIF4B1	Q9LIN5	AT3G26400	Eukaryotic translation initiation factor 4B1 OS=Arabidopsis thaliana GN=EIF4B1 PE=1 SV=1	22.0079	0.434118	no hit
At3g13180	Q8VYC4	AT3G13180	NOL1/NOP2/sun family protein / antitermination NusB domain-containing protein OS=Arabidopsis thaliana GN=At3g13180 PE=2 SV=1	23.4311	0.432294	no hit
RH3	Q8L7S8|Q8L7S8-2	AT5G26742	DEAD-box ATP-dependent RNA helicase 3, chloroplastic OS=Arabidopsis thaliana GN=RH3 PE=1 SV=2|Isoform 2 of DEAD-box ATP-dependent RNA helicase 3, chloroplastic OS=Arabidopsis thaliana GN=RH3	28.9815	0.430453	no hit
CID12	F4JME0|Q9S7N9	AT4G10610	RNA-binding protein 37 OS=Arabidopsis thaliana GN=CID12 PE=4 SV=1|Polyadenylate-binding protein-interacting protein 12 OS=Arabidopsis thaliana GN=CID12 PE=1 SV=1	22.2265	0.429985	no hit
At1g80270	Q9C977	AT1G80270	Pentatricopeptide repeat-containing protein At1g80270, mitochondrial OS=Arabidopsis thaliana GN=At1g80270 PE=2 SV=1	25.8085	0.429136	no hit
UBP1A	F4HV67|Q9SYG4	AT1G54080	Oligouridylate-binding protein 1A OS=Arabidopsis thaliana GN=UBP1A PE=1 SV=1|Oligouridylate-binding protein 1A OS=Arabidopsis thaliana GN=UBP1A PE=1 SV=1	25.0296	0.426706	no hit
PAB8	Q9FXA2	AT1G49760	Polyadenylate-binding protein 8 OS=Arabidopsis thaliana GN=PAB8 PE=1 SV=1	27.0373	0.424553	no hit
dl4795w	O23593	AT4G17520	AT4g17520/dl4795w OS=Arabidopsis thaliana GN=dl4795w PE=1 SV=1	24.1412	0.422632	no hit
NUCL1	Q9FVQ1	AT1G48920	Nucleolin 1 OS=Arabidopsis thaliana GN=NUCL1 PE=1 SV=1	27.4767	0.418857	no hit
LARP6B	O80567|O80567-3	AT2G43970	La-related protein 6B OS=Arabidopsis thaliana GN=LARP6B PE=1 SV=2|Isoform 3 of La-related protein 6B OS=Arabidopsis thaliana GN=LARP6B	24.7776	0.418587	no hit
At5g57960	Q9FJM0	AT5G57960	GTP binding protein-like OS=Arabidopsis thaliana GN=At5g57960 PE=3 SV=1	22.7746	0.417552	no hit
At2g35410	O82299	AT2G35410	Putative chloroplast RNA binding protein OS=Arabidopsis thaliana GN=At2g35410 PE=1 SV=1	29.262	0.417539	no hit
PAB4	O22173	AT2G23350	Polyadenylate-binding protein 4 OS=Arabidopsis thaliana GN=PAB4 PE=1 SV=1	28.1385	0.409517	no hit
MEE40	Q9LFF1	AT3G53700	Pentatricopeptide repeat-containing protein At3g53700, chloroplastic OS=Arabidopsis thaliana GN=MEE40 PE=2 SV=1	24.2148	0.406281	no hit
CHLD	Q9SJE1	AT1G08520	Magnesium-chelatase subunit ChlD, chloroplastic OS=Arabidopsis thaliana GN=CHLD PE=1 SV=3	22.7275	0.405196	no hit
EIF3G1|F24K9.7	F4J6A1|Q9SSJ0	AT3G11400	Eukaryotic translation initiation factor 3 subunit G OS=Arabidopsis thaliana GN=EIF3G1 PE=3 SV=1|Eukaryotic translation initiation factor 3 subunit G OS=Arabidopsis thaliana GN=F24K9.7 PE=2 SV=1	25.3352	0.401987	no hit
EIF4A1|EIF4A-2|TIF4A-1|TIF4A-2	A8MRZ7|F4HV96|F4JEL4|F4JEL5|P41376|P41377	AT3G13920	Translational initiation factor 4A-1 OS=Arabidopsis thaliana GN=EIF4A1 PE=3 SV=1|Translation initiation factor 4A-2 OS=Arabidopsis thaliana GN=EIF4A-2 PE=1 SV=1|Translational initiation factor 4A-1 OS=Arabidopsis thaliana GN=EIF4A1 PE=1 SV=1|Translational initiation factor 4A-1 OS=Arabidopsis thaliana GN=EIF4A1 PE=1 SV=1|Eukaryotic initiation factor 4A-1 OS=Arabidopsis thaliana GN=TIF4A-1 PE=1 SV…	25.4869	0.399311	no hit
At3g18580	Q9LII1	AT3G18580	Single-strand DNA-binding protein OS=Arabidopsis thaliana GN=At3g18580 PE=1 SV=1	22.2881	0.398727	no hit
RPS17	P16180	AT1G79850	30S ribosomal protein S17, chloroplastic OS=Arabidopsis thaliana GN=RPS17 PE=1 SV=1	24.6596	0.395839	no hit
RBP47B	Q0WW84	AT3G19130	Polyadenylate-binding protein RBP47B OS=Arabidopsis thaliana GN=RBP47B PE=2 SV=1	24.5728	0.392291	no hit
EMB2763|RRP44A	F4INI6|Q9SHL7	AT2G17510	Ribonuclease II family protein OS=Arabidopsis thaliana GN=EMB2763 PE=3 SV=1|Exosome complex exonuclease RRP44 homolog A OS=Arabidopsis thaliana GN=RRP44A PE=2 SV=2	22.6285	0.388149	no hit
RH47	Q8W4E1	AT1G12770	DEAD-box ATP-dependent RNA helicase 47, mitochondrial OS=Arabidopsis thaliana GN=RH47 PE=1 SV=2	25.0408	0.387956	no hit
At4g02840|T5J8.16	F4JHV8|Q9SY09	AT4G02840	Small nuclear ribonucleoprotein family protein OS=Arabidopsis thaliana GN=At4g02840 PE=4 SV=1|At4g02840 OS=Arabidopsis thaliana GN=T5J8.16 PE=2 SV=1	23.9148	0.386079	no hit
RPS10B	Q9FFS8	AT5G41520	40S ribosomal protein S10-2 OS=Arabidopsis thaliana GN=RPS10B PE=2 SV=1	25.2422	0.383267	no hit
ZFN1	Q8GXX7	AT3G02830	Zinc finger CCCH domain-containing protein 33 OS=Arabidopsis thaliana GN=ZFN1 PE=1 SV=1	26.388	0.375901	no hit
PCMP-H61	Q9FJY7	AT5G66520	Pentatricopeptide repeat-containing protein At5g66520 OS=Arabidopsis thaliana GN=PCMP-H61 PE=2 SV=1	22.9228	0.374242	no hit
P67	Q8GWE0	AT4G16390	Pentatricopeptide repeat-containing protein At4g16390, chloroplastic OS=Arabidopsis thaliana GN=P67 PE=1 SV=3	27.7761	0.365284	no hit
At3g21300	Q9LU28	AT3G21300	RNA methyltransferase family protein OS=Arabidopsis thaliana GN=At3g21300 PE=4 SV=1	22.2727	0.365142	no hit
At2g18940	O64624	AT2G18940	Pentatricopeptide repeat-containing protein At2g18940, chloroplastic OS=Arabidopsis thaliana GN=At2g18940 PE=2 SV=1	27.2309	0.363372	no hit
PNP1	Q8GZQ3	AT3G03710	Polyribonucleotide nucleotidyltransferase 1, chloroplastic OS=Arabidopsis thaliana GN=PNP1 PE=1 SV=1	28.6952	0.356976	no hit
AGO1	O04379|O04379-2	AT1G48410	Protein argonaute 1 OS=Arabidopsis thaliana GN=AGO1 PE=1 SV=1|Isoform 2 of Protein argonaute 1 OS=Arabidopsis thaliana GN=AGO1	23.2497	0.356892	no hit
METK4	Q9LUT2	AT3G17390	S-adenosylmethionine synthase 4 OS=Arabidopsis thaliana GN=METK4 PE=1 SV=1	23.1202	0.356793	no hit
rpl33	P56796	ATCG00640	50S ribosomal protein L33, chloroplastic OS=Arabidopsis thaliana GN=rpl33 PE=3 SV=1	24.4204	0.347013	no hit
RBP45B	Q9SAB3	AT1G11650	Polyadenylate-binding protein RBP45B OS=Arabidopsis thaliana GN=RBP45B PE=1 SV=1	27.6713	0.34543	no hit
RPS3B	Q9M339	AT3G53870	40S ribosomal protein S3-2 OS=Arabidopsis thaliana GN=RPS3B PE=1 SV=1	24.3662	0.336089	no hit
At3g20230	Q9LJX6	AT3G20230	AT3G20230 protein OS=Arabidopsis thaliana GN=At3g20230 PE=2 SV=1	22.8782	0.330551	no hit
ISE2	B9DFG3	AT1G70070	DExH-box ATP-dependent RNA helicase DExH15 chloroplastic OS=Arabidopsis thaliana GN=ISE2 PE=1 SV=2	24.9716	0.327594	no hit
CP31A	Q04836|Q04836-2|Q04836-3	AT4G24770	31 kDa ribonucleoprotein, chloroplastic OS=Arabidopsis thaliana GN=CP31A PE=1 SV=1|Isoform 2 of 31 kDa ribonucleoprotein, chloroplastic OS=Arabidopsis thaliana GN=CP31A|Isoform 3 of 31 kDa ribonucleoprotein, chloroplastic OS=Arabidopsis thaliana GN=CP31A	28.082	0.327244	no hit
BRN1	Q8LFS6	AT4G03110	RNA-binding protein BRN1 OS=Arabidopsis thaliana GN=BRN1 PE=2 SV=1	26.8534	0.323623	no hit
RH52	Q9M2F9	AT3G58570	DEAD-box ATP-dependent RNA helicase 52 OS=Arabidopsis thaliana GN=RH52 PE=1 SV=1	24.6831	0.318741	no hit
At1g03457|BRN2	F4I0X0|Q8GZ26	AT1G03457	RNA recognition motif-containing protein OS=Arabidopsis thaliana GN=At1g03457 PE=4 SV=1|RNA-binding protein BRN2 OS=Arabidopsis thaliana GN=BRN2 PE=2 SV=1	26.0592	0.318372	no hit
RBP47A	F4I3B3	AT1G49600	Polyadenylate-binding protein RBP47A OS=Arabidopsis thaliana GN=RBP47A PE=2 SV=1	25.5541	0.316185	no hit
RPS14A	Q9SIH0	AT2G36160	40S ribosomal protein S14-1 OS=Arabidopsis thaliana GN=RPS14A PE=1 SV=1	23.6719	0.314602	no hit
MBF1B	Q9LXT3	AT3G58680	Multiprotein-bridging factor 1b OS=Arabidopsis thaliana GN=MBF1B PE=2 SV=1	24.9054	0.311209	no hit
GPX1	P52032	AT2G25080	Phospholipid hydroperoxide glutathione peroxidase 1, chloroplastic OS=Arabidopsis thaliana GN=GPX1 PE=2 SV=2	23.0355	0.31014	no hit
PCMP-A2	Q0WNP3	AT4G18520	Pentatricopeptide repeat-containing protein At4g18520 OS=Arabidopsis thaliana GN=PCMP-A2 PE=2 SV=1	22.1593	0.306051	no hit
At4g40030|HTR4	A8MRL0|P59169	AT4G40030	Histone H3.3 OS=Arabidopsis thaliana GN=At4g40030 PE=3 SV=1|Histone H3.3 OS=Arabidopsis thaliana GN=HTR4 PE=1 SV=2	23.9812	0.305824	no hit
RPS10A	Q9SW09	AT4G25740	40S ribosomal protein S10-1 OS=Arabidopsis thaliana GN=RPS10A PE=2 SV=1	23.8171	0.305787	no hit
F17F16.7	Q8W4D6	AT1G16720	High chlorophyll fluorescence phenotype 173 protein OS=Arabidopsis thaliana GN=F17F16.7 PE=2 SV=1	28.7085	0.305287	no hit
rps2	P56797	ATCG00160	30S ribosomal protein S2, chloroplastic OS=Arabidopsis thaliana GN=rps2 PE=3 SV=1	24.4789	0.304582	no hit
PCMP-H38	Q9FI80	AT5G48910	Pentatricopeptide repeat-containing protein At5g48910 OS=Arabidopsis thaliana GN=PCMP-H38 PE=2 SV=1	25.0107	0.302942	no hit
PAB2	P42731	AT4G34110	Polyadenylate-binding protein 2 OS=Arabidopsis thaliana GN=PAB2 PE=1 SV=1	27.1819	0.297704	no hit
At2g03640	F4IT98|Q8GW56	AT2G03640	Nuclear transport factor 2 and RNA recognition motif domain-containing protein OS=Arabidopsis thaliana GN=At2g03640 PE=4 SV=1|At2g03640 OS=Arabidopsis thaliana GN=At2g03640 PE=2 SV=1	25.6102	0.296546	no hit
ECT2	F4JDC2|F4JDC3|Q9LJE5	AT3G13460	CIPK1 interacting protein ECT2 OS=Arabidopsis thaliana GN=ECT2 PE=1 SV=1|CIPK1 interacting protein ECT2 OS=Arabidopsis thaliana GN=ECT2 PE=1 SV=1|AT3g13460/MRP15_10 OS=Arabidopsis thaliana GN=ECT2 PE=1 SV=1	24.7602	0.289493	no hit
At1g01080	F4HQH8|Q8W592	AT1G01080	RNA-binding (RRM/RBD/RNP motifs) family protein OS=Arabidopsis thaliana GN=At1g01080 PE=4 SV=1|At1g01080/T25K16_7 OS=Arabidopsis thaliana GN=At1g01080 PE=2 SV=1	28.6266	0.284909	no hit
RHON1	Q94K75|Q94K75-2	AT1G06190	Rho-N domain-containing protein 1, chloroplastic OS=Arabidopsis thaliana GN=RHON1 PE=1 SV=1|Isoform 2 of Rho-N domain-containing protein 1, chloroplastic OS=Arabidopsis thaliana GN=RHON1	25.077	0.283939	no hit
At4g35850	Q8VYR5	AT4G35850	Pentatricopeptide repeat-containing protein At4g35850, mitochondrial OS=Arabidopsis thaliana GN=At4g35850 PE=2 SV=1	25.7068	0.283807	no hit
CRYD	Q84KJ5	AT5G24850	Cryptochrome DASH, chloroplastic/mitochondrial OS=Arabidopsis thaliana GN=CRYD PE=1 SV=2	24.7407	0.275204	no hit
At3g06410	Q9SQU4	AT3G06410	Zinc finger CCCH domain-containing protein 34 OS=Arabidopsis thaliana GN=At3g06410 PE=2 SV=2	23.9574	0.273858	no hit
RBP47C	Q9SX79	AT1G47490	Polyadenylate-binding protein RBP47C OS=Arabidopsis thaliana GN=RBP47C PE=2 SV=1	24.7595	0.27124	no hit
UBP1B	Q9LQI9	AT1G17370	Oligouridylate-binding protein 1B OS=Arabidopsis thaliana GN=UBP1B PE=1 SV=1	26.2639	0.270469	no hit
At1g76010	Q93VA8	AT1G76010	Alba DNA/RNA-binding protein OS=Arabidopsis thaliana GN=At1g76010 PE=2 SV=1	26.1668	0.261872	no hit
BTR1	Q9LZ82|Q9LZ82-2	AT5G04430	Protein BTR1 OS=Arabidopsis thaliana GN=BTR1 PE=1 SV=1|Isoform BTR1L of Protein BTR1 OS=Arabidopsis thaliana GN=BTR1	27.4088	0.259494	no hit
At3g15590	Q9LRP6	AT3G15590	Pentatricopeptide repeat-containing protein At3g15590, mitochondrial OS=Arabidopsis thaliana GN=At3g15590 PE=2 SV=1	25.5331	0.25854	no hit
UBP1C	Q9LJH8	AT3G14100	Oligouridylate-binding protein 1C OS=Arabidopsis thaliana GN=UBP1C PE=1 SV=1	24.1475	0.251885	no hit
At5g42310	Q8L844	AT5G42310	Pentatricopeptide repeat-containing protein At5g42310, mitochondrial OS=Arabidopsis thaliana GN=At5g42310 PE=2 SV=1	24.9661	0.250486	no hit
EMB1865	Q9LS51	AT3G18390	CRS1 / YhbY (CRM) domain-containing protein OS=Arabidopsis thaliana GN=EMB1865 PE=1 SV=1	24.4973	0.241626	no hit
At1g02150	Q8LPS6	AT1G02150	Pentatricopeptide repeat-containing protein At1g02150 OS=Arabidopsis thaliana GN=At1g02150 PE=2 SV=2	28.0856	0.241327	no hit
RPS3A	Q9SIP7	AT2G31610	40S ribosomal protein S3-1 OS=Arabidopsis thaliana GN=RPS3A PE=1 SV=1	23.7113	0.241141	no hit
At5g60980	F4K1Y4|Q9FME2	AT5G60980	Nuclear transport factor 2 and RNA recognition motif domain-containing protein OS=Arabidopsis thaliana GN=At5g60980 PE=1 SV=1|AT5g60980/MSL3_100 OS=Arabidopsis thaliana GN=At5g60980 PE=1 SV=1	25.5241	0.238664	no hit
At4g28440	O49453	AT4G28440	Uncharacterized protein At4g28440 OS=Arabidopsis thaliana GN=At4g28440 PE=1 SV=1	24.2611	0.236823	no hit
rps18	P56807	ATCG00650	30S ribosomal protein S18, chloroplastic OS=Arabidopsis thaliana GN=rps18 PE=3 SV=1	25.4254	0.236309	no hit
F23O10.17	Q9LDI9	AT1G69250	At1g69250 OS=Arabidopsis thaliana GN=F23O10.17 PE=1 SV=1	26.7829	0.232588	no hit
OVA3	Q9FEA2	AT5G64050	Glutamate--tRNA ligase, chloroplastic/mitochondrial OS=Arabidopsis thaliana GN=OVA3 PE=2 SV=1	24.9339	0.231523	no hit
PTB3|At1g43190	A8MR27|Q6ICX4	AT1G43190	Polypyrimidine tract-binding protein 3 OS=Arabidopsis thaliana GN=PTB3 PE=4 SV=1|Polypyrimidine tract-binding protein homolog 3 OS=Arabidopsis thaliana GN=At1g43190 PE=2 SV=1	25.9657	0.227738	no hit
At3g07030	F4JD88	AT3G07030	Alba DNA/RNA-binding protein OS=Arabidopsis thaliana GN=At3g07030 PE=4 SV=1	24.6841	0.22444	no hit
RBP47C'	Q9SX80	AT1G47500	Polyadenylate-binding protein RBP47C' OS=Arabidopsis thaliana GN=RBP47C' PE=2 SV=1	24.7094	0.210897	no hit
CID11	F4IEC7|Q9LPI5	AT1G32790	CTC-interacting domain 11 protein OS=Arabidopsis thaliana GN=CID11 PE=4 SV=1|Polyadenylate-binding protein-interacting protein 11 OS=Arabidopsis thaliana GN=CID11 PE=2 SV=1	22.5475	0.209563	no hit
F19B15.90	Q9SZD6	AT4G29060	Elongation factor Ts OS=Arabidopsis thaliana GN=F19B15.90 PE=2 SV=1	30.4322	0.204926	no hit
PCMP-E27	Q9LS72	AT3G29230	Pentatricopeptide repeat-containing protein At3g29230 OS=Arabidopsis thaliana GN=PCMP-E27 PE=2 SV=1	23.3783	0.203499	no hit
EMB2765	Q8L5Y4	AT2G38770	Embryo defective 2765 OS=Arabidopsis thaliana GN=EMB2765 PE=1 SV=1	23.5331	0.201449	no hit
rps7-A	P61841	ATCG00900	30S ribosomal protein S7, chloroplastic OS=Arabidopsis thaliana GN=rps7-A PE=1 SV=1	27.0517	0.201197	no hit
At3g59040	F4J741|Q9LYT2	AT3G59040	Pentatricopeptide repeat-containing protein OS=Arabidopsis thaliana GN=At3g59040 PE=4 SV=1|Pentatricopeptide repeat-containing protein At3g59040 OS=Arabidopsis thaliana GN=At3g59040 PE=2 SV=2	23.6734	0.197431	no hit
At1g17220	Q9SHI1	AT1G17220	Translation initiation factor IF-2, chloroplastic OS=Arabidopsis thaliana GN=At1g17220 PE=2 SV=2	26.9536	0.196295	no hit
At3g16230	F4J1H2|F4J1H3	AT3G16230	Putative eukaryotic LigT protein OS=Arabidopsis thaliana GN=At3g16230 PE=4 SV=1|Putative eukaryotic LigT protein OS=Arabidopsis thaliana GN=At3g16230 PE=4 SV=1	23.3537	0.189811	no hit
At5g46420	Q9FHG3	AT5G46420	RimM-like 16S rRNA processing protein OS=Arabidopsis thaliana GN=At5g46420 PE=3 SV=1	23.2336	0.183627	no hit
FBA2	Q944G9	AT4G38970	Probable fructose-bisphosphate aldolase 2, chloroplastic OS=Arabidopsis thaliana GN=FBA2 PE=1 SV=2	23.6151	0.178593	no hit
WHY3	Q66GR6|Q66GR6-2	AT2G02740	Single-stranded DNA-binding protein WHY3, chloroplastic OS=Arabidopsis thaliana GN=WHY3 PE=1 SV=1|Isoform 2 of Single-stranded DNA-binding protein WHY3, chloroplastic OS=Arabidopsis thaliana GN=WHY3	24.2233	0.17127	no hit
At5g35970	F4K1G7	AT5G35970	P-loop containing nucleoside triphosphate hydrolases superfamily protein OS=Arabidopsis thaliana GN=At5g35970 PE=4 SV=1	28.4285	0.171187	no hit
PCMP-H90	Q9LYU9	AT5G13270	Pentatricopeptide repeat-containing protein At5g13270, chloroplastic OS=Arabidopsis thaliana GN=PCMP-H90 PE=2 SV=1	23.9573	0.170714	no hit
At4g11175	O82499	AT4G11175	Translation initiation factor IF-1, chloroplastic OS=Arabidopsis thaliana GN=At4g11175 PE=2 SV=2	24.2195	0.16775	no hit
Tudor1	F4K6N0|Q8VZG7	AT5G07350	TUDOR-SN protein 1 OS=Arabidopsis thaliana GN=Tudor1 PE=1 SV=1|AT5g07350/T2I1_60 OS=Arabidopsis thaliana GN=Tudor1 PE=1 SV=1	26.3737	0.166453	no hit
RPS3C	Q9FJA6	AT5G35530	40S ribosomal protein S3-3 OS=Arabidopsis thaliana GN=RPS3C PE=1 SV=1	23.3761	0.164809	no hit
F21F23.16	Q9LMX6	AT1G13730	At1g13730 OS=Arabidopsis thaliana GN=F21F23.16 PE=1 SV=1	26.3314	0.162472	no hit
MTERF8	Q9FK23	AT5G54180	Transcription termination factor MTERF8, chloroplastic OS=Arabidopsis thaliana GN=MTERF8 PE=1 SV=1	22.6297	0.15597	no hit
CSP1	O65639	AT4G36020	Cold shock protein 1 OS=Arabidopsis thaliana GN=CSP1 PE=1 SV=1	25.7329	0.153877	no hit
At5g39980	Q9FLD8	AT5G39980	Pentatricopeptide repeat-containing protein At5g39980, chloroplastic OS=Arabidopsis thaliana GN=At5g39980 PE=2 SV=1	23.1052	0.152914	no hit
At5g63260	F4K9A6|Q5RJC5	AT5G63260	Zinc finger CCCH domain-containing protein 67 OS=Arabidopsis thaliana GN=At5g63260 PE=4 SV=1|Zinc finger CCCH domain-containing protein 67 OS=Arabidopsis thaliana GN=At5g63260 PE=2 SV=2	22.1955	0.145217	no hit
CRR21	Q9FM64	AT5G55740	Pentatricopeptide repeat-containing protein At5g55740, chloroplastic OS=Arabidopsis thaliana GN=CRR21 PE=2 SV=1	25.11	0.140405	no hit
Tudor2	Q9FLT0	AT5G61780	100 kDa coactivator-like protein OS=Arabidopsis thaliana GN=Tudor2 PE=1 SV=1	25.9629	0.139067	no hit
At3g25150	F4J8X6|Q8VYJ4	AT3G25150	Nuclear transport factor 2 and RNA recognition motif domain-containing protein OS=Arabidopsis thaliana GN=At3g25150 PE=4 SV=1|AT3g25150/MJL12_9 OS=Arabidopsis thaliana GN=At3g25150 PE=2 SV=1	25.7638	0.13606	no hit
T9L24.48	Q9FX45	AT1G73530	At1g73530 OS=Arabidopsis thaliana GN=T9L24.48 PE=2 SV=1	26.5879	0.134865	no hit
GHS1	Q9LI88	AT3G27160	Plastid ribosomal protein S21 OS=Arabidopsis thaliana GN=GHS1 PE=3 SV=1	24.6682	0.132481	no hit
RBP45A	Q9FPJ8	AT5G54900	Polyadenylate-binding protein RBP45A OS=Arabidopsis thaliana GN=RBP45A PE=2 SV=1	26.9664	0.128146	no hit
At3g04760	Q9SR00	AT3G04760	Pentatricopeptide repeat-containing protein At3g04760, chloroplastic OS=Arabidopsis thaliana GN=At3g04760 PE=2 SV=1	22.8351	0.108975	no hit
At1g27090	Q9LFX8	AT1G27090	Putative uncharacterized protein At1g27090 OS=Arabidopsis thaliana GN=At1g27090 PE=1 SV=1	24.0706	0.100102	no hit
At1g12800	Q94AJ9	AT1G12800	Nucleic acid-binding, OB-fold-like protein OS=Arabidopsis thaliana GN=At1g12800 PE=2 SV=1	27.1975	0.0889804	no hit
rps5	P93014	AT2G33800	30S ribosomal protein S5, chloroplastic OS=Arabidopsis thaliana GN=rps5 PE=2 SV=1	26.9188	0.0880006	no hit
At1g10590	Q93W05|Q9XIJ0	AT1G10590	At1g10590/F20B24_1 OS=Arabidopsis thaliana GN=At1g10590 PE=1 SV=1|Nucleic acid-binding, OB-fold-like protein OS=Arabidopsis thaliana GN=At1g10590 PE=1 SV=1	22.8564	0.0828365	no hit
At3g21215	Q9ASW4	AT3G21215	AT3G21215 protein OS=Arabidopsis thaliana GN=At3g21215 PE=2 SV=1	22.8212	0.0826242	no hit
RPL16	Q95747	ATMG00080	60S ribosomal protein L16, mitochondrial OS=Arabidopsis thaliana GN=RPL16 PE=2 SV=3	24.1598	0.0818518	no hit
emb2746	Q84W56	AT5G63420	Putative uncharacterized protein At5g63420 OS=Arabidopsis thaliana GN=emb2746 PE=1 SV=1	26.9028	0.081095	no hit
ECT5	Q0WR25	AT3G13060	Putative uncharacterized protein At3g13060 OS=Arabidopsis thaliana GN=ECT5 PE=1 SV=1	22.0885	0.0668076	no hit
RNC1	Q9SZV0	AT4G37510	Ribonuclease III domain-containing protein RNC1, chloroplastic OS=Arabidopsis thaliana GN=RNC1 PE=2 SV=1	23.2594	0.0637208	no hit
At3g23700	Q9LK47	AT3G23700	AT3g23700/MYM9_3 OS=Arabidopsis thaliana GN=At3g23700 PE=2 SV=1	27.7973	0.0592126	no hit
At5g43960	F4K7E0|Q9FND0	AT5G43960	Nuclear transport factor 2 and RNA recognition motif domain-containing protein OS=Arabidopsis thaliana GN=At5g43960 PE=4 SV=1|Gb|AAD20086.1 OS=Arabidopsis thaliana GN=At5g43960 PE=1 SV=1	23.4125	0.0587244	no hit
COG0212	Q9SRE0	AT1G76730	5-formyltetrahydrofolate cyclo-ligase-like protein COG0212 OS=Arabidopsis thaliana GN=COG0212 PE=2 SV=1	22.7056	0.0572059	no hit
F14O23.10	Q9M9H4	AT1G71720	F14O23.10 protein OS=Arabidopsis thaliana GN=F14O23.10 PE=4 SV=1	26.1953	0.0565288	no hit
At4g26650	F4JV21|Q8W569	AT4G26650	RNA recognition motif-containing protein OS=Arabidopsis thaliana GN=At4g26650 PE=4 SV=1|AT4g26650/T15N24_100 OS=Arabidopsis thaliana GN=At4g26650 PE=2 SV=1	23.906	0.0512216	no hit
At3g07810	F4JFN7|Q8W555	AT3G07810	RNA recognition motif-containing protein OS=Arabidopsis thaliana GN=At3g07810 PE=1 SV=1|AT3g07810/F17A17_15 OS=Arabidopsis thaliana GN=At3g07810 PE=1 SV=1	24.2966	0.050371	no hit
CSP41A	Q9LYA9	AT3G63140	Chloroplast stem-loop binding protein of 41 kDa a, chloroplastic OS=Arabidopsis thaliana GN=CSP41A PE=1 SV=1	26.214	0.0415943	no hit
At3g23450	Q9LW52	AT3G23450	Uncharacterized protein OS=Arabidopsis thaliana GN=At3g23450 PE=4 SV=1	25.0332	0.0415632	no hit
PPI1	O23144	AT4G27500	Proton pump-interactor 1 OS=Arabidopsis thaliana GN=PPI1 PE=1 SV=2	25.7837	0.0403596	no hit
ATC401	Q8S9D1	AT5G21222	Pentatricopeptide repeat-containing protein At5g21222 OS=Arabidopsis thaliana GN=ATC401 PE=2 SV=1	22.7156	0.0371665	no hit
PCMP-E95	Q9LIE7	AT3G22150	Pentatricopeptide repeat-containing protein At3g22150, chloroplastic OS=Arabidopsis thaliana GN=PCMP-E95 PE=2 SV=1	25.0011	0.0352114	no hit
MRL1	Q0WLC6	AT4G34830	Pentatricopeptide repeat-containing protein MRL1, chloroplastic OS=Arabidopsis thaliana GN=MRL1 PE=2 SV=2	25.8914	0.0283288	no hit
RBP45C	Q93W34	AT4G27000	Polyadenylate-binding protein RBP45C OS=Arabidopsis thaliana GN=RBP45C PE=2 SV=1	26.8223	0.0178231	no hit
CP33	Q39061	AT3G52380	RNA-binding protein CP33, chloroplastic OS=Arabidopsis thaliana GN=CP33 PE=2 SV=1	27.7933	0.0150898	no hit
rps3	P56798	ATCG00800	30S ribosomal protein S3, chloroplastic OS=Arabidopsis thaliana GN=rps3 PE=3 SV=1	25.479	0.0141038	no hit
PCMP-H83	Q9M1V3	AT3G63370	Pentatricopeptide repeat-containing protein At3g63370, chloroplastic OS=Arabidopsis thaliana GN=PCMP-H83 PE=2 SV=2	24.4049	0.0106583	no hit
RPS1	Q93VC7	AT5G30510	30S ribosomal protein S1, chloroplastic OS=Arabidopsis thaliana GN=RPS1 PE=1 SV=1	29.1909	0.00318287	no hit
T2K10.5	Q9ZUJ3	AT1G60000	AT1G60000 protein OS=Arabidopsis thaliana GN=T2K10.5 PE=2 SV=1	26.2652	-0.0278296	no hit
At3g52150	Q8VYM4	AT3G52150	Putative uncharacterized protein At3g52150 OS=Arabidopsis thaliana GN=At3g52150 PE=2 SV=1	24.1382	-0.0348083	no hit
At3g20930	Q8L440	AT3G20930	Putative uncharacterized protein At3g20930 OS=Arabidopsis thaliana GN=At3g20930 PE=2 SV=1	24.5889	-0.0401669	no hit
K1F13.13	Q8VZ74	AT5G66470	GTP-binding protein Era OS=Arabidopsis thaliana GN=K1F13.13 PE=2 SV=1	25.8976	-0.0403101	no hit
PGR3	Q9SZ52	AT4G31850	Pentatricopeptide repeat-containing protein At4g31850, chloroplastic OS=Arabidopsis thaliana GN=PGR3 PE=1 SV=1	26.9403	-0.0499286	no hit
RPL34	Q9LP37	AT1G29070	50S ribosomal protein L34, chloroplastic OS=Arabidopsis thaliana GN=RPL34 PE=2 SV=1	24.5102	-0.0562742	no hit
CSP3	Q94C69	AT2G17870	Cold shock domain-containing protein 3 OS=Arabidopsis thaliana GN=CSP3 PE=1 SV=1	26.0238	-0.0639785	no hit
DYW7	Q9FXH1	AT1G19720	Pentatricopeptide repeat-containing protein At1g19720 OS=Arabidopsis thaliana GN=DYW7 PE=2 SV=1	25.7945	-0.0647834	no hit
At5g02830	Q8GYL7	AT5G02830	Pentatricopeptide repeat-containing protein At5g02830, chloroplastic OS=Arabidopsis thaliana GN=At5g02830 PE=2 SV=3	25.0658	-0.0653718	no hit
KIN2	P31169	AT5G15970	Stress-induced protein KIN2 OS=Arabidopsis thaliana GN=KIN2 PE=2 SV=1	24.6738	-0.0707081	no hit
F7A19.2	Q9XI93	AT1G13930	At1g13930/F16A14.27 OS=Arabidopsis thaliana GN=F7A19.2 PE=1 SV=1	25.8249	-0.133687	no hit
CP31B	Q9FGS0	AT5G50250	RNA-binding protein CP31B, chloroplastic OS=Arabidopsis thaliana GN=CP31B PE=1 SV=1	27.3019	-0.140568	no hit
PPR4	Q0WMY5	AT5G04810	Pentatricopeptide repeat-containing protein At5g04810, chloroplastic OS=Arabidopsis thaliana GN=PPR4 PE=1 SV=1	23.9231	-0.143724	no hit
EMB976	O04647	AT5G27270	Pentatricopeptide repeat-containing protein At5g27270 OS=Arabidopsis thaliana GN=EMB976 PE=2 SV=2	22.8613	-0.14626	no hit
At2g33410	O22791	AT2G33410	Putative RNA-binding protein OS=Arabidopsis thaliana GN=At2g33410 PE=2 SV=1	22.0616	-0.151446	no hit
COR15B	Q9SIN5	AT2G42530	Protein COLD-REGULATED 15B, chloroplastic OS=Arabidopsis thaliana GN=COR15B PE=1 SV=1	25.9557	-0.15908	no hit
F28N24.7	Q9LP53	AT1G29250	Alba DNA/RNA-binding protein OS=Arabidopsis thaliana GN=F28N24.7 PE=1 SV=1	23.4473	-0.159292	no hit
CSP2	Q41188|Q41188-2	AT4G38680	Cold shock protein 2 OS=Arabidopsis thaliana GN=CSP2 PE=1 SV=1|Isoform 2 of Cold shock protein 2 OS=Arabidopsis thaliana GN=CSP2	23.1982	-0.208633	no hit
PCMP-H33	O82380	AT2G29760	Pentatricopeptide repeat-containing protein At2g29760, chloroplastic OS=Arabidopsis thaliana GN=PCMP-H33 PE=2 SV=1	24.9206	-0.215449	no hit
MSRB2	Q9C5C8	AT4G21860	Peptide methionine sulfoxide reductase B2, chloroplastic OS=Arabidopsis thaliana GN=MSRB2 PE=1 SV=1	21.9757	-0.218204	no hit
PCMP-H51	Q0WQW5	AT1G59720	Pentatricopeptide repeat-containing protein At1g59720, chloroplastic/mitochondrial OS=Arabidopsis thaliana GN=PCMP-H51 PE=2 SV=2	22.5794	-0.218632	no hit
CP29A	Q43349|Q43349-2	AT3G53460	29 kDa ribonucleoprotein, chloroplastic OS=Arabidopsis thaliana GN=CP29A PE=2 SV=2|Isoform 2 of 29 kDa ribonucleoprotein, chloroplastic OS=Arabidopsis thaliana GN=CP29A	28.8867	-0.264655	no hit
RBG5	Q9C909	AT1G74230	Glycine-rich RNA-binding protein 5, mitochondrial OS=Arabidopsis thaliana GN=RBG5 PE=2 SV=1	25.2914	-0.292581	no hit
rps4	P56799	ATCG00380	30S ribosomal protein S4, chloroplastic OS=Arabidopsis thaliana GN=rps4 PE=3 SV=1	23.0086	-0.34116	no hit
CP29B	Q9ZUU4	AT2G37220	RNA-binding protein CP29B, chloroplastic OS=Arabidopsis thaliana GN=CP29B PE=1 SV=1	28.5082	-0.366572	no hit
CBSPPR1	Q8VYD6	AT5G10690	Pentatricopeptide repeat-containing protein At5g10690 OS=Arabidopsis thaliana GN=CBSPPR1 PE=2 SV=1	22.7801	-0.450644	no hit
CCH	O82089	AT3G56240	Copper transport protein CCH OS=Arabidopsis thaliana GN=CCH PE=1 SV=1	24.1266	-0.486476	no hit
RBG8	Q03251	AT4G39260	Glycine-rich RNA-binding protein 8 OS=Arabidopsis thaliana GN=RBG8 PE=1 SV=1	26.42	-0.544781	no hit
RIDA	Q94JQ4	AT3G20390	Reactive Intermediate Deaminase A, chloroplastic OS=Arabidopsis thaliana GN=RIDA PE=1 SV=1	23.7614	-1.02929	no hit
ACP4	F4JRT7|Q9SW21	AT4G25050	Acyl carrier protein OS=Arabidopsis thaliana GN=ACP4 PE=4 SV=1|Acyl carrier protein 4, chloroplastic OS=Arabidopsis thaliana GN=ACP4 PE=2 SV=1	24.8044	-1.20546	no hit

## Sheet: large scale (tandem)
Gene name	Protein ID	AGI	Description	AveExpr	log2(FC)	hit_annotation
GRP7	Q03250	AT2G21660	Glycine-rich RNA-binding protein 7 OS=Arabidopsis thaliana GN=RBG7 PE=1 SV=1	25.5328	1.29548	no hit
At4g09040	A8MS54|Q6NPL0	AT4G09040	RNA recognition motif-containing protein OS=Arabidopsis thaliana GN=At4g09040 PE=4 SV=1|At4g09040 OS=Arabidopsis thaliana GN=At4g09040 PE=2 SV=1	25.6515	0.787887	no hit
RPL21	P51412	AT1G35680	50S ribosomal protein L21, chloroplastic OS=Arabidopsis thaliana GN=RPL21 PE=2 SV=1	21.8414	0.749712	no hit
At2g35410	O82299	AT2G35410	Putative chloroplast RNA binding protein OS=Arabidopsis thaliana GN=At2g35410 PE=1 SV=1	25.6932	0.674208	no hit
At5g63260	F4K9A6|Q5RJC5	AT5G63260	Zinc finger CCCH domain-containing protein 67 OS=Arabidopsis thaliana GN=At5g63260 PE=4 SV=1|Zinc finger CCCH domain-containing protein 67 OS=Arabidopsis thaliana GN=At5g63260 PE=2 SV=2	22.1311	0.59176	no hit
RPS9B	Q9LXG1	AT5G15200	40S ribosomal protein S9-1 OS=Arabidopsis thaliana GN=RPS9B PE=1 SV=1	25.4132	0.464452	no hit
PURA1	Q9SKZ1|Q9SKZ1-2	AT2G32080	Transcription factor Pur-alpha 1 OS=Arabidopsis thaliana GN=PURA1 PE=1 SV=2|Isoform 2 of Transcription factor Pur-alpha 1 OS=Arabidopsis thaliana GN=PURA1	23.7348	0.428326	no hit
At1g07930|A1|A3|A4|A2	F4HUA0|P0DH99|Q0WL56|Q8GTY0|Q8W4H7	AT1G07930	Elongation factor 1-alpha OS=Arabidopsis thaliana GN=At1g07930 PE=1 SV=1|Elongation factor 1-alpha 1 OS=Arabidopsis thaliana GN=A1 PE=1 SV=1|Elongation factor 1-alpha 3 OS=Arabidopsis thaliana GN=A3 PE=1 SV=2|Elongation factor 1-alpha 4 OS=Arabidopsis thaliana GN=A4 PE=1 SV=2|Elongation factor 1-alpha 2 OS=Arabidopsis thaliana GN=A2 PE=1 SV=2	24.234	0.404339	no hit
RPS7C	Q8LD03	AT5G16130	40S ribosomal protein S7-3 OS=Arabidopsis thaliana GN=RPS7C PE=1 SV=2	22.0634	0.398333	no hit
At4g28440	O49453	AT4G28440	Uncharacterized protein At4g28440 OS=Arabidopsis thaliana GN=At4g28440 PE=1 SV=1	22.3851	0.35211	no hit
RPS24A	Q9SS17	AT3G04920	40S ribosomal protein S24-1 OS=Arabidopsis thaliana GN=RPS24A PE=2 SV=1	23.9335	0.324623	no hit
EIF4A1|EIF4A-2|TIF4A-1|TIF4A-2|TIF4A-3	A8MRZ7|F4HV96|F4JEL4|F4JEL5|P41376|P41377|Q9CAI7	AT3G13920	Translational initiation factor 4A-1 OS=Arabidopsis thaliana GN=EIF4A1 PE=3 SV=1|Translation initiation factor 4A-2 OS=Arabidopsis thaliana GN=EIF4A-2 PE=1 SV=1|Translational initiation factor 4A-1 OS=Arabidopsis thaliana GN=EIF4A1 PE=1 SV=1|Translational initiation factor 4A-1 OS=Arabidopsis thaliana GN=EIF4A1 PE=1 SV=1|Eukaryotic initiation factor 4A-1 OS=Arabidopsis thaliana GN=TIF4A-1 PE=1 SV…	22.854	0.291082	no hit
EIF3G1|F24K9.7	F4J6A1|Q9SSJ0	AT3G11400	Eukaryotic translation initiation factor 3 subunit G OS=Arabidopsis thaliana GN=EIF3G1 PE=3 SV=1|Eukaryotic translation initiation factor 3 subunit G OS=Arabidopsis thaliana GN=F24K9.7 PE=2 SV=1	24.1397	0.26246	no hit
At1g01080	F4HQH8|Q8W592	AT1G01080	RNA-binding (RRM/RBD/RNP motifs) family protein OS=Arabidopsis thaliana GN=At1g01080 PE=4 SV=1|At1g01080/T25K16_7 OS=Arabidopsis thaliana GN=At1g01080 PE=2 SV=1	23.6878	0.252524	no hit
RPS26A|RPS26B|RPS26C	P49206|Q8LPJ7|Q9LYK9	AT2G40590	40S ribosomal protein S26-1 OS=Arabidopsis thaliana GN=RPS26A PE=2 SV=2|40S ribosomal protein S26-2 OS=Arabidopsis thaliana GN=RPS26B PE=2 SV=2|40S ribosomal protein S26-3 OS=Arabidopsis thaliana GN=RPS26C PE=2 SV=1	23.1202	0.247289	no hit
RPS14A	Q9SIH0	AT2G36160	40S ribosomal protein S14-1 OS=Arabidopsis thaliana GN=RPS14A PE=1 SV=1	21.7411	0.223893	no hit
P67	Q8GWE0	AT4G16390	Pentatricopeptide repeat-containing protein At4g16390, chloroplastic OS=Arabidopsis thaliana GN=P67 PE=1 SV=3	22.4608	0.214054	no hit
RBP45A	Q9FPJ8	AT5G54900	Polyadenylate-binding protein RBP45A OS=Arabidopsis thaliana GN=RBP45A PE=2 SV=1	23.0375	0.203677	no hit
emb1138|RH3	F4K180|Q8L7S8|Q8L7S8-2	AT5G26742	DEAD-box ATP-dependent RNA helicase 3 OS=Arabidopsis thaliana GN=emb1138 PE=1 SV=1|DEAD-box ATP-dependent RNA helicase 3, chloroplastic OS=Arabidopsis thaliana GN=RH3 PE=1 SV=2|Isoform 2 of DEAD-box ATP-dependent RNA helicase 3, chloroplastic OS=Arabidopsis thaliana GN=RH3	23.6855	0.199976	no hit
At1g76010	Q93VA8	AT1G76010	Alba DNA/RNA-binding protein OS=Arabidopsis thaliana GN=At1g76010 PE=2 SV=1	25.1146	0.153761	no hit
At3g23700	Q9LK47	AT3G23700	AT3g23700/MYM9_3 OS=Arabidopsis thaliana GN=At3g23700 PE=2 SV=1	23.6437	0.132404	no hit
T2K10.5	Q9ZUJ3	AT1G60000	AT1G60000 protein OS=Arabidopsis thaliana GN=T2K10.5 PE=2 SV=1	23.8609	0.124175	no hit
RBP45C	Q93W34	AT4G27000	Polyadenylate-binding protein RBP45C OS=Arabidopsis thaliana GN=RBP45C PE=2 SV=1	25.8331	0.106575	no hit
ALY2	Q8L719|Q8L719-2	AT5G02530	THO complex subunit 4B OS=Arabidopsis thaliana GN=ALY2 PE=1 SV=1|Isoform 2 of THO complex subunit 4B OS=Arabidopsis thaliana GN=ALY2	24.4583	0.0993194	no hit
At5g60980	F4K1Y4|Q9FME2	AT5G60980	Nuclear transport factor 2 and RNA recognition motif domain-containing protein OS=Arabidopsis thaliana GN=At5g60980 PE=1 SV=1|AT5g60980/MSL3_100 OS=Arabidopsis thaliana GN=At5g60980 PE=1 SV=1	24.4605	0.0948459	no hit
BTR1	Q9LZ82|Q9LZ82-2	AT5G04430	Protein BTR1 OS=Arabidopsis thaliana GN=BTR1 PE=1 SV=1|Isoform BTR1L of Protein BTR1 OS=Arabidopsis thaliana GN=BTR1	23.5097	0.0622057	no hit
At1g20220	Q944A2	AT1G20220	Alba DNA/RNA-binding protein OS=Arabidopsis thaliana GN=At1g20220 PE=1 SV=1	25.4428	0.0504936	no hit
At3g25150	F4J8X6|Q8VYJ4	AT3G25150	Nuclear transport factor 2 and RNA recognition motif domain-containing protein OS=Arabidopsis thaliana GN=At3g25150 PE=4 SV=1|AT3g25150/MJL12_9 OS=Arabidopsis thaliana GN=At3g25150 PE=2 SV=1	24.1403	0.0473629	no hit
NUCL1	Q9FVQ1	AT1G48920	Nucleolin 1 OS=Arabidopsis thaliana GN=NUCL1 PE=1 SV=1	26.049	0.0110191	no hit
CP33	Q39061	AT3G52380	RNA-binding protein CP33, chloroplastic OS=Arabidopsis thaliana GN=CP33 PE=2 SV=1	24.2047	0.00588197	no hit
F19B15.90	Q9SZD6	AT4G29060	Elongation factor Ts OS=Arabidopsis thaliana GN=F19B15.90 PE=2 SV=1	26.0079	0.00193442	no hit
rbcL	O03042	ATCG00490	Ribulose bisphosphate carboxylase large chain OS=Arabidopsis thaliana GN=rbcL PE=1 SV=1	25.4898	0.00113125	no hit
At1g03457|BRN2	F4I0X0|Q8GZ26	AT1G03457	RNA recognition motif-containing protein OS=Arabidopsis thaliana GN=At1g03457 PE=4 SV=1|RNA-binding protein BRN2 OS=Arabidopsis thaliana GN=BRN2 PE=2 SV=1	23.7218	0.000504916	no hit
At1g69250|F23O10.17	F4I0L1|Q9LDI9	AT1G69250	Nuclear transport factor 2 and RNA recognition motif-containing protein OS=Arabidopsis thaliana GN=At1g69250 PE=1 SV=1|At1g69250 OS=Arabidopsis thaliana GN=F23O10.17 PE=1 SV=1	24.2514	-0.00248714	no hit
RPL40A|UBQ13|UBQ11|UBQ4|RPS27AB|RPS27AC|RPS27AA|UBQ3|UBQ12|UBQ14|UBQ10|RPL40B|RUB2|UBQ9|RUB1	B9DHA6|F4I9X6|F4JGM3|P0CH32|P0CH33|P59232|P59233|P59271|Q1EC66|Q3E7K8|Q3E7T8|Q3E7T8-2|Q3EAA5|Q42202|Q8H159|Q8H159-2|Q8RUC6|Q9FHQ6|Q9SHE7	AT2G36170	Ubiquitin-60S ribosomal protein L40-1 OS=Arabidopsis thaliana GN=RPL40A PE=1 SV=1|Ubiquitin 13 OS=Arabidopsis thaliana GN=UBQ13 PE=4 SV=1|Polyubiquitin OS=Arabidopsis thaliana GN=UBQ11 PE=2 SV=1|Polyubiquitin 4 OS=Arabidopsis thaliana GN=UBQ4 PE=1 SV=1|Polyubiquitin 11 OS=Arabidopsis thaliana GN=UBQ11 PE=1 SV=1|Ubiquitin-40S ribosomal protein S27a-2 OS=Arabidopsis thaliana GN=RPS27AB PE=1 SV=2|Ub…	24.5705	-0.0220591	no hit
EIF4B2	Q9SAD7	AT1G13020	Eukaryotic translation initiation factor 4B2 OS=Arabidopsis thaliana GN=EIF4B2 PE=1 SV=1	22.2565	-0.0378697	no hit
Tudor1	F4K6N0|Q8VZG7	AT5G07350	TUDOR-SN protein 1 OS=Arabidopsis thaliana GN=Tudor1 PE=1 SV=1|AT5g07350/T2I1_60 OS=Arabidopsis thaliana GN=Tudor1 PE=1 SV=1	22.2553	-0.0440584	no hit
ZFN1	Q8GXX7	AT3G02830	Zinc finger CCCH domain-containing protein 33 OS=Arabidopsis thaliana GN=ZFN1 PE=1 SV=1	23.9603	-0.0485606	no hit
RPS2C	P49688	AT2G41840	40S ribosomal protein S2-3 OS=Arabidopsis thaliana GN=RPS2C PE=1 SV=2	23.7914	-0.0555011	no hit
ECT2	F4JDC2|F4JDC3|F4JDC5|Q9LJE5	AT3G13460	CIPK1 interacting protein ECT2 OS=Arabidopsis thaliana GN=ECT2 PE=1 SV=1|CIPK1 interacting protein ECT2 OS=Arabidopsis thaliana GN=ECT2 PE=1 SV=1|CIPK1 interacting protein ECT2 OS=Arabidopsis thaliana GN=ECT2 PE=1 SV=1|AT3g13460/MRP15_10 OS=Arabidopsis thaliana GN=ECT2 PE=1 SV=1	23.8153	-0.0742484	no hit
F21F23.16	Q9LMX6	AT1G13730	At1g13730 OS=Arabidopsis thaliana GN=F21F23.16 PE=1 SV=1	24.6735	-0.0961263	no hit
At5g18550	Q6NPN3	AT5G18550	Zinc finger CCCH domain-containing protein 58 OS=Arabidopsis thaliana GN=At5g18550 PE=2 SV=1	23.2662	-0.099814	no hit
CP29B	Q9ZUU4	AT2G37220	RNA-binding protein CP29B, chloroplastic OS=Arabidopsis thaliana GN=CP29B PE=1 SV=1	25.6563	-0.126926	no hit
LARP6B	O80567	AT2G43970	La-related protein 6B OS=Arabidopsis thaliana GN=LARP6B PE=1 SV=2	24.1371	-0.12947	no hit
PABN1	F4KBV3|Q93VI4	AT5G51120	Polyadenylate-binding protein 1 OS=Arabidopsis thaliana GN=PABN1 PE=4 SV=1|Polyadenylate-binding protein 1 OS=Arabidopsis thaliana GN=PABN1 PE=1 SV=1	23.9918	-0.13772	no hit
UBP1C	Q9LJH8	AT3G14100	Oligouridylate-binding protein 1C OS=Arabidopsis thaliana GN=UBP1C PE=1 SV=1	24.9709	-0.162308	no hit
RBP47C	Q9SX79	AT1G47490	Polyadenylate-binding protein RBP47C OS=Arabidopsis thaliana GN=RBP47C PE=2 SV=1	24.2621	-0.174126	no hit
At2g03640	F4IT98|Q8GW56	AT2G03640	Nuclear transport factor 2 and RNA recognition motif domain-containing protein OS=Arabidopsis thaliana GN=At2g03640 PE=4 SV=1|At2g03640 OS=Arabidopsis thaliana GN=At2g03640 PE=2 SV=1	24.5884	-0.178447	no hit
RBP45B	Q9SAB3	AT1G11650	Polyadenylate-binding protein RBP45B OS=Arabidopsis thaliana GN=RBP45B PE=1 SV=1	26.4275	-0.182198	no hit
CSP1	O65639	AT4G36020	Cold shock protein 1 OS=Arabidopsis thaliana GN=CSP1 PE=1 SV=1	24.0728	-0.247672	no hit
CP29|CP29A	F4JAF3|Q43349|Q43349-2	AT3G53460	Chloroplast RNA-binding protein 29 OS=Arabidopsis thaliana GN=CP29 PE=4 SV=1|29 kDa ribonucleoprotein, chloroplastic OS=Arabidopsis thaliana GN=CP29A PE=2 SV=2|Isoform 2 of 29 kDa ribonucleoprotein, chloroplastic OS=Arabidopsis thaliana GN=CP29A	24.8281	-0.294773	no hit
RBP47A	F4I3B3	AT1G49600	Polyadenylate-binding protein RBP47A OS=Arabidopsis thaliana GN=RBP47A PE=2 SV=1	23.4059	-0.294956	no hit
At1g02150	Q8LPS6	AT1G02150	Pentatricopeptide repeat-containing protein At1g02150 OS=Arabidopsis thaliana GN=At1g02150 PE=2 SV=2	22.7623	-0.296488	no hit
RPS1	Q93VC7	AT5G30510	30S ribosomal protein S1, chloroplastic OS=Arabidopsis thaliana GN=RPS1 PE=1 SV=1	26.0453	-0.297542	no hit
BRN1	Q8LFS6|Q8LFS6-2	AT4G03110	RNA-binding protein BRN1 OS=Arabidopsis thaliana GN=BRN1 PE=2 SV=1|Isoform 2 of RNA-binding protein BRN1 OS=Arabidopsis thaliana GN=BRN1	26.8795	-0.313438	no hit
CID11	F4IEC7|Q9LPI5	AT1G32790	CTC-interacting domain 11 protein OS=Arabidopsis thaliana GN=CID11 PE=4 SV=1|Polyadenylate-binding protein-interacting protein 11 OS=Arabidopsis thaliana GN=CID11 PE=2 SV=1	24.7008	-0.316566	no hit
RBP47B	Q0WW84	AT3G19130	Polyadenylate-binding protein RBP47B OS=Arabidopsis thaliana GN=RBP47B PE=2 SV=1	25.6343	-0.332464	no hit
UBP1A	F4HV67|Q9SYG4	AT1G54080	Oligouridylate-binding protein 1A OS=Arabidopsis thaliana GN=UBP1A PE=1 SV=1|Oligouridylate-binding protein 1A OS=Arabidopsis thaliana GN=UBP1A PE=1 SV=1	25.2032	-0.33359	no hit
UBP1B	Q9LQI9	AT1G17370	Oligouridylate-binding protein 1B OS=Arabidopsis thaliana GN=UBP1B PE=1 SV=1	24.3818	-0.391538	no hit
RBG8	Q03251	AT4G39260	Glycine-rich RNA-binding protein 8 OS=Arabidopsis thaliana GN=RBG8 PE=1 SV=1	26.7774	-0.444299	no hit
PAB8	Q9FXA2	AT1G49760	Polyadenylate-binding protein 8 OS=Arabidopsis thaliana GN=PAB8 PE=1 SV=1	27.219	-0.54664	no hit
PAB2	P42731	AT4G34110	Polyadenylate-binding protein 2 OS=Arabidopsis thaliana GN=PAB2 PE=1 SV=1	26.925	-0.726797	no hit
PAB4	O22173	AT2G23350	Polyadenylate-binding protein 4 OS=Arabidopsis thaliana GN=PAB4 PE=1 SV=1	26.2093	-0.818971	no hit

## Sheet: medium scale
Gene name	Protein ID	AGI	Description	AveExpr	log2(FC)	hit_annotation
GRP7	Q03250	AT2G21660	Glycine-rich RNA-binding protein 7 OS=Arabidopsis thaliana GN=RBG7 PE=1 SV=1	23.3758	2.8397	enriched hit
RBP45B	Q9SAB3	AT1G11650	Polyadenylate-binding protein RBP45B OS=Arabidopsis thaliana GN=RBP45B PE=1 SV=1	26.8641	0.895798	no hit
RPS1	Q93VC7	AT5G30510	30S ribosomal protein S1, chloroplastic OS=Arabidopsis thaliana GN=RPS1 PE=1 SV=1	27.472	0.735905	no hit
PAB4	O22173	AT2G23350	Polyadenylate-binding protein 4 OS=Arabidopsis thaliana GN=PAB4 PE=1 SV=1	25.3931	0.711508	no hit
RPL40A|UBQ13|UBQ11|UBQ4|RPS27AB|RPS27AC|RPS27AA|UBQ3|UBQ8|UBQ12|UBQ14|UBQ10|RPL40B|RUB2|UBQ9|RUB1	B9DHA6|F4I9X6|F4JGM3|P0CH32|P0CH33|P59232|P59233|P59271|Q1EC66|Q39256|Q3E7K8|Q3E7T8|Q3E7T8-2|Q3EAA5|Q42202|Q8H159|Q8H159-2|Q8RUC6|Q9FHQ6|Q9SHE7	AT2G36170	Ubiquitin-60S ribosomal protein L40-1 OS=Arabidopsis thaliana GN=RPL40A PE=1 SV=1|Ubiquitin 13 OS=Arabidopsis thaliana GN=UBQ13 PE=4 SV=1|Polyubiquitin OS=Arabidopsis thaliana GN=UBQ11 PE=2 SV=1|Polyubiquitin 4 OS=Arabidopsis thaliana GN=UBQ4 PE=1 SV=1|Polyubiquitin 11 OS=Arabidopsis thaliana GN=UBQ11 PE=1 SV=1|Ubiquitin-40S ribosomal protein S27a-2 OS=Arabidopsis thaliana GN=RPS27AB PE=1 SV=2|Ub…	24.1024	0.697378	no hit
AT1G76010	Q93VA8	AT1G76010	Alba DNA/RNA-binding protein OS=Arabidopsis thaliana GN=At1g76010 PE=2 SV=1	25.223	0.680501	no hit
F19B15	Q9SZD6	AT4G29060	Elongation factor Ts OS=Arabidopsis thaliana GN=F19B15.90 PE=2 SV=1	28.4636	0.674357	no hit
CP29|CP29A	F4JAF3|Q43349|Q43349-2	AT3G53460	Chloroplast RNA-binding protein 29 OS=Arabidopsis thaliana GN=CP29 PE=4 SV=1|29 kDa ribonucleoprotein, chloroplastic OS=Arabidopsis thaliana GN=CP29A PE=2 SV=2|Isoform 2 of 29 kDa ribonucleoprotein, chloroplastic OS=Arabidopsis thaliana GN=CP29A	26.2047	0.612169	no hit
RBP45C	Q93W34	AT4G27000	Polyadenylate-binding protein RBP45C OS=Arabidopsis thaliana GN=RBP45C PE=2 SV=1	25.9979	0.592051	no hit
RBCL	O03042	ATCG00490	Ribulose bisphosphate carboxylase large chain OS=Arabidopsis thaliana GN=rbcL PE=1 SV=1	26.0446	0.491641	no hit
BRN1	Q8LFS6|Q8LFS6-2	AT4G03110	RNA-binding protein BRN1 OS=Arabidopsis thaliana GN=BRN1 PE=2 SV=1|Isoform 2 of RNA-binding protein BRN1 OS=Arabidopsis thaliana GN=BRN1	27.9067	0.441623	no hit
ZFN1	Q8GXX7	AT3G02830	Zinc finger CCCH domain-containing protein 33 OS=Arabidopsis thaliana GN=ZFN1 PE=1 SV=1	25.3203	0.421477	no hit
AT2G35410	O82299	AT2G35410	Putative chloroplast RNA binding protein OS=Arabidopsis thaliana GN=At2g35410 PE=1 SV=1	26.8152	0.3785	no hit
CP29B	Q9ZUU4	AT2G37220	RNA-binding protein CP29B, chloroplastic OS=Arabidopsis thaliana GN=CP29B PE=1 SV=1	26.8604	0.34634	no hit
CP33	Q39061	AT3G52380	RNA-binding protein CP33, chloroplastic OS=Arabidopsis thaliana GN=CP33 PE=2 SV=1	26.7132	0.259319	no hit
CP31A	Q04836|Q04836-2	AT4G24770	31 kDa ribonucleoprotein, chloroplastic OS=Arabidopsis thaliana GN=CP31A PE=1 SV=1|Isoform 2 of 31 kDa ribonucleoprotein, chloroplastic OS=Arabidopsis thaliana GN=CP31A	26.7343	0.18452	no hit
RBG8	Q03251	AT4G39260	Glycine-rich RNA-binding protein 8 OS=Arabidopsis thaliana GN=RBG8 PE=1 SV=1	26.2957	-0.0109635	no hit
CP31B	Q9FGS0	AT5G50250	RNA-binding protein CP31B, chloroplastic OS=Arabidopsis thaliana GN=CP31B PE=1 SV=1	26.4546	-0.0112992	no hit

## Sheet: 5'UTR vs. empty beads
Gene name	protein ID	AGI	Description	log2(FC)	AveExpr	p-value	-log10(p-value)	FDR	hit_annotation
F12A12.150	Q9SNB5	AT3G46630	Putative uncharacterized protein At3g46630 OS=Arabidopsis thaliana GN=F12A12.150 PE=2 SV=1	4.96372	23.8378	4.88216e-07	6.31139	2.21044e-05	enriched hit
UBP1C	Q9LJH8	AT3G14100	Oligouridylate-binding protein 1C OS=Arabidopsis thaliana GN=UBP1C PE=1 SV=1	3.89194	22.5684	1.45346e-08	7.8376	3.95325e-06	enriched hit
F28N24.7	Q9LP53	AT1G29250	Alba DNA/RNA-binding protein OS=Arabidopsis thaliana GN=F28N24.7 PE=1 SV=1	3.83593	25.5699	0.000983597	3.00718	0.00528205	enriched hit
At1g01080	F4HQH8|Q8W592	AT1G01080	RNA-binding (RRM/RBD/RNP motifs) family protein OS=Arabidopsis thaliana GN=At1g01080 PE=4 SV=1|At1g01080/T25K16_7 OS=Arabidopsis thaliana GN=At1g01080 PE=2 SV=1	3.8136	26.6614	2.06726e-09	8.6846	3.95325e-06	enriched hit
CAN2	F4IH31	AT2G40410	Staphylococcal-like nuclease CAN2 OS=Arabidopsis thaliana GN=CAN2 PE=1 SV=1	3.24343	25.6495	6.91166e-08	7.16042	8.33364e-06	enriched hit
NFD2	Q9FYL8	AT1G24450	Protein NUCLEAR FUSION DEFECTIVE 2 OS=Arabidopsis thaliana GN=NFD2 PE=2 SV=1	3.08124	26.0587	6.11005e-09	8.21395	3.95325e-06	enriched hit
At3g01410	F4JEB4	AT3G01410	Polynucleotidyl transferase, ribonuclease H-like superfamily protein OS=Arabidopsis thaliana GN=At3g01410 PE=4 SV=1	2.95678	24.857	2.97329e-05	4.52676	0.00042434	enriched hit
At1g20220	Q944A2	AT1G20220	Alba DNA/RNA-binding protein OS=Arabidopsis thaliana GN=At1g20220 PE=1 SV=1	2.95597	24.1688	2.20402e-06	5.65678	6.05632e-05	enriched hit
CP33	Q39061	AT3G52380	RNA-binding protein CP33, chloroplastic OS=Arabidopsis thaliana GN=CP33 PE=2 SV=1	2.91649	26.2219	2.93275e-08	7.53273	5.92311e-06	enriched hit
At2g35410	O82299	AT2G35410	Putative chloroplast RNA binding protein OS=Arabidopsis thaliana GN=At2g35410 PE=1 SV=1	2.89062	24.8373	1.65817e-06	5.78037	5.24622e-05	enriched hit
CP29B	Q9ZUU4	AT2G37220	RNA-binding protein CP29B, chloroplastic OS=Arabidopsis thaliana GN=CP29B PE=1 SV=1	2.84812	25.0009	1.20318e-07	6.91967	1.06042e-05	enriched hit
AGO1	O04379|O04379-2	AT1G48410	Protein argonaute 1 OS=Arabidopsis thaliana GN=AGO1 PE=1 SV=1|Isoform 2 of Protein argonaute 1 OS=Arabidopsis thaliana GN=AGO1	2.83755	27.5214	3.2583e-07	6.48701	1.67302e-05	enriched hit
At3g13160	Q9LK57	AT3G13160	Pentatricopeptide repeat-containing protein At3g13160, mitochondrial OS=Arabidopsis thaliana GN=At3g13160 PE=2 SV=1	2.8302	25.8239	4.97552e-05	4.30316	0.000613414	enriched hit
RBP47A	F4I3B3	AT1G49600	Polyadenylate-binding protein RBP47A OS=Arabidopsis thaliana GN=RBP47A PE=2 SV=1	2.80911	21.1856	5.61942e-09	8.25031	3.95325e-06	enriched hit
At3g07030	F4JD88	AT3G07030	Alba DNA/RNA-binding protein OS=Arabidopsis thaliana GN=At3g07030 PE=4 SV=1	2.78431	23.0143	2.82651e-06	5.54875	7.20623e-05	enriched hit
UBA2A	Q9LES2	AT3G56860	UBP1-associated protein 2A OS=Arabidopsis thaliana GN=UBA2A PE=1 SV=1	2.77405	24.754	2.1048e-07	6.67679	1.45452e-05	enriched hit
CP29|CP29A	F4JAF3|Q43349|Q43349-2	AT3G53460	Chloroplast RNA-binding protein 29 OS=Arabidopsis thaliana GN=CP29 PE=4 SV=1|29 kDa ribonucleoprotein, chloroplastic OS=Arabidopsis thaliana GN=CP29A PE=2 SV=2|Isoform 2 of 29 kDa ribonucleoprotein, chloroplastic OS=Arabidopsis thaliana GN=CP29A	2.75957	24.3906	2.86434e-07	6.54298	1.6271e-05	enriched hit
At5g60980	F4K1Y4|Q9FME2	AT5G60980	Nuclear transport factor 2 and RNA recognition motif domain-containing protein OS=Arabidopsis thaliana GN=At5g60980 PE=1 SV=1|AT5g60980/MSL3_100 OS=Arabidopsis thaliana GN=At5g60980 PE=1 SV=1	2.75314	25.9867	0.000127081	3.89592	0.00117093	enriched hit
RPA1D	Q9FME0	AT5G61000	Replication protein A 70 kDa DNA-binding subunit D OS=Arabidopsis thaliana GN=RPA1D PE=2 SV=1	2.73784	24.6519	1.29298e-08	7.88841	3.95325e-06	enriched hit
At1g02150	Q8LPS6	AT1G02150	Pentatricopeptide repeat-containing protein At1g02150 OS=Arabidopsis thaliana GN=At1g02150 PE=2 SV=2	2.66814	27.4808	6.46037e-09	8.18974	3.95325e-06	enriched hit
At1g24090	F4I7R5	AT1G24090	RNase H domain-containing protein OS=Arabidopsis thaliana GN=At1g24090 PE=4 SV=1	2.62782	22.2592	8.94294e-08	7.04852	8.93022e-06	enriched hit
F14O23.10	Q9M9H4	AT1G71720	F14O23.10 protein OS=Arabidopsis thaliana GN=F14O23.10 PE=4 SV=1	2.60768	25.0754	5.59861e-08	7.25192	8.16776e-06	enriched hit
RSZ22A	Q9SJA6	AT2G24590	Serine/arginine-rich splicing factor RSZ22A OS=Arabidopsis thaliana GN=RSZ22A PE=1 SV=1	2.58766	25.1367	6.4864e-05	4.188	0.000737325	enriched hit
At5g51080	B9DH76|Q84TE0	AT5G51080	AT5G51080 protein OS=Arabidopsis thaliana GN=At5g51080 PE=2 SV=1|AT5G51080 protein OS=Arabidopsis thaliana GN=At5g51080 PE=2 SV=1	2.58745	24.1938	1.50543e-08	7.82234	3.95325e-06	enriched hit
At3g25150	F4J8X6|Q8VYJ4	AT3G25150	Nuclear transport factor 2 and RNA recognition motif domain-containing protein OS=Arabidopsis thaliana GN=At3g25150 PE=4 SV=1|AT3g25150/MJL12_9 OS=Arabidopsis thaliana GN=At3g25150 PE=2 SV=1	2.56938	24.3569	1.02702e-07	6.98842	9.63199e-06	enriched hit
UBP1B	Q9LQI9	AT1G17370	Oligouridylate-binding protein 1B OS=Arabidopsis thaliana GN=UBP1B PE=1 SV=1	2.53448	23.5142	3.15883e-07	6.50047	1.67302e-05	enriched hit
At3g07810	F4JFN7|Q8W555	AT3G07810	RNA recognition motif-containing protein OS=Arabidopsis thaliana GN=At3g07810 PE=1 SV=1|AT3g07810/F17A17_15 OS=Arabidopsis thaliana GN=At3g07810 PE=1 SV=1	2.52935	21.723	1.29147e-07	6.88891	1.06042e-05	enriched hit
RPA1A	F4IJA6|Q9SKI4	AT2G06510	Replication factor A 1A OS=Arabidopsis thaliana GN=RPA1A PE=4 SV=1|Replication protein A 70 kDa DNA-binding subunit A OS=Arabidopsis thaliana GN=RPA1A PE=1 SV=1	2.52037	24.7118	6.98173e-08	7.15604	8.33364e-06	enriched hit
ZDP	Q84JE8|Q84JE8-2	AT3G14890	Polynucleotide 3'-phosphatase ZDP OS=Arabidopsis thaliana GN=ZDP PE=1 SV=1|Isoform 2 of Polynucleotide 3'-phosphatase ZDP OS=Arabidopsis thaliana GN=ZDP	2.50887	25.0348	5.40291e-08	7.26737	8.16776e-06	enriched hit
OSB3	F4KBP3|Q8GWJ4	AT5G44785	Protein OSB3 OS=Arabidopsis thaliana GN=OSB3 PE=4 SV=1|Protein OSB3, chloroplastic/mitochondrial OS=Arabidopsis thaliana GN=OSB3 PE=2 SV=1	2.5066	24.5657	3.15779e-08	7.50062	5.92311e-06	enriched hit
At5g57370	Q9FIE4	AT5G57370	Putative uncharacterized protein At5g57370 OS=Arabidopsis thaliana GN=At5g57370 PE=2 SV=1	2.48978	22.856	9.13602e-06	5.03924	0.00016777	enriched hit
BTR1	Q9LZ82|Q9LZ82-2	AT5G04430	Protein BTR1 OS=Arabidopsis thaliana GN=BTR1 PE=1 SV=1|Isoform BTR1L of Protein BTR1 OS=Arabidopsis thaliana GN=BTR1	2.48666	26.3068	9.54909e-07	6.02004	3.44035e-05	enriched hit
RS41	P92966|P92966-2	AT5G52040	Serine/arginine-rich splicing factor RS41 OS=Arabidopsis thaliana GN=RS41 PE=1 SV=2|Isoform 2 of Serine/arginine-rich splicing factor RS41 OS=Arabidopsis thaliana GN=RS41	2.4771	23.4347	5.02551e-06	5.29882	0.000109066	enriched hit
RPA1B	Q9SD82	AT5G08020	Replication protein A 70 kDa DNA-binding subunit B OS=Arabidopsis thaliana GN=RPA1B PE=3 SV=1	2.46777	23.7678	4.30884e-07	6.36564	2.05537e-05	enriched hit
At1g76010	Q93VA8	AT1G76010	Alba DNA/RNA-binding protein OS=Arabidopsis thaliana GN=At1g76010 PE=2 SV=1	2.46058	25.6689	1.01457e-06	5.99372	3.55235e-05	enriched hit
LA1	Q93ZV7|Q93ZV7-2	AT4G32720	La protein 1 OS=Arabidopsis thaliana GN=LA1 PE=1 SV=1|Isoform 2 of La protein 1 OS=Arabidopsis thaliana GN=LA1	2.45976	24.8599	4.03119e-06	5.39457	9.20513e-05	enriched hit
SCL33	Q9SEU4|Q9SEU4-2|Q9SEU4-4	AT1G55310	Serine/arginine-rich SC35-like splicing factor SCL33 OS=Arabidopsis thaliana GN=SCL33 PE=1 SV=1|Isoform 2 of Serine/arginine-rich SC35-like splicing factor SCL33 OS=Arabidopsis thaliana GN=SCL33|Isoform 4 of Serine/arginine-rich SC35-like splicing factor SCL33 OS=Arabidopsis thaliana GN=SCL33	2.45836	24.7257	3.64663e-05	4.43811	0.000483639	enriched hit
RNU1	Q42404	AT3G50670	U1 small nuclear ribonucleoprotein 70 kDa OS=Arabidopsis thaliana GN=RNU1 PE=1 SV=1	2.44892	25.7961	6.34765e-06	5.19739	0.000129633	enriched hit
F3C22_60	Q9LXJ8	AT3G52660	At3g52660 OS=Arabidopsis thaliana GN=F3C22_60 PE=2 SV=1	2.40899	24.0221	6.30899e-08	7.20004	8.33364e-06	enriched hit
At1g48650	F4HYJ6|F4HYJ7	AT1G48650	DEA(D/H)-box RNA helicase family protein OS=Arabidopsis thaliana GN=At1g48650 PE=4 SV=1|DExH-box ATP-dependent RNA helicase DExH3 OS=Arabidopsis thaliana GN=At1g48650 PE=2 SV=1	2.40248	25.2064	1.49045e-08	7.82668	3.95325e-06	enriched hit
RBP47B	Q0WW84	AT3G19130	Polyadenylate-binding protein RBP47B OS=Arabidopsis thaliana GN=RBP47B PE=2 SV=1	2.38708	23.8811	6.93459e-08	7.15898	8.33364e-06	enriched hit
CP31A	Q04836|Q04836-2	AT4G24770	31 kDa ribonucleoprotein, chloroplastic OS=Arabidopsis thaliana GN=CP31A PE=1 SV=1|Isoform 2 of 31 kDa ribonucleoprotein, chloroplastic OS=Arabidopsis thaliana GN=CP31A	2.36499	24.5478	9.49236e-06	5.02263	0.000171526	enriched hit
GRP7	Q03250	AT2G21660	Glycine-rich RNA-binding protein 7 OS=Arabidopsis thaliana GN=RBG7 PE=1 SV=1	2.36364	23.6102	1.82645e-06	5.73839	5.51295e-05	enriched hit
PAB2	P42731|Q8L4A7	AT4G34110	Polyadenylate-binding protein 2 OS=Arabidopsis thaliana GN=PAB2 PE=1 SV=1|Proteasome subunit alpha type-2-B OS=Arabidopsis thaliana GN=PAB2 PE=1 SV=1	2.36092	25.5636	2.28251e-06	5.64159	6.17924e-05	enriched hit
CP31B	Q9FGS0	AT5G50250	RNA-binding protein CP31B, chloroplastic OS=Arabidopsis thaliana GN=CP31B PE=1 SV=1	2.3569	23.748	1.17546e-08	7.92979	3.95325e-06	enriched hit
SCL30	Q8L3X8	AT3G55460	Serine/arginine-rich SC35-like splicing factor SCL30 OS=Arabidopsis thaliana GN=SCL30 PE=1 SV=1	2.33784	25.5965	0.000229153	3.63987	0.00180166	enriched hit
At2g01130	F4IM84	AT2G01130	DExH-box ATP-dependent RNA helicase DExH5, mitochondrial OS=Arabidopsis thaliana GN=At2g01130 PE=3 SV=1	2.29723	22.6803	5.11401e-08	7.29124	8.16776e-06	enriched hit
HVT1	F4INY4	AT2G30800	DExH-box ATP-dependent RNA helicase DExH6 OS=Arabidopsis thaliana GN=HVT1 PE=2 SV=1	2.29231	25.7489	2.47279e-08	7.60681	5.41128e-06	enriched hit
U1A	Q39244	AT2G47580	U1 small nuclear ribonucleoprotein A OS=Arabidopsis thaliana GN=U1A PE=1 SV=1	2.29137	24.503	2.51178e-06	5.60002	6.56275e-05	enriched hit
ATU2AF65A|U2AF65A	F4JQG2|O23212	AT4G36690	Splicing factor U2af large subunit A OS=Arabidopsis thaliana GN=ATU2AF65A PE=4 SV=1|Splicing factor U2af large subunit A OS=Arabidopsis thaliana GN=U2AF65A PE=1 SV=2	2.25863	24.4922	2.21404e-06	5.65481	6.05632e-05	enriched hit
EMB2001	O81004	AT2G22870	GTP-binding protein At2g22870 OS=Arabidopsis thaliana GN=EMB2001 PE=2 SV=2	2.24141	26.2224	3.51977e-08	7.45349	6.16195e-06	enriched hit
RSZ22	O81126	AT4G31580	Serine/arginine-rich splicing factor RSZ22 OS=Arabidopsis thaliana GN=RSZ22 PE=1 SV=1	2.22639	25.2376	0.000271006	3.56702	0.00203915	enriched hit
SR34	O22315|O22315-2|O22315-3	AT1G02840	Serine/arginine-rich-splicing factor SR34 OS=Arabidopsis thaliana GN=SR34 PE=1 SV=1|Isoform 2 of Serine/arginine-rich-splicing factor SR34 OS=Arabidopsis thaliana GN=SR34|Isoform 3 of Serine/arginine-rich-splicing factor SR34 OS=Arabidopsis thaliana GN=SR34	2.21926	25.3646	4.88449e-05	4.31118	0.000605032	enriched hit
WHY1	Q9M9S3	AT1G14410	Single-stranded DNA-binding protein WHY1, chloroplastic OS=Arabidopsis thaliana GN=WHY1 PE=1 SV=1	2.20748	25.1916	6.49759e-06	5.18725	0.000131251	enriched hit
SC35	Q9FMG4	AT5G64200	Serine/arginine-rich splicing factor SC35 OS=Arabidopsis thaliana GN=SC35 PE=1 SV=1	2.18265	24.5934	5.82454e-06	5.23474	0.000121391	enriched hit
POLIA	F4I6M1	AT1G50840	DNA polymerase I A, chloroplastic/mitochondrial OS=Arabidopsis thaliana GN=POLIA PE=2 SV=1	2.17544	25.4202	4.27232e-06	5.36934	9.65819e-05	enriched hit
emb2746	Q84W56	AT5G63420	Putative uncharacterized protein At5g63420 OS=Arabidopsis thaliana GN=emb2746 PE=1 SV=1	2.16613	28.537	1.10478e-08	7.95672	3.95325e-06	enriched hit
OSB4	Q9FYJ2	AT1G31010	Protein OSB4, chloroplastic OS=Arabidopsis thaliana GN=OSB4 PE=2 SV=1	2.12406	24.337	3.58347e-06	5.4457	8.53164e-05	enriched hit
PTB3|At1g43190	A8MR27|Q6ICX4	AT1G43190	Polypyrimidine tract-binding protein 3 OS=Arabidopsis thaliana GN=PTB3 PE=4 SV=1|Polypyrimidine tract-binding protein homolog 3 OS=Arabidopsis thaliana GN=At1g43190 PE=2 SV=1	2.1093	26.7836	2.40001e-07	6.61979	1.5637e-05	enriched hit
RBP47C	Q9SX79	AT1G47490	Polyadenylate-binding protein RBP47C OS=Arabidopsis thaliana GN=RBP47C PE=2 SV=1	2.06405	22.4674	9.92539e-06	5.00325	0.000177307	enriched hit
UBA2C	Q9LKA4	AT3G15010	UBP1-associated protein 2C OS=Arabidopsis thaliana GN=UBA2C PE=2 SV=1	2.06371	24.3281	8.96356e-05	4.04752	0.000926705	enriched hit
KELP	O65155	AT4G10920	RNA polymerase II transcriptional coactivator KELP OS=Arabidopsis thaliana GN=KELP PE=1 SV=1	2.05911	26.3853	2.04086e-08	7.69019	4.87208e-06	enriched hit
ML1	Q8W4I9	AT5G61960	Protein MEI2-like 1 OS=Arabidopsis thaliana GN=ML1 PE=1 SV=1	2.05413	24.2562	3.6223e-07	6.44102	1.79475e-05	enriched hit
At2g34160	O22969	AT2G34160	Uncharacterized protein At2g34160 OS=Arabidopsis thaliana GN=At2g34160 PE=1 SV=1	2.04847	22.8305	1.11403e-06	5.9531	3.79927e-05	enriched hit
At2g33845	Q8RYC3	AT2G33845	Expressed protein OS=Arabidopsis thaliana GN=At2g33845 PE=2 SV=1	2.0411	23.9401	8.31338e-07	6.08022	3.1639e-05	enriched hit
At5g15270	Q0WNX3	AT5G15270	Putative uncharacterized protein At5g15270 OS=Arabidopsis thaliana GN=At5g15270 PE=1 SV=1	2.03957	24.9316	4.33993e-06	5.36252	9.65819e-05	enriched hit
At5g64270	Q9FMF9	AT5G64270	Nuclear protein-like OS=Arabidopsis thaliana GN=At5g64270 PE=1 SV=1	2.0385	27.3211	1.42934e-07	6.84486	1.13741e-05	enriched hit
At1g02370	Q9FZ24	AT1G02370	Pentatricopeptide repeat-containing protein At1g02370, mitochondrial OS=Arabidopsis thaliana GN=At1g02370 PE=2 SV=1	2.01074	22.9006	0.000442435	3.35415	0.00292157	enriched hit
At4g36680	Q9M065	AT4G36680	Pentatricopeptide repeat-containing protein At4g36680, mitochondrial OS=Arabidopsis thaliana GN=At4g36680 PE=2 SV=1	2.00674	24.8885	3.00342e-07	6.52238	1.64312e-05	enriched hit
PEP	Q9SZH4	AT4G26000	RNA-binding KH domain-containing protein PEPPER OS=Arabidopsis thaliana GN=PEP PE=1 SV=1	1.95555	22.685	5.52795e-05	4.25744	0.000656851	enriched hit
EMB2765	Q8L5Y4	AT2G38770	Embryo defective 2765 OS=Arabidopsis thaliana GN=EMB2765 PE=1 SV=1	1.94848	28.0882	1.15464e-05	4.93755	0.000194365	enriched hit
AGO2	Q9SHF3	AT1G31280	Protein argonaute 2 OS=Arabidopsis thaliana GN=AGO2 PE=1 SV=1	1.9367	26.0405	5.20618e-07	6.28348	2.28163e-05	enriched hit
WHY3	Q66GR6|Q66GR6-2	AT2G02740	Single-stranded DNA-binding protein WHY3, chloroplastic OS=Arabidopsis thaliana GN=WHY3 PE=1 SV=1|Isoform 2 of Single-stranded DNA-binding protein WHY3, chloroplastic OS=Arabidopsis thaliana GN=WHY3	1.92987	25.8035	8.55607e-06	5.06773	0.000160487	enriched hit
At1g79080	A3KPF8	AT1G79080	Pentatricopeptide repeat-containing protein At1g79080, chloroplastic OS=Arabidopsis thaliana GN=At1g79080 PE=2 SV=1	1.92431	25.1446	2.36184e-07	6.62675	1.5637e-05	enriched hit
At1g27090	Q9LFX8	AT1G27090	Putative uncharacterized protein At1g27090 OS=Arabidopsis thaliana GN=At1g27090 PE=1 SV=1	1.91238	25.5968	2.64933e-07	6.57686	1.58117e-05	enriched hit
URT1	O64642	AT2G45620	UTP:RNA uridylyltransferase 1 OS=Arabidopsis thaliana GN=URT1 PE=1 SV=2	1.91115	24.7455	7.77454e-08	7.10933	8.38605e-06	enriched hit
At3g21215	Q9ASW4	AT3G21215	AT3G21215 protein OS=Arabidopsis thaliana GN=At3g21215 PE=2 SV=1	1.907	22.2028	7.14055e-06	5.14627	0.000143138	enriched hit
SE	Q9ZVD0	AT2G27100	Serrate RNA effector molecule OS=Arabidopsis thaliana GN=SE PE=1 SV=2	1.90208	26.2255	8.13234e-05	4.08978	0.000854221	enriched hit
RS31	P92964	AT3G61860	Serine/arginine-rich splicing factor RS31 OS=Arabidopsis thaliana GN=RS31 PE=1 SV=2	1.90087	25.1254	0.000264835	3.57703	0.00202049	enriched hit
DRB1	O04492|O04492-2	AT1G09700	Double-stranded RNA-binding protein 1 OS=Arabidopsis thaliana GN=DRB1 PE=1 SV=1|Isoform 2 of Double-stranded RNA-binding protein 1 OS=Arabidopsis thaliana GN=DRB1	1.89168	23.4507	7.57431e-08	7.12066	8.38605e-06	enriched hit
XRN3	Q9FQ03|Q9FQ03-2	AT1G75660	5'-3' exoribonuclease 3 OS=Arabidopsis thaliana GN=XRN3 PE=2 SV=1|Isoform 2 of 5'-3' exoribonuclease 3 OS=Arabidopsis thaliana GN=XRN3	1.89164	25.3406	0.00010478	3.97972	0.000993332	enriched hit
RS2Z33	Q8VYA5	AT2G37340	Serine/arginine-rich splicing factor RS2Z33 OS=Arabidopsis thaliana GN=RS2Z33 PE=1 SV=1	1.87019	23.2299	0.000143107	3.84434	0.0012739	enriched hit
UBA2B	O80678	AT2G41060	UBP1-associated protein 2B OS=Arabidopsis thaliana GN=UBA2B PE=2 SV=1	1.86964	22.2038	2.9063e-07	6.53666	1.6271e-05	enriched hit
T26I12.100	Q9LD60	AT3G55200	Spliceosomal associated protein 130A OS=Arabidopsis thaliana GN=T26I12.100 PE=4 SV=1	1.86147	26.8007	1.65364e-07	6.78156	1.20624e-05	enriched hit
KIWI	O65154	AT5G09250	RNA polymerase II transcriptional coactivator KIWI OS=Arabidopsis thaliana GN=KIWI PE=1 SV=1	1.85884	23.1157	2.139e-06	5.66979	6.0398e-05	enriched hit
At4g02820	Q9SY07	AT4G02820	Pentatricopeptide repeat-containing protein At4g02820, mitochondrial OS=Arabidopsis thaliana GN=At4g02820 PE=2 SV=1	1.85097	25.4553	9.18187e-08	7.03707	8.93022e-06	enriched hit
UNE6	F4IZU3	AT3G03340	LUC7 related protein OS=Arabidopsis thaliana GN=UNE6 PE=4 SV=1	1.84752	24.7246	1.10548e-05	4.95645	0.000188506	enriched hit
At2g35920	F4ILR7	AT2G35920	DExH-box ATP-dependent RNA helicase DExH1 OS=Arabidopsis thaliana GN=At2g35920 PE=2 SV=1	1.82596	25.2532	8.93292e-06	5.04901	0.000165849	enriched hit
At5g59980	F4JXF0|F4JXF1	AT5G59980	Ribonuclease P subunit Rpp30 OS=Arabidopsis thaliana GN=At5g59980 PE=4 SV=1|Ribonuclease P subunit Rpp30 OS=Arabidopsis thaliana GN=At5g59980 PE=4 SV=1	1.81002	21.7766	2.90564e-06	5.53676	7.26686e-05	enriched hit
RS40	P92965	AT4G25500	Serine/arginine-rich splicing factor RS40 OS=Arabidopsis thaliana GN=RS40 PE=1 SV=2	1.80429	23.4251	5.60597e-05	4.25135	0.000660428	enriched hit
RPA2A	Q9ZQ19	AT2G24490	Replication protein A 32 kDa subunit A OS=Arabidopsis thaliana GN=RPA2A PE=1 SV=2	1.79179	24.643	1.94718e-06	5.71059	5.68143e-05	enriched hit
At1g16800	F4I5Z7	AT1G16800	P-loop containing nucleoside triphosphate hydrolases superfamily protein OS=Arabidopsis thaliana GN=At1g16800 PE=4 SV=1	1.77005	23.3757	3.28772e-07	6.48311	1.67302e-05	enriched hit
At1g67660	F4HTP8|Q8GW93|Q9FXD2	AT1G67660	Restriction endonuclease, type II-like protein OS=Arabidopsis thaliana GN=At1g67660 PE=4 SV=1|Putative uncharacterized protein At1g67660 OS=Arabidopsis thaliana GN=At1g67660 PE=2 SV=1|F12A21.19 OS=Arabidopsis thaliana GN=At1g67660 PE=4 SV=1	1.75745	23.8806	0.000132536	3.87767	0.00119601	enriched hit
RZ1A	Q9LIN3	AT3G26420	Glycine-rich RNA-binding protein RZ1A OS=Arabidopsis thaliana GN=RZ1A PE=1 SV=1	1.75736	23.6591	0.000144874	3.83901	0.00127856	enriched hit
MTERF8	Q9FK23	AT5G54180	Transcription termination factor MTERF8, chloroplastic OS=Arabidopsis thaliana GN=MTERF8 PE=1 SV=1	1.75435	24.1087	4.33953e-05	4.36256	0.00054673	enriched hit
At5g41140	F4JWY3|Q9FLL5	AT5G41140	Myosin heavy chain-related protein OS=Arabidopsis thaliana GN=At5g41140 PE=4 SV=1|Myosin heavy chain-related protein OS=Arabidopsis thaliana GN=At5g41140 PE=4 SV=1	1.75306	23.3159	3.56309e-06	5.44817	8.53164e-05	enriched hit
SR34A	A2RVS6|A2RVS6-2	AT3G49430	Serine/arginine-rich splicing factor SR34A OS=Arabidopsis thaliana GN=SR34A PE=2 SV=1|Isoform 2 of Serine/arginine-rich splicing factor SR34A OS=Arabidopsis thaliana GN=SR34A	1.74709	25.7835	0.00108903	2.96296	0.00573103	enriched hit
F20D22.6	O64490	AT1G04170	F20D22.6 protein OS=Arabidopsis thaliana GN=F20D22.6 PE=2 SV=1	1.74373	28.6086	1.59853e-07	6.79628	1.19935e-05	enriched hit
CSTF77	Q8GUP1	AT1G17760	Cleavage stimulation factor subunit 77 OS=Arabidopsis thaliana GN=CSTF77 PE=1 SV=1	1.74231	24.3162	7.98367e-08	7.0978	8.38605e-06	enriched hit
T32B20.g	Q9LKU3	AT5G28740	Putative uncharacterized protein T32B20.g OS=Arabidopsis thaliana GN=T32B20.g PE=4 SV=1	1.73258	28.0297	1.53846e-05	4.81291	0.000244849	enriched hit
At1g12775	Q9LPX2	AT1G12775	Pentatricopeptide repeat-containing protein At1g12775, mitochondrial OS=Arabidopsis thaliana GN=At1g12775 PE=2 SV=1	1.71125	22.9714	0.00042408	3.37255	0.00284032	enriched hit
F3I17.4	Q9FVV7	AT1G71310	Organellar dna-binding protein OS=Arabidopsis thaliana GN=F3I17.4 PE=2 SV=1	1.69692	23.9829	2.91218e-07	6.53578	1.6271e-05	enriched hit
RBP45B	Q9SAB3|Q9SAB3-2	AT1G11650	Polyadenylate-binding protein RBP45B OS=Arabidopsis thaliana GN=RBP45B PE=1 SV=1|Isoform 2 of Polyadenylate-binding protein RBP45B OS=Arabidopsis thaliana GN=RBP45B	1.67191	23.7653	0.000140911	3.85106	0.00125861	enriched hit
At3g18790	Q9LS97	AT3G18790	AT3G18790 protein OS=Arabidopsis thaliana GN=At3g18790 PE=2 SV=1	1.67121	26.3769	9.53647e-06	5.02061	0.000171526	enriched hit
CID12	F4JME0|Q9S7N9	AT4G10610	RNA-binding protein 37 OS=Arabidopsis thaliana GN=CID12 PE=4 SV=1|Polyadenylate-binding protein-interacting protein 12 OS=Arabidopsis thaliana GN=CID12 PE=1 SV=1	1.66155	23.2736	1.92531e-07	6.7155	1.36645e-05	enriched hit
At4g09040	A8MS54|Q6NPL0	AT4G09040	RNA recognition motif-containing protein OS=Arabidopsis thaliana GN=At4g09040 PE=4 SV=1|At4g09040 OS=Arabidopsis thaliana GN=At4g09040 PE=2 SV=1	1.66082	23.7809	4.72269e-06	5.32581	0.000104217	enriched hit
At5g02860	Q9LYZ9	AT5G02860	Pentatricopeptide repeat-containing protein At5g02860 OS=Arabidopsis thaliana GN=At5g02860 PE=2 SV=1	1.6529	22.3628	9.33709e-05	4.02979	0.000950357	enriched hit
EMB1401	Q41969	AT5G20920	Eukaryotic translation initiation factor 2 subunit beta OS=Arabidopsis thaliana GN=EMB1401 PE=1 SV=3	1.64072	22.8066	6.80564e-07	6.16713	2.70782e-05	enriched hit
LSM3B	Q9C6K5	AT1G76860	Sm-like protein LSM3B OS=Arabidopsis thaliana GN=LSM3B PE=1 SV=1	1.6195	22.2372	1.5487e-06	5.81003	4.9596e-05	enriched hit
T2K10.5	Q9ZUJ3	AT1G60000	AT1G60000 protein OS=Arabidopsis thaliana GN=T2K10.5 PE=2 SV=1	1.61277	23.011	3.74655e-07	6.42637	1.82194e-05	enriched hit
HESO1	Q5XET5	AT2G39740	Protein HESO1 OS=Arabidopsis thaliana GN=HESO1 PE=1 SV=1	1.6073	22.1075	0.000215783	3.66598	0.00172758	enriched hit
At5g42310	Q8L844	AT5G42310	Pentatricopeptide repeat-containing protein At5g42310, mitochondrial OS=Arabidopsis thaliana GN=At5g42310 PE=2 SV=1	1.60503	23.5614	1.29221e-07	6.88867	1.06042e-05	enriched hit
At1g75560	Q8GXC5	AT1G75560	CCHC-type zinc knuckle protein OS=Arabidopsis thaliana GN=At1g75560 PE=2 SV=1	1.60238	21.4878	7.85194e-06	5.10502	0.000153875	enriched hit
SDN3	Q8RXK2	AT5G67240	Small RNA degrading nuclease 3 OS=Arabidopsis thaliana GN=SDN3 PE=1 SV=1	1.59484	26.4282	1.28679e-07	6.89049	1.06042e-05	enriched hit
UBA1A	F4IIL5|Q9SHZ6	AT2G22090	UBP1 interacting protein 1a OS=Arabidopsis thaliana GN=UBA1A PE=4 SV=1|UBP1-associated proteins 1A OS=Arabidopsis thaliana GN=UBA1A PE=1 SV=2	1.59412	22.8255	0.000377756	3.42279	0.0026418	enriched hit
CWINV1	Q43866	AT3G13790	Beta-fructofuranosidase, insoluble isoenzyme CWINV1 OS=Arabidopsis thaliana GN=CWINV1 PE=1 SV=1	1.59352	28.8289	2.51112e-07	6.60013	1.5637e-05	enriched hit
U2AF65B	Q8L716	AT1G60900	Splicing factor U2af large subunit B OS=Arabidopsis thaliana GN=U2AF65B PE=2 SV=2	1.59332	23.4949	7.66259e-05	4.11562	0.000821305	enriched hit
At3g12800	Q9LTV6	AT3G12800	Peroxisomal 2,4-dienoyl-CoA reductase OS=Arabidopsis thaliana GN=At3g12800 PE=2 SV=1	1.58501	26.676	3.07489e-06	5.51217	7.61761e-05	enriched hit
LSM6B|LSM6A	O22823|Q9M1Z3	AT2G43810	Sm-like protein LSM36B OS=Arabidopsis thaliana GN=LSM6B PE=1 SV=1|Sm-like protein LSM6A OS=Arabidopsis thaliana GN=LSM6A PE=1 SV=1	1.58002	23.5304	9.69481e-07	6.01346	3.44035e-05	enriched hit
At3g62310	Q9LZQ9	AT3G62310	Probable pre-mRNA-splicing factor ATP-dependent RNA helicase DEAH2 OS=Arabidopsis thaliana GN=At3g62310 PE=2 SV=1	1.57701	24.1571	6.51407e-05	4.18615	0.000737325	enriched hit
At4g21660	F4JJM1|Q8H0V8	AT4G21660	Proline-rich spliceosome-associated (PSP) family protein OS=Arabidopsis thaliana GN=At4g21660 PE=4 SV=1|At4g21660 OS=Arabidopsis thaliana GN=At4g21660 PE=2 SV=1	1.577	25.8105	4.38313e-07	6.35822	2.05537e-05	enriched hit
At4g14990	Q94C98	AT4G14990	Putative uncharacterized protein At4g14990 OS=Arabidopsis thaliana GN=At4g14990 PE=2 SV=1	1.5745	23.4163	0.000170449	3.76841	0.00145798	enriched hit
NAPRT2	Q84WV8	AT2G23420	Nicotinate phosphoribosyltransferase 2 OS=Arabidopsis thaliana GN=NAPRT2 PE=2 SV=1	1.56934	23.3365	5.30005e-07	6.27572	2.28163e-05	enriched hit
RNL	Q0WL81	AT1G07910	Translation elongation factor EF-1 alpha OS=Arabidopsis thaliana GN=RNL PE=2 SV=1	1.56731	26.6673	5.26137e-07	6.2789	2.28163e-05	enriched hit
EMB2769	Q9LK52	AT3G13200	Protein embryo defective 2769 OS=Arabidopsis thaliana GN=EMB2769 PE=4 SV=1	1.52101	24.1043	1.50382e-07	6.8228	1.16148e-05	enriched hit
F3H7.11	Q9ZSB8	AT4G10620	BPG2-like protein OS=Arabidopsis thaliana GN=F3H7.11 PE=2 SV=1	1.52097	24.7358	2.53543e-05	4.59595	0.000378297	enriched hit
BPG2	Q8W4I6	AT3G57180	GTP-binding protein BRASSINAZOLE INSENSITIVE PALE GREEN 2, chloroplastic OS=Arabidopsis thaliana GN=BPG2 PE=1 SV=1	1.52049	26.8284	6.52209e-07	6.18561	2.63492e-05	enriched hit
At1g70180|F20P5.10	F4I5C6|Q8VZ94	AT1G70180	Sterile alpha motif (SAM) domain-containing protein OS=Arabidopsis thaliana GN=At1g70180 PE=1 SV=1|At1g70180 OS=Arabidopsis thaliana GN=F20P5.10 PE=1 SV=1	1.51803	23.9806	1.06486e-05	4.97271	0.000185187	enriched hit
ISE2	B9DFG3	AT1G70070	DExH-box ATP-dependent RNA helicase DExH15 chloroplastic OS=Arabidopsis thaliana GN=ISE2 PE=1 SV=2	1.51013	26.9518	1.42472e-06	5.84627	4.6189e-05	enriched hit
DDL	Q8W4D8	AT3G20550	FHA domain-containing protein DDL OS=Arabidopsis thaliana GN=DDL PE=1 SV=1	1.50218	25.8606	1.06273e-06	5.97358	3.67202e-05	enriched hit
At5g17440	Q940U9	AT5G17440	AT5g17440/K3M16_10 OS=Arabidopsis thaliana GN=At5g17440 PE=2 SV=1	1.49042	22.6813	7.74252e-06	5.11112	0.000152871	enriched hit
At2g03270	O81047	AT2G03270	Putative DNA-binding protein OS=Arabidopsis thaliana GN=At2g03270 PE=2 SV=2	1.47579	27.4282	3.67758e-06	5.43444	8.62262e-05	enriched hit
EIF6-2	Q9M060	AT3G55620	Eukaryotic translation initiation factor 6-2 OS=Arabidopsis thaliana GN=EIF6-2 PE=2 SV=1	1.46535	23.8252	2.5473e-07	6.59392	1.5637e-05	enriched hit
RECG	F4INA9	AT2G01440	ATP-dependent DNA helicase homolog RECG, chloroplastic OS=Arabidopsis thaliana GN=RECG PE=3 SV=1	1.46357	23.6808	1.68533e-06	5.77331	5.249e-05	enriched hit
LSM2	Q1H595	AT1G03330	Sm-like protein LSM2 OS=Arabidopsis thaliana GN=LSM2 PE=1 SV=1	1.46099	22.1749	1.90691e-06	5.71967	5.62646e-05	enriched hit
CYP63	Q9LY75|Q9LY75-2	AT3G63400	Peptidyl-prolyl cis-trans isomerase CYP63 OS=Arabidopsis thaliana GN=CYP63 PE=1 SV=1|Isoform 2 of Peptidyl-prolyl cis-trans isomerase CYP63 OS=Arabidopsis thaliana GN=CYP63	1.45965	24.0863	4.6589e-07	6.33172	2.14636e-05	enriched hit
ISPE	O81014	AT2G26930	4-diphosphocytidyl-2-C-methyl-D-erythritol kinase, chloroplastic OS=Arabidopsis thaliana GN=ISPE PE=2 SV=1	1.45627	23.2539	1.18537e-06	5.92615	3.94023e-05	enriched hit
UPF1	Q9FJR0	AT5G47010	Regulator of nonsense transcripts 1 homolog OS=Arabidopsis thaliana GN=UPF1 PE=1 SV=2	1.45302	26.5683	2.10029e-06	5.67772	5.99497e-05	enriched hit
PHR1	Q9SB00|Q9SB00-2	AT1G12370	Deoxyribodipyrimidine photo-lyase OS=Arabidopsis thaliana GN=PHR1 PE=2 SV=1|Isoform 2 of Deoxyribodipyrimidine photo-lyase OS=Arabidopsis thaliana GN=PHR1	1.44804	25.2134	2.56052e-07	6.59167	1.5637e-05	enriched hit
PAB8	Q9FXA2	AT1G49760	Polyadenylate-binding protein 8 OS=Arabidopsis thaliana GN=PAB8 PE=1 SV=1	1.44798	24.0049	5.74635e-07	6.24061	2.39987e-05	enriched hit
LA2	Q0V7U7|Q0V7U7-2|Q0V7U7-3	AT1G79880	La protein 2 OS=Arabidopsis thaliana GN=LA2 PE=1 SV=1|Isoform 2 of La protein 2 OS=Arabidopsis thaliana GN=LA2|Isoform 3 of La protein 2 OS=Arabidopsis thaliana GN=LA2	1.44521	21.932	0.000355171	3.44956	0.00252076	enriched hit
At3g22270	F4J077	AT3G22270	Topoisomerase II-associated protein PAT1 OS=Arabidopsis thaliana GN=At3g22270 PE=4 SV=1	1.44009	22.5974	0.0011727	2.93081	0.00600295	enriched hit
LARP6A	Q94A38|Q94A38-2|Q94A38-3	AT5G46250	La-related protein 6A OS=Arabidopsis thaliana GN=LARP6A PE=2 SV=1|Isoform 2 of La-related protein 6A OS=Arabidopsis thaliana GN=LARP6A|Isoform 3 of La-related protein 6A OS=Arabidopsis thaliana GN=LARP6A	1.42478	25.0511	8.64096e-07	6.06344	3.24159e-05	enriched hit
At2g47640	Q8RUH0	AT2G47640	Putative small nuclear ribonucleoprotein D2 OS=Arabidopsis thaliana GN=At2g47640 PE=4 SV=1	1.4142	25.3081	1.04907e-05	4.9792	0.000183657	enriched hit
MTERF1	Q84X53	AT2G03050	Transcription termination factor MTEF1, chloroplastic OS=Arabidopsis thaliana GN=MTERF1 PE=2 SV=2	1.41412	23.3567	1.23139e-06	5.9096	4.04205e-05	enriched hit
At3g13150	Q9LK58	AT3G13150	Pentatricopeptide repeat-containing protein At3g13150 OS=Arabidopsis thaliana GN=At3g13150 PE=2 SV=1	1.41175	24.6794	0.000950856	3.02189	0.00514834	enriched hit
RS2Z32	Q9FYB7	AT3G53500	Serine/arginine-rich splicing factor RS2Z32 OS=Arabidopsis thaliana GN=RS2Z32 PE=1 SV=1	1.40518	24.6563	0.00041477	3.38219	0.00280718	enriched hit
RSZ21	O81127|O81127-2|O81127-3	AT1G23860	Serine/arginine-rich splicing factor RSZ21 OS=Arabidopsis thaliana GN=RSZ21 PE=1 SV=1|Isoform 2 of Serine/arginine-rich splicing factor RSZ21 OS=Arabidopsis thaliana GN=RSZ21|Isoform 3 of Serine/arginine-rich splicing factor RSZ21 OS=Arabidopsis thaliana GN=RSZ21	1.39638	24.0864	3.02744e-05	4.51892	0.000425137	enriched hit
XRN4	Q9FQ04	AT1G54490	5'-3' exoribonuclease 4 OS=Arabidopsis thaliana GN=XRN4 PE=2 SV=1	1.38633	24.0336	3.0537e-05	4.51517	0.000426544	enriched hit
RH40	Q9SQV1	AT3G06480	DEAD-box ATP-dependent RNA helicase 40 OS=Arabidopsis thaliana GN=RH40 PE=2 SV=1	1.38625	24.852	5.8126e-06	5.23563	0.000121391	enriched hit
ATSRL1	Q8RWB1|Q9FHS8	AT5G37370	At5g37370 OS=Arabidopsis thaliana GN=ATSRL1 PE=2 SV=1|Putative splicing factor ATSRL1 OS=Arabidopsis thaliana GN=ATSRL1 PE=4 SV=1	1.38021	25.3107	2.43114e-06	5.61419	6.44867e-05	enriched hit
F21F23.16	Q9LMX6	AT1G13730	At1g13730 OS=Arabidopsis thaliana GN=F21F23.16 PE=1 SV=1	1.37004	23.4184	6.3304e-07	6.19857	2.59744e-05	enriched hit
POLGAMMA1|POLIB	F4JEQ3|Q84ND9	AT3G20540	Polymerase gamma 1 OS=Arabidopsis thaliana GN=POLGAMMA1 PE=4 SV=1|DNA polymerase I B, chloroplastic/mitochondrial OS=Arabidopsis thaliana GN=POLIB PE=2 SV=1	1.36352	23.2469	9.65689e-07	6.01516	3.44035e-05	enriched hit
At2g16940	F4ILE0|F4ILE1|Q9ZVW9	AT2G16940	Splicing factor, CC1-like protein OS=Arabidopsis thaliana GN=At2g16940 PE=1 SV=1|Splicing factor, CC1-like protein OS=Arabidopsis thaliana GN=At2g16940 PE=1 SV=1|At2g16940 OS=Arabidopsis thaliana GN=At2g16940 PE=1 SV=2	1.35883	25.5591	3.31291e-07	6.47979	1.67302e-05	enriched hit
At2g19120	O64476	AT2G19120	P-loop containing nucleoside triphosphate hydrolases superfamily protein OS=Arabidopsis thaliana GN=At2g19120 PE=4 SV=1	1.34958	25.2314	1.13948e-06	5.94329	3.83626e-05	enriched hit
At2g47250	O22899	AT2G47250	Probable pre-mRNA-splicing factor ATP-dependent RNA helicase DEAH3 OS=Arabidopsis thaliana GN=At2g47250 PE=2 SV=1	1.33821	23.6601	0.0072708	2.13842	0.0238069	enriched hit
At4g35785	F4JNU3|Q494N5	AT4G35785	RNA-binding (RRM/RBD/RNP motifs) family protein OS=Arabidopsis thaliana GN=At4g35785 PE=4 SV=1|At4g35785 OS=Arabidopsis thaliana GN=At4g35785 PE=2 SV=1	1.33647	25.0103	6.35084e-05	4.19717	0.000728267	enriched hit
MAA3	B6SFA4	AT4G15570	Probable helicase MAGATAMA 3 OS=Arabidopsis thaliana GN=MAA3 PE=2 SV=1	1.33489	25.7991	2.52414e-06	5.59789	6.56275e-05	enriched hit
STIPL1	Q9SHG6	AT1G17070	Septin and tuftelin-interacting protein 1 homolog 1 OS=Arabidopsis thaliana GN=STIPL1 PE=2 SV=1	1.32687	23.5819	3.25384e-05	4.4876	0.00044736	enriched hit
ATO	Q9FG01	AT5G06160	Splicing factor SF3a60 homolog OS=Arabidopsis thaliana GN=ATO PE=1 SV=1	1.32127	25.672	3.56308e-06	5.44817	8.53164e-05	enriched hit
SUA	F4JCU0|F4JCU0-2	AT3G54230	SUPPRESSOR OF ABI3-5 OS=Arabidopsis thaliana GN=SUA PE=1 SV=2|Isoform 2 of SUPPRESSOR OF ABI3-5 OS=Arabidopsis thaliana GN=SUA	1.31855	21.5769	0.000210386	3.67698	0.00169787	enriched hit
AGO10	Q9XGW1	AT5G43810	Protein argonaute 10 OS=Arabidopsis thaliana GN=AGO10 PE=2 SV=1	1.30036	22.6401	2.06945e-06	5.68415	5.97184e-05	enriched hit
At5g46190	Q9FNK3	AT5G46190	Putative uncharacterized protein At5g46190 OS=Arabidopsis thaliana GN=At5g46190 PE=2 SV=1	1.29517	23.6636	5.7575e-07	6.23977	2.39987e-05	enriched hit
emb2444	Q9ZU66	AT2G18510	Putative spliceosome associated protein OS=Arabidopsis thaliana GN=emb2444 PE=2 SV=1	1.29222	24.4238	7.83748e-05	4.10582	0.000836635	enriched hit
At5g47430	B9DFV2|F4JX50	AT5G47430	AT5G47430 protein OS=Arabidopsis thaliana GN=At5g47430 PE=1 SV=1|DWNN domain, a CCHC-type zinc finger OS=Arabidopsis thaliana GN=At5g47430 PE=1 SV=1	1.2763	24.0495	8.02157e-07	6.09574	3.14398e-05	enriched hit
CLPS3	Q9SR06	AT3G04680	Protein CLP1 homolog OS=Arabidopsis thaliana GN=CLPS3 PE=1 SV=1	1.27545	23.6609	9.06479e-07	6.04264	3.3527e-05	enriched hit
CSP1	O65639	AT4G36020	Cold shock protein 1 OS=Arabidopsis thaliana GN=CSP1 PE=1 SV=1	1.27109	22.5172	2.36343e-06	5.62646	6.33304e-05	enriched hit
AGO4	Q9ZVD5	AT2G27040	Protein argonaute 4 OS=Arabidopsis thaliana GN=AGO4 PE=1 SV=2	1.26972	25.1993	2.3827e-05	4.62293	0.000359596	enriched hit
EMB140	F4JQ75	AT4G24270	Protein embryo defective 140 OS=Arabidopsis thaliana GN=EMB140 PE=1 SV=1	1.2691	26.8241	6.0152e-05	4.22075	0.000698934	enriched hit
U2B''	O22922	AT2G30260	U2 small nuclear ribonucleoprotein B'' OS=Arabidopsis thaliana GN=U2B'' PE=1 SV=1	1.24767	22.3193	3.02019e-05	4.51997	0.000425137	enriched hit
At1g55890	Q9LG23	AT1G55890	Pentatricopeptide repeat-containing protein At1g55890, mitochondrial OS=Arabidopsis thaliana GN=At1g55890 PE=2 SV=1	1.24543	25.2442	0.000188611	3.72443	0.00157736	enriched hit
SCL30A	Q9LHP2	AT3G13570	Serine/arginine-rich SC35-like splicing factor SCL30A OS=Arabidopsis thaliana GN=SCL30A PE=1 SV=1	1.24513	24.9739	0.000280461	3.55213	0.00207628	enriched hit
NRPC2	F4KD38	AT5G45140	DNA-directed RNA polymerase III subunit 2 OS=Arabidopsis thaliana GN=NRPC2 PE=2 SV=1	1.24314	26.1978	4.69697e-05	4.32818	0.000587345	enriched hit
gene1500	P94088	AT5G51410	Arginine-aspartate-rich RNA binding protein-like OS=Arabidopsis thaliana GN=gene1500 PE=2 SV=1	1.23678	26.6243	2.89165e-06	5.53885	7.26686e-05	enriched hit
PAB4	O22173	AT2G23350	Polyadenylate-binding protein 4 OS=Arabidopsis thaliana GN=PAB4 PE=1 SV=1	1.19848	22.7671	3.79667e-06	5.4206	8.74566e-05	enriched hit
PDE318	Q8L7Q9	AT1G80770	GTP-binding protein, putative OS=Arabidopsis thaliana GN=PDE318 PE=2 SV=1	1.19108	27.4671	4.00744e-05	4.39713	0.000513343	enriched hit
GALS1	O22807	AT2G33570	Galactan beta-1,4-galactosyltransferase GALS1 OS=Arabidopsis thaliana GN=GALS1 PE=2 SV=2	1.18297	23.3588	3.74695e-06	5.42632	8.70751e-05	enriched hit
At1g14650	Q8RXF1	AT1G14650	Probable splicing factor 3A subunit 1 OS=Arabidopsis thaliana GN=At1g14650 PE=1 SV=2	1.18224	25.0576	3.33465e-05	4.47695	0.000456083	enriched hit
At5g40490	Q9FM47	AT5G40490	RNA-binding (RRM/RBD/RNP motifs) family protein OS=Arabidopsis thaliana GN=At5g40490 PE=2 SV=1	1.17823	23.5518	2.46778e-05	4.60769	0.000370309	enriched hit
F24K9.17	Q9CAX7	AT3G11500	Putative small nuclear ribonucleoprotein polypeptide G OS=Arabidopsis thaliana GN=F24K9.17 PE=2 SV=1	1.17565	25.1612	7.6923e-06	5.11394	0.000152871	enriched hit
At4g39680	O65655	AT4G39680	Putative uncharacterized protein AT4g39680 OS=Arabidopsis thaliana GN=At4g39680 PE=1 SV=1	1.17445	25.0637	4.32665e-06	5.36385	9.65819e-05	enriched hit
At5g60370	Q9FKK6	AT5G60370	Exonuclease V, chloroplastic OS=Arabidopsis thaliana GN=At5g60370 PE=2 SV=1	1.17305	23.4346	0.00179786	2.74524	0.00835798	enriched hit
RPS10	P42797|Q9LK61	AT3G22300	40S ribosomal protein S10, mitochondrial OS=Arabidopsis thaliana GN=RPS10 PE=2 SV=2|30S ribosomal protein S10, chloroplastic OS=Arabidopsis thaliana GN=RPS10 PE=2 SV=1	1.1697	24.5277	4.84871e-06	5.31437	0.000106106	enriched hit
XRN2	F4K1L3|Q9FQ02	AT5G42540	5'-3' exoribonuclease 2 OS=Arabidopsis thaliana GN=XRN2 PE=4 SV=1|5'-3' exoribonuclease 2 OS=Arabidopsis thaliana GN=XRN2 PE=2 SV=1	1.15521	24.1283	7.95731e-05	4.09923	0.000842576	enriched hit
At1g79090	Q0WPK4	AT1G79090	AT1G79090 protein OS=Arabidopsis thaliana GN=At1g79090 PE=1 SV=1	1.15519	24.7489	0.000892635	3.04933	0.0049245	enriched hit
At3g16230	F4J1H2|F4J1H3	AT3G16230	Putative eukaryotic LigT protein OS=Arabidopsis thaliana GN=At3g16230 PE=4 SV=1|Putative eukaryotic LigT protein OS=Arabidopsis thaliana GN=At3g16230 PE=4 SV=1	1.15468	26.2586	8.29383e-07	6.08124	3.1639e-05	enriched hit
At2g32600	O80897	AT2G32600	At2g32600/T26B15.16 OS=Arabidopsis thaliana GN=At2g32600 PE=2 SV=2	1.15456	25.3174	3.59881e-06	5.44384	8.53164e-05	enriched hit
XPD	Q8W4M7	AT1G03190	DNA repair helicase XPD OS=Arabidopsis thaliana GN=XPD PE=1 SV=1	1.15073	24.9936	8.27379e-06	5.0823	0.000157737	enriched hit
F6G3.130	Q9SZW3	AT4G30100	P-loop containing nucleoside triphosphate hydrolases superfamily protein OS=Arabidopsis thaliana GN=F6G3.130 PE=4 SV=1	1.14417	23.9378	7.27472e-05	4.13818	0.000792673	enriched hit
dl3510w	O23349	AT4G14940	Amine oxidase OS=Arabidopsis thaliana GN=dl3510w PE=3 SV=1	1.13797	25.4734	1.85336e-06	5.73204	5.53059e-05	enriched hit
PNP1	Q8GZQ3	AT3G03710	Polyribonucleotide nucleotidyltransferase 1, chloroplastic OS=Arabidopsis thaliana GN=PNP1 PE=1 SV=1	1.13523	22.7009	2.64893e-05	4.57693	0.000386867	enriched hit
A1|A3|A4|A2	P0DH99|Q0WL56|Q8GTY0|Q8W4H7	AT1G07920	Elongation factor 1-alpha 1 OS=Arabidopsis thaliana GN=A1 PE=1 SV=1|Elongation factor 1-alpha 3 OS=Arabidopsis thaliana GN=A3 PE=1 SV=2|Elongation factor 1-alpha 4 OS=Arabidopsis thaliana GN=A4 PE=1 SV=2|Elongation factor 1-alpha 2 OS=Arabidopsis thaliana GN=A2 PE=1 SV=2	1.12705	30.9157	8.18653e-06	5.0869	0.000157737	enriched hit
At5g23710	Q9LSZ5	AT5G23710	At5g23710 OS=Arabidopsis thaliana GN=At5g23710 PE=2 SV=1	1.09261	23.0521	9.551e-05	4.01995	0.000958076	enriched hit
F28D10_40	Q9FYC5	AT3G44850	Putative uncharacterized protein F28D10_40 OS=Arabidopsis thaliana GN=F28D10_40 PE=3 SV=1	1.08991	24.5959	6.69837e-05	4.17403	0.000742191	enriched hit
NRPC1	F4JXF8|F4JXF9	AT5G60040	DNA-directed RNA polymerase subunit OS=Arabidopsis thaliana GN=NRPC1 PE=3 SV=1|DNA-directed RNA polymerase III subunit 1 OS=Arabidopsis thaliana GN=NRPC1 PE=2 SV=1	1.08577	24.9112	5.30023e-06	5.27571	0.000112978	enriched hit
EIF2	F4K6W6|Q9FE78	AT5G20920	Translation initiation factor eIF-2 beta subunit OS=Arabidopsis thaliana GN=EIF2 BETA PE=1 SV=1|AT5g05470 OS=Arabidopsis thaliana GN=EIF2 ALPHA PE=2 SV=1	1.07744	25.8596	1.81002e-05	4.74232	0.00027796	enriched hit
At5g15810	Q9LFU5	AT5G15810	Probable tRNA (guanine(26)-N(2))-dimethyltransferase 1 OS=Arabidopsis thaliana GN=At5g15810 PE=2 SV=3	1.07664	23.4512	0.000889595	3.05081	0.00491806	enriched hit
At1g09760	P43333	AT1G09760	U2 small nuclear ribonucleoprotein A' OS=Arabidopsis thaliana GN=At1g09760 PE=2 SV=2	1.06226	24.1028	0.00014698	3.83274	0.00128656	enriched hit
At5g58370	B9DFZ2|Q94C58	AT5G58370	AT5G58370 protein OS=Arabidopsis thaliana GN=At5g58370 PE=2 SV=1|Putative GTP-binding protein CGPA OS=Arabidopsis thaliana GN=At5g58370 PE=2 SV=1	1.06174	23.8485	4.84944e-05	4.31431	0.000603537	enriched hit
At1g15200	F4HZI6|Q9C5G2	AT1G15200	Protein-protein interaction regulator family protein OS=Arabidopsis thaliana GN=At1g15200 PE=4 SV=1|Protein-protein interaction regulator family protein OS=Arabidopsis thaliana GN=At1g15200 PE=2 SV=1	1.04895	25.1822	6.02223e-06	5.22024	0.000124523	enriched hit
CRYD	Q84KJ5	AT5G24850	Cryptochrome DASH, chloroplastic/mitochondrial OS=Arabidopsis thaliana GN=CRYD PE=1 SV=2	1.04741	28.1369	5.33485e-06	5.27288	0.000112978	enriched hit
SR45	Q9SEE9|Q9SEE9-2|Q9SEE9-3	AT1G16610	Serine/arginine-rich splicing factor SR45 OS=Arabidopsis thaliana GN=SR45 PE=1 SV=1|Isoform 2 of Serine/arginine-rich splicing factor SR45 OS=Arabidopsis thaliana GN=SR45|Isoform 3 of Serine/arginine-rich splicing factor SR45 OS=Arabidopsis thaliana GN=SR45	1.04514	23.8465	0.000289081	3.53898	0.00213238	enriched hit
PME31	Q9LVQ0	AT3G29090	Pectinesterase 31 OS=Arabidopsis thaliana GN=PME31 PE=1 SV=1	1.03935	25.4101	2.1741e-06	5.66272	6.05632e-05	enriched hit
TOPII|TOP2	B3H4G2|P30182	AT3G23890	DNA topoisomerase 2 OS=Arabidopsis thaliana GN=TOPII PE=3 SV=1|DNA topoisomerase 2 OS=Arabidopsis thaliana GN=TOP2 PE=2 SV=2	1.03695	24.463	1.00413e-05	4.99821	0.000178165	enriched hit
PRL1	Q42384	AT4G15900	Protein pleiotropic regulatory locus 1 OS=Arabidopsis thaliana GN=PRL1 PE=1 SV=1	1.03487	25.7223	6.67328e-05	4.17566	0.000742191	enriched hit
At2g45730	O80846	AT2G45730	Eukaryotic initiation factor 3 gamma subunit family protein OS=Arabidopsis thaliana GN=At2g45730 PE=2 SV=1	1.02898	23.5384	9.55887e-05	4.01959	0.000958076	enriched hit
RECQL3	Q9FT72	AT4G35740	ATP-dependent DNA helicase Q-like 3 OS=Arabidopsis thaliana GN=RECQL3 PE=1 SV=1	1.02235	23.6085	0.00228103	2.64187	0.0100841	enriched hit
At1g07360	Q9LNV5	AT1G07360	Zinc finger CCCH domain-containing protein 4 OS=Arabidopsis thaliana GN=At1g07360 PE=2 SV=1	1.02099	24.4289	0.000150767	3.82169	0.00131533	enriched hit
RALFL33|RALF23	Q8L9P8|Q9LUS7	AT4G15800	Protein RALF-like 33 OS=Arabidopsis thaliana GN=RALFL33 PE=2 SV=1|Rapid alkalinization factor 23 OS=Arabidopsis thaliana GN=RALF23 PE=1 SV=1	1.0194	23.9367	0.00113047	2.94674	0.00584375	enriched hit
SCPL46	Q8VY01	AT2G33530	Serine carboxypeptidase-like 46 OS=Arabidopsis thaliana GN=SCPL46 PE=2 SV=1	1.0106	26.696	1.53793e-05	4.81306	0.000244849	enriched hit
NOP5-1	O04658	AT5G27120	Probable nucleolar protein 5-1 OS=Arabidopsis thaliana GN=NOP5-1 PE=2 SV=2	1.0106	27.0161	1.75363e-06	5.75606	5.35469e-05	enriched hit
KIN7L	F4K3X8	AT5G06670	Kinesin-like protein KIN-7L, chloroplastic OS=Arabidopsis thaliana GN=KIN7L PE=3 SV=2	1.00979	23.9542	5.41171e-05	4.26667	0.000648911	enriched hit
NDPK3	O49203	AT4G11010	Nucleoside diphosphate kinase III, chloroplastic/mitochondrial OS=Arabidopsis thaliana GN=NDPK3 PE=1 SV=1	1.00219	24.577	0.000235332	3.62832	0.00183923	enriched hit
At2g13440	Q9SHS2	AT2G13440	Glucose-inhibited division family A protein OS=Arabidopsis thaliana GN=At2g13440 PE=3 SV=1	0.996695	23.8996	1.69903e-06	5.7698	5.249e-05	enriched candidate
PRP38	Q8LB54	AT2G40650	Pre-mRNA-splicing factor 38 OS=Arabidopsis thaliana GN=PRP38 PE=1 SV=1	0.989154	25.753	0.000234042	3.63071	0.00183461	enriched candidate
LSG1-2	Q9SJF1	AT1G08410	GTPase LSG1-2 OS=Arabidopsis thaliana GN=LSG1-2 PE=1 SV=1	0.982256	22.6423	0.00308894	2.51019	0.0126821	enriched candidate
SMD3B	Q9LM92	AT1G20580	Small nuclear ribonucleoprotein SmD3b OS=Arabidopsis thaliana GN=SMD3B PE=2 SV=1	0.968549	23.2983	0.000118636	3.92578	0.00110474	enriched candidate
PRP8A	Q9SSD2	AT1G80070	Pre-mRNA-processing-splicing factor 8A OS=Arabidopsis thaliana GN=PRP8A PE=1 SV=1	0.962706	28.3115	5.18751e-05	4.28504	0.0006336	enriched candidate
At1g02140	O23676	AT1G02140	Protein mago nashi homolog OS=Arabidopsis thaliana GN=At1g02140 PE=1 SV=1	0.957923	23.7075	9.22238e-06	5.03516	0.00016818	enriched candidate
At2g43770	O22826	AT2G43770	At2g43770 OS=Arabidopsis thaliana GN=At2g43770 PE=2 SV=1	0.957429	25.8974	3.22403e-05	4.4916	0.000445595	enriched candidate
LPR2	Q949X9	AT1G71040	Multicopper oxidase LPR2 OS=Arabidopsis thaliana GN=LPR2 PE=2 SV=1	0.95649	27.0135	1.10378e-05	4.95712	0.000188506	enriched candidate
CSTF50	Q8L4J2|Q8L4J2-2	AT5G60940	Cleavage stimulation factor subunit 50 OS=Arabidopsis thaliana GN=CSTF50 PE=1 SV=1|Isoform 2 of Cleavage stimulation factor subunit 50 OS=Arabidopsis thaliana GN=CSTF50	0.945865	25.6379	2.62202e-06	5.58136	6.75042e-05	enriched candidate
At4g21520	Q8H1R6	AT4G21520	Putative uncharacterized protein At4g21520 OS=Arabidopsis thaliana GN=At4g21520 PE=2 SV=1	0.940665	24.5764	4.20236e-05	4.37651	0.000535699	enriched candidate
At2g32000	F4ISQ7|F4ISQ7-2	AT2G32000	DNA topoisomerase 3-beta OS=Arabidopsis thaliana GN=At2g32000 PE=2 SV=1|Isoform 2 of DNA topoisomerase 3-beta OS=Arabidopsis thaliana GN=At2g32000	0.938383	21.5228	0.000266484	3.57433	0.00202251	enriched candidate
At1g30880	Q9FYH5	AT1G30880	At1g30880 OS=Arabidopsis thaliana GN=At1g30880 PE=2 SV=1	0.937995	23.8247	3.82167e-05	4.41775	0.000501786	enriched candidate
HEXO3	Q8L7S6	AT1G65590	Beta-hexosaminidase 3 OS=Arabidopsis thaliana GN=HEXO3 PE=1 SV=1	0.937845	28.9443	3.57387e-05	4.44686	0.000478825	enriched candidate
F15N18_70	Q9LYE2	AT5G11480	AT5g11480/F15N18_70 OS=Arabidopsis thaliana GN=F15N18_70 PE=2 SV=1	0.934279	25.7637	3.60629e-06	5.44294	8.53164e-05	enriched candidate
RPAC43	Q39216	AT1G60620	RNA polymerase I subunit 43 OS=Arabidopsis thaliana GN=RPAC43 PE=2 SV=1	0.931183	24.2519	0.000130011	3.88602	0.00118544	enriched candidate
SKIP	O80653	AT1G77180	SNW/SKI-interacting protein OS=Arabidopsis thaliana GN=SKIP PE=1 SV=1	0.923021	26.2766	0.000425075	3.37153	0.00284032	enriched candidate
EXL2	Q9FE06	AT5G64260	Protein EXORDIUM-like 2 OS=Arabidopsis thaliana GN=EXL2 PE=2 SV=1	0.918163	25.0878	0.000202113	3.69441	0.00167261	enriched candidate
TOC159	O81283	AT4G02510	Translocase of chloroplast 159, chloroplastic OS=Arabidopsis thaliana GN=TOC159 PE=1 SV=1	0.911718	27.4647	0.000509419	3.29292	0.00329491	enriched candidate
At3g49000	Q8LPK6	AT3G49000	At3g49000 OS=Arabidopsis thaliana GN=At3g49000 PE=2 SV=1	0.90889	23.7237	0.000100589	3.99745	0.000982608	enriched candidate
M3E9.200	Q93XY7	AT4G26370	Antitermination NusB domain-containing protein OS=Arabidopsis thaliana GN=M3E9.200 PE=2 SV=1	0.90785	25.8613	0.000408698	3.3886	0.00278042	enriched candidate
TOC34	Q38906	AT5G05000	Translocase of chloroplast 34, chloroplastic OS=Arabidopsis thaliana GN=TOC34 PE=1 SV=2	0.903078	26.0234	8.33656e-06	5.07901	0.000157737	enriched candidate
At3g16220	Q6NKQ6	AT3G16220	At3g16220 OS=Arabidopsis thaliana GN=At3g16220 PE=2 SV=1	0.891932	25.1181	0.000101604	3.99309	0.000982608	enriched candidate
At3g25700	Q9LI73	AT3G25700	Aspartyl protease family protein OS=Arabidopsis thaliana GN=At3g25700 PE=2 SV=1	0.890465	25.5941	2.22683e-05	4.65231	0.000338015	enriched candidate
At2g03640	F4IT98|F4ITA0|Q8GW56|Q9ZPR2	AT2G03640	Nuclear transport factor 2 and RNA recognition motif domain-containing protein OS=Arabidopsis thaliana GN=At2g03640 PE=4 SV=1|Nuclear transport factor 2 and RNA recognition motif domain-containing protein OS=Arabidopsis thaliana GN=At2g03640 PE=4 SV=1|At2g03640 OS=Arabidopsis thaliana GN=At2g03640 PE=2 SV=1|Nuclear transport factor 2 and RNA recognition motif domain-containing protein OS=Arabidop…	0.88638	22.4211	0.0011101	2.95464	0.00577251	enriched candidate
RPL10AA	Q8VZB9	AT1G08360	60S ribosomal protein L10a-1 OS=Arabidopsis thaliana GN=RPL10AA PE=1 SV=1	0.879296	24.2069	8.9244e-05	4.04942	0.000926303	enriched candidate
At1g80270	Q9C977	AT1G80270	Pentatricopeptide repeat-containing protein At1g80270, mitochondrial OS=Arabidopsis thaliana GN=At1g80270 PE=2 SV=1	0.875876	24.628	0.000602129	3.22031	0.00377373	enriched candidate
CBF5	Q9LD90	AT3G57150	H/ACA ribonucleoprotein complex subunit 4 OS=Arabidopsis thaliana GN=CBF5 PE=1 SV=1	0.866648	26.932	6.75849e-05	4.17015	0.000745706	enriched candidate
BRR2A	Q9SYP1	AT1G20960	DExH-box ATP-dependent RNA helicase DExH12 OS=Arabidopsis thaliana GN=BRR2A PE=1 SV=1	0.864316	27.8603	0.000101592	3.99314	0.000982608	enriched candidate
CLO	Q9LNC5	AT1G06220	110 kDa U5 small nuclear ribonucleoprotein component CLO OS=Arabidopsis thaliana GN=CLO PE=1 SV=1	0.864111	25.0206	0.000825646	3.08321	0.00460328	enriched candidate
At4g28440	O49453	AT4G28440	Uncharacterized protein At4g28440 OS=Arabidopsis thaliana GN=At4g28440 PE=1 SV=1	0.863502	23.5444	0.0192134	1.7164	0.0482818	enriched candidate
At2g45640	O64644	AT2G45640	Histone deacetylase complex subunit SAP18 OS=Arabidopsis thaliana GN=At2g45640 PE=1 SV=1	0.862001	24.4666	0.000126896	3.89655	0.00117093	enriched candidate
At1g50920	Q9C6I8	AT1G50920	Nucleolar GTP-binding protein 1 OS=Arabidopsis thaliana GN=At1g50920 PE=2 SV=1	0.86143	26.8875	3.94457e-05	4.404	0.000510268	enriched candidate
At2g16860	Q9ZVX7	AT2G16860	Expressed protein OS=Arabidopsis thaliana GN=At2g16860 PE=1 SV=2	0.860636	24.6631	1.52818e-05	4.81583	0.000244849	enriched candidate
At1g19880	F4HQZ1	AT1G19880	Regulator of chromosome condensation (RCC1) family protein OS=Arabidopsis thaliana GN=At1g19880 PE=1 SV=1	0.853558	27.2677	0.00161671	2.79137	0.00770505	enriched candidate
RPL30C	Q9LSA3	AT3G18740	60S ribosomal protein L30-3 OS=Arabidopsis thaliana GN=RPL30C PE=3 SV=1	0.851971	24.8391	5.25048e-05	4.2798	0.000635381	enriched candidate
ALY2	Q8L719|Q8L719-2	AT5G02530	THO complex subunit 4B OS=Arabidopsis thaliana GN=ALY2 PE=1 SV=1|Isoform 2 of THO complex subunit 4B OS=Arabidopsis thaliana GN=ALY2	0.849284	24.0823	0.000202548	3.69347	0.00167261	enriched candidate
PRORP1	Q66GI4	AT2G32230	Proteinaceous RNase P 1, chloroplastic/mitochondrial OS=Arabidopsis thaliana GN=PRORP1 PE=1 SV=1	0.847999	27.5853	1.21919e-05	4.91393	0.000202633	enriched candidate
At3g15590	Q9LRP6	AT3G15590	Pentatricopeptide repeat-containing protein At3g15590, mitochondrial OS=Arabidopsis thaliana GN=At3g15590 PE=2 SV=1	0.842519	22.8483	0.00193486	2.71335	0.00886729	enriched candidate
T32M21_200	Q9LZ65	AT5G04600	AT5g04600/T32M21_200 OS=Arabidopsis thaliana GN=T32M21_200 PE=2 SV=1	0.840362	24.9346	1.15169e-05	4.93866	0.000194365	enriched candidate
CYP59	Q6Q151|Q6Q151-2	AT1G53720	Peptidyl-prolyl cis-trans isomerase CYP59 OS=Arabidopsis thaliana GN=CYP59 PE=1 SV=1|Isoform 2 of Peptidyl-prolyl cis-trans isomerase CYP59 OS=Arabidopsis thaliana GN=CYP59	0.829174	24.8239	0.000205842	3.68647	0.00168977	enriched candidate
NUCL1	Q9FVQ1	AT1G48920	Nucleolin 1 OS=Arabidopsis thaliana GN=NUCL1 PE=1 SV=1	0.828278	27.2275	0.057536	1.24006	0.108737	enriched candidate
At2g44200	O64855	AT2G44200	At2g44200/F6E13.34 OS=Arabidopsis thaliana GN=At2g44200 PE=2 SV=1	0.82812	24.1483	7.02691e-05	4.15324	0.000768861	enriched candidate
RS31A	Q9ZPX8	AT2G46610	Serine/arginine-rich splicing factor RS31A OS=Arabidopsis thaliana GN=RS31A PE=2 SV=1	0.826114	24.1007	1.36681e-05	4.86429	0.000224328	enriched candidate
RNE	F4IV66|F4IV66-2	AT2G04270	Ribonuclease E/G-like protein, chloroplastic OS=Arabidopsis thaliana GN=RNE PE=1 SV=1|Isoform 2 of Ribonuclease E/G-like protein, chloroplastic OS=Arabidopsis thaliana GN=RNE	0.8228	24.9141	0.000256127	3.59154	0.00196664	enriched candidate
SBT1.3	Q9FLI4	AT5G51750	Subtilisin-like protease SBT1.3 OS=Arabidopsis thaliana GN=SBT1.3 PE=2 SV=1	0.809891	27.2651	5.295e-06	5.27613	0.000112978	enriched candidate
EXO	Q9ZPE7	AT4G08950	Protein EXORDIUM OS=Arabidopsis thaliana GN=EXO PE=2 SV=1	0.806859	25.7867	5.22628e-05	4.28181	0.000635381	enriched candidate
EXL3	Q9FHM9	AT5G51550	Protein EXORDIUM-like 3 OS=Arabidopsis thaliana GN=EXL3 PE=2 SV=1	0.805173	25.912	1.68597e-05	4.77315	0.000263468	enriched candidate
sks4	O65449	AT4G22010	At4g22010 OS=Arabidopsis thaliana GN=sks4 PE=2 SV=1	0.801651	26.9091	1.39571e-05	4.8552	0.000227648	enriched candidate
At4g32460	Q8LAR0	AT4G32460	At4g32460 OS=Arabidopsis thaliana GN=At4g32460 PE=2 SV=1	0.799261	26.4497	4.32403e-05	4.36411	0.00054673	enriched candidate
ARP1	P17094	AT1G43170	60S ribosomal protein L3-1 OS=Arabidopsis thaliana GN=ARP1 PE=2 SV=5	0.798392	25.9869	0.000842689	3.07433	0.00467844	enriched candidate
NLE1	Q9FLX9	AT5G52820	Notchless protein homolog OS=Arabidopsis thaliana GN=NLE1 PE=2 SV=1	0.794489	23.9227	3.0193e-05	4.52009	0.000425137	enriched candidate
At5g21105	F4K6Z5	AT5G21105	L-ascorbate oxidase OS=Arabidopsis thaliana GN=At5g21105 PE=3 SV=1	0.791325	25.5954	2.16664e-05	4.66421	0.00033079	enriched candidate
At2g34810	O64745	AT2G34810	At2g34810 OS=Arabidopsis thaliana GN=At2g34810 PE=2 SV=1	0.789915	28.2272	0.000181456	3.74123	0.00153216	enriched candidate
RPL7D	Q9LHP1	AT3G13580	60S ribosomal protein L7-4 OS=Arabidopsis thaliana GN=RPL7D PE=2 SV=1	0.788463	24.1464	9.08421e-05	4.04171	0.000931841	enriched candidate
F6I1.13	Q8W4K2	AT1G16870	Mitochondrial 28S ribosomal protein S29-like protein OS=Arabidopsis thaliana GN=F6I1.13 PE=2 SV=1	0.782812	23.5201	0.000592197	3.22753	0.00373824	enriched candidate
STA1	Q9ZT71	AT4G03430	Protein STABILIZED1 OS=Arabidopsis thaliana GN=STA1 PE=1 SV=1	0.78061	26.3534	8.96821e-06	5.04729	0.000165849	enriched candidate
RPL28A	O82204	AT2G19730	60S ribosomal protein L28-1 OS=Arabidopsis thaliana GN=RPL28A PE=2 SV=1	0.779956	24.9928	0.000179995	3.74474	0.00152473	enriched candidate
MEE49	Q9M125	AT4G01560	AT4g01560/F11O4_6 OS=Arabidopsis thaliana GN=MEE49 PE=2 SV=1	0.77665	23.9815	6.48667e-05	4.18798	0.000737325	enriched candidate
At1g23280	F4I4Q1	AT1G23280	MAK16 protein-like protein OS=Arabidopsis thaliana GN=At1g23280 PE=4 SV=1	0.774162	21.2092	1.55723e-05	4.80765	0.000246342	enriched candidate
SUVH4	Q8GZB6	AT5G13960	Histone-lysine N-methyltransferase, H3 lysine-9 specific SUVH4 OS=Arabidopsis thaliana GN=SUVH4 PE=1 SV=2	0.768455	23.637	3.5638e-05	4.44809	0.000478825	enriched candidate
F7J7.50	O49553	AT4G21110	AT4g21110/F7J7_50 OS=Arabidopsis thaliana GN=F7J7.50 PE=2 SV=1	0.76597	23.3426	0.00230526	2.63728	0.0101742	enriched candidate
EXPA6	Q38865	AT2G28950	Expansin-A6 OS=Arabidopsis thaliana GN=EXPA6 PE=2 SV=2	0.762385	25.9742	0.000399841	3.39811	0.00274299	enriched candidate
RPL10AB	P59230	AT2G27530	60S ribosomal protein L10a-2 OS=Arabidopsis thaliana GN=RPL10AB PE=1 SV=1	0.752094	24.3639	2.73842e-05	4.5625	0.000395115	enriched candidate
At5g41770	F4JZX8	AT5G41770	Putative crooked neck protein / cell cycle protein OS=Arabidopsis thaliana GN=At5g41770 PE=4 SV=1	0.75158	26.0765	0.000177158	3.75164	0.00150556	enriched candidate
rpl22	P56795	ATCG00810	50S ribosomal protein L22, chloroplastic OS=Arabidopsis thaliana GN=rpl22 PE=3 SV=1	0.751139	22.7795	0.0038347	2.41627	0.0146792	enriched candidate
At1g02870	Q8RWK5	AT1G02870	At1g02870 OS=Arabidopsis thaliana GN=At1g02870 PE=1 SV=1	0.750892	22.0703	2.57463e-05	4.58929	0.00037983	enriched candidate
At5g06360	Q9FNH2	AT5G06360	Putative uncharacterized protein At5g06360 OS=Arabidopsis thaliana GN=At5g06360 PE=2 SV=1	0.750043	22.6481	0.000608181	3.21597	0.00379355	enriched candidate
PRP19B	O22785	AT2G33340	Pre-mRNA-processing factor 19 homolog 2 OS=Arabidopsis thaliana GN=PRP19B PE=1 SV=3	0.747377	26.6028	0.000412953	3.3841	0.0028021	enriched candidate
At5g19960	Q8RWF8	AT5G19960	Glycine-rich RNA-binding protein, putative OS=Arabidopsis thaliana GN=At5g19960 PE=2 SV=1	0.746158	24.2354	0.00299973	2.52292	0.0124444	enriched candidate
At1g14710	F4HWB0	AT1G14710	Hydroxyproline-rich glycoprotein-like protein OS=Arabidopsis thaliana GN=At1g14710 PE=1 SV=1	0.743508	22.1915	1.0489e-05	4.97927	0.000183657	enriched candidate
At1g29320	Q0V856	AT1G29320	At1g29320 OS=Arabidopsis thaliana GN=At1g29320 PE=2 SV=1	0.738192	24.3463	1.69559e-05	4.77068	0.000263468	enriched candidate
F23O10.17	Q9LDI9	AT1G69250	At1g69250 OS=Arabidopsis thaliana GN=F23O10.17 PE=1 SV=1	0.735973	24.9827	0.000144576	3.8399	0.00127856	enriched candidate
RPL23AB	Q9M3C3	AT3G55280	60S ribosomal protein L23a-2 OS=Arabidopsis thaliana GN=RPL23AB PE=2 SV=1	0.735904	26.2753	0.000158112	3.80104	0.00136579	enriched candidate
At5g14460	Q0WVR7	AT5G14460	Pseudouridine synthase family protein OS=Arabidopsis thaliana GN=At5g14460 PE=1 SV=1	0.734167	23.4731	0.000166993	3.7773	0.00143778	enriched candidate
At5g62270	F4K6F8|Q9LVA9	AT5G62270	Uncharacterized protein OS=Arabidopsis thaliana GN=At5g62270 PE=4 SV=1|Gb|AAC32909.1 OS=Arabidopsis thaliana GN=At5g62270 PE=4 SV=1	0.7333	21.8409	0.00363524	2.43947	0.0141184	enriched candidate
RLP4	F4HWL3	AT1G28340	Receptor like protein 4 OS=Arabidopsis thaliana GN=RLP4 PE=4 SV=1	0.732399	24.5582	1.74184e-05	4.75899	0.000269064	enriched candidate
SBT1.2	O64495	AT1G04110	Subtilisin-like protease SBT1.2 OS=Arabidopsis thaliana GN=SBT1.2 PE=2 SV=1	0.732271	26.9493	0.00191912	2.7169	0.00881049	enriched candidate
At2g44870	O22164	AT2G44870	Expressed protein OS=Arabidopsis thaliana GN=At2g44870 PE=2 SV=2	0.732156	22.2862	0.00255188	2.59314	0.0109319	enriched candidate
COG0212	Q9SRE0	AT1G76730	5-formyltetrahydrofolate cyclo-ligase-like protein COG0212 OS=Arabidopsis thaliana GN=COG0212 PE=2 SV=1	0.723428	24.1666	0.00550083	2.25957	0.019209	enriched candidate
CYP18-2	Q9SIH1	AT2G36130	Peptidyl-prolyl cis-trans isomerase CYP18-2 OS=Arabidopsis thaliana GN=CYP18-2 PE=2 SV=1	0.719186	23.8474	0.000218997	3.65956	0.00173742	enriched candidate
LPR1	F4I4K5	AT1G23010	Multicopper oxidase LPR1 OS=Arabidopsis thaliana GN=LPR1 PE=2 SV=1	0.718954	24.2303	2.65812e-05	4.57543	0.000386867	enriched candidate
MNB8.12	Q8W4B1	AT5G53060	At5g53060 OS=Arabidopsis thaliana GN=MNB8.12 PE=2 SV=1	0.716962	23.053	0.000129694	3.88708	0.00118544	enriched candidate
RPL35AD|RPL35AB	P51422|Q9FZH0	AT3G55750	60S ribosomal protein L35a-4 OS=Arabidopsis thaliana GN=RPL35AD PE=3 SV=2|60S ribosomal protein L35a-2 OS=Arabidopsis thaliana GN=RPL35AB PE=3 SV=1	0.716457	24.6168	1.10371e-05	4.95714	0.000188506	enriched candidate
ROS3	Q9FGT1	AT5G58130	Putative uncharacterized protein At5g58130 OS=Arabidopsis thaliana GN=ROS3 PE=2 SV=1	0.71573	22.2457	0.000265275	3.5763	0.00202049	enriched candidate
At3g49601	B3H6J5	AT3G49601	Uncharacterized protein OS=Arabidopsis thaliana GN=At3g49601 PE=1 SV=1	0.714057	24.2133	0.00112239	2.94986	0.0058134	enriched candidate
F14G24.20	Q9C928	AT1G52930	Putative uncharacterized protein At1g52930 OS=Arabidopsis thaliana GN=F14G24.20 PE=2 SV=1	0.713181	21.7234	7.59356e-05	4.11955	0.000817242	enriched candidate
F23A5.29	Q9SAG7	AT1G80930	At1g80930/F23A5_23 OS=Arabidopsis thaliana GN=F23A5.29 PE=1 SV=1	0.711129	25.8885	0.000561696	3.2505	0.0035782	enriched candidate
PMDH2|At5g09660	F4KDZ4|Q9ZP05	AT5G09660	Malate dehydrogenase OS=Arabidopsis thaliana GN=PMDH2 PE=3 SV=1|Malate dehydrogenase, glyoxysomal OS=Arabidopsis thaliana GN=At5g09660 PE=2 SV=1	0.709409	25.1007	0.000390648	3.40821	0.00269805	enriched candidate
MFC16.13|F9F13.90	Q9FI15|Q9SUN5	AT5G44500	Small nuclear ribonucleoprotein-associated protein OS=Arabidopsis thaliana GN=MFC16.13 PE=2 SV=1|Small nuclear ribonucleoprotein-associated protein OS=Arabidopsis thaliana GN=F9F13.90 PE=2 SV=1	0.707056	24.3663	0.000218227	3.66109	0.00173655	enriched candidate
RH2	Q94A52	AT3G19760	DEAD-box ATP-dependent RNA helicase 2 OS=Arabidopsis thaliana GN=RH2 PE=2 SV=2	0.70032	24.641	0.000767572	3.11488	0.00443974	enriched candidate
RPL13AB	Q9LRX8	AT3G24830	60S ribosomal protein L13a-2 OS=Arabidopsis thaliana GN=RPL13AB PE=2 SV=1	0.696449	23.7848	0.000250763	3.60074	0.00193677	enriched candidate
CDC5	P92948	AT1G09770	Cell division cycle 5-like protein OS=Arabidopsis thaliana GN=CDC5 PE=1 SV=2	0.696132	27.3194	0.000605187	3.21811	0.00378386	enriched candidate
At3g07110|RPL13AA	F4JD96|Q9SFU1	AT3G07110	60S ribosomal protein L13a-1 OS=Arabidopsis thaliana GN=At3g07110 PE=3 SV=1|60S ribosomal protein L13a-1 OS=Arabidopsis thaliana GN=RPL13AA PE=2 SV=1	0.696081	23.4797	0.000313068	3.50436	0.00227733	enriched candidate
RPL7B	P60040	AT2G01250	60S ribosomal protein L7-2 OS=Arabidopsis thaliana GN=RPL7B PE=2 SV=1	0.695518	25.6243	0.000186506	3.72931	0.00156474	enriched candidate
At2g30000|At1g07170	P0DI19|Q0WMV8	AT1G07170	PHD finger-like domain-containing protein 5A OS=Arabidopsis thaliana GN=At2g30000 PE=3 SV=1|PHD finger-like domain-containing protein 5B OS=Arabidopsis thaliana GN=At1g07170 PE=2 SV=1	0.695433	21.8575	5.52713e-05	4.2575	0.000656851	enriched candidate
SBT1.6	O49607	AT4G34980	Subtilisin-like protease SBT1.6 OS=Arabidopsis thaliana GN=SBT1.6 PE=2 SV=1	0.692999	26.3236	3.84986e-05	4.41456	0.000502971	enriched candidate
At5g49530	Q9FGZ3	AT5G49530	SIN-like protein OS=Arabidopsis thaliana GN=At5g49530 PE=4 SV=1	0.691812	24.0326	0.00146952	2.83282	0.00714623	enriched candidate
At1g62500	Q9SXE7	AT1G62500	Bifunctional inhibitor/lipid-transfer protein/seed storage 2S albumin superfamily protein OS=Arabidopsis thaliana GN=At1g62500 PE=2 SV=1	0.690445	24.167	9.88469e-05	4.00504	0.000975835	enriched candidate
At2g18630	Q56XQ0	AT2G18630	UPF0496 protein At2g18630 OS=Arabidopsis thaliana GN=At2g18630 PE=2 SV=3	0.689853	22.2467	0.000102152	3.99075	0.000982608	enriched candidate
T6H22.10	Q9SGT7	AT1G56110	At1g56110/T6H22_9 OS=Arabidopsis thaliana GN=T6H22.10 PE=2 SV=1	0.689032	26.2535	0.000206812	3.68442	0.00168977	enriched candidate
At3g56720	A1A6N0|C0Z252|F4J0R5	AT3G56720	At3g56720 OS=Arabidopsis thaliana GN=At3g56720 PE=2 SV=1|AT3G56720 protein OS=Arabidopsis thaliana GN=At3g56720 PE=2 SV=1|Uncharacterized protein OS=Arabidopsis thaliana GN=At3g56720 PE=4 SV=1	0.686027	23.1562	0.00255129	2.59324	0.0109319	enriched candidate
BBC1|RPL13B	A8MQA1|P41127	AT3G49010	60S ribosomal protein L13 OS=Arabidopsis thaliana GN=BBC1 PE=1 SV=1|60S ribosomal protein L13-1 OS=Arabidopsis thaliana GN=RPL13B PE=1 SV=1	0.685577	25.269	0.000157551	3.80258	0.00136579	enriched candidate
At4g36190	A4VCL8	AT4G36190	At4g36190 OS=Arabidopsis thaliana GN=At4g36190 PE=2 SV=1	0.683761	25.2942	1.62177e-05	4.79001	0.000255016	enriched candidate
At4g15000|RPL27C	A8MS28|P51419	AT4G15000	60S ribosomal protein L27-3 OS=Arabidopsis thaliana GN=At4g15000 PE=4 SV=1|60S ribosomal protein L27-3 OS=Arabidopsis thaliana GN=RPL27C PE=2 SV=2	0.681415	22.1014	0.000491762	3.30824	0.00318856	enriched candidate
CAN1	F4IZC5	AT3G56170	Staphylococcal-like nuclease CAN1 OS=Arabidopsis thaliana GN=CAN1 PE=1 SV=1	0.674765	25.334	2.66653e-05	4.57405	0.000386867	enriched candidate
F5M6.12	Q9C6S8	AT1G31870	AT1G31870 protein OS=Arabidopsis thaliana GN=F5M6.12 PE=1 SV=1	0.673874	24.8233	0.000419764	3.377	0.00282641	enriched candidate
RH30	Q8W4R3|Q8W4R3-2	AT5G63120	DEAD-box ATP-dependent RNA helicase 30 OS=Arabidopsis thaliana GN=RH30 PE=2 SV=2|Isoform 2 of DEAD-box ATP-dependent RNA helicase 30 OS=Arabidopsis thaliana GN=RH30	0.671611	24.6589	2.57441e-05	4.58932	0.00037983	enriched candidate
At5g12400	F4K0Y2	AT5G12400	PHD-finger and DNA binding domain-containing protein OS=Arabidopsis thaliana GN=At5g12400 PE=4 SV=1	0.671036	23.2539	0.000103683	3.98429	0.000990078	enriched candidate
SKI2	F4JAA5	AT3G46960	DExH-box ATP-dependent RNA helicase DExH11 OS=Arabidopsis thaliana GN=SKI2 PE=1 SV=1	0.670696	24.4305	0.000722576	3.14112	0.00428326	enriched candidate
F19B15.90	Q9SZD6	AT4G29060	Elongation factor Ts OS=Arabidopsis thaliana GN=F19B15.90 PE=2 SV=1	0.669849	27.179	5.15298e-05	4.28794	0.000632323	enriched candidate
At2g40290	Q9SIZ2	AT2G40290	Eukaryotic translation initiation factor 2 subunit 1 OS=Arabidopsis thaliana GN=At2g40290 PE=2 SV=2	0.667032	27.2913	0.000354737	3.45009	0.00252076	enriched candidate
At1g27900	Q93Y16	AT1G27900	Probable pre-mRNA-splicing factor ATP-dependent RNA helicase DEAH4 OS=Arabidopsis thaliana GN=At1g27900 PE=1 SV=1	0.666875	23.8582	3.54653e-05	4.4502	0.000478825	enriched candidate
At3g03630	O22682	AT3G03630	Probable S-sulfocysteine synthase, chloroplastic OS=Arabidopsis thaliana GN=At3g03630 PE=1 SV=1	0.660944	24.0896	0.0022327	2.65117	0.00990382	enriched candidate
At2g41810	O22939	AT2G41810	Putative uncharacterized protein At2g41810 OS=Arabidopsis thaliana GN=At2g41810 PE=2 SV=1	0.659573	24.2697	5.35811e-05	4.27099	0.000645431	enriched candidate
AGP31	Q9FZA2|Q9FZA2-2	AT1G28290	Non-classical arabinogalactan protein 31 OS=Arabidopsis thaliana GN=AGP31 PE=1 SV=1|Isoform 2 of Non-classical arabinogalactan protein 31 OS=Arabidopsis thaliana GN=AGP31	0.65502	27.9417	0.000145091	3.83836	0.00127856	enriched candidate
ZOP1	Q7XA66	AT1G49590	Zinc finger protein ZOP1 OS=Arabidopsis thaliana GN=ZOP1 PE=1 SV=1	0.654491	25.1457	3.12167e-05	4.50561	0.000433731	enriched candidate
srpk3	Q9FE52	AT5G22840	Protein kinase family protein OS=Arabidopsis thaliana GN=srpk3 PE=2 SV=1	0.652221	23.5441	0.0116368	1.93417	0.0332214	enriched candidate
RPL3A	Q9SKX4	AT2G43030	50S ribosomal protein L3-1, chloroplastic OS=Arabidopsis thaliana GN=RPL3A PE=2 SV=1	0.649298	24.9331	0.00102179	2.99064	0.00544264	enriched candidate
At3g07010	Q9M8Z8	AT3G07010	Probable pectate lyase 8 OS=Arabidopsis thaliana GN=At3g07010 PE=2 SV=1	0.64783	25.5443	3.97745e-05	4.40039	0.000512	enriched candidate
T20K14_160	Q9LF27	AT5G15550	Ribosome biogenesis protein WDR12 homolog OS=Arabidopsis thaliana GN=T20K14_160 PE=1 SV=1	0.647652	25.4383	9.71311e-05	4.01264	0.000968705	enriched candidate
RH14	Q8H136|Q8H136-2	AT3G01540	DEAD-box ATP-dependent RNA helicase 14 OS=Arabidopsis thaliana GN=RH14 PE=1 SV=2|Isoform 2 of DEAD-box ATP-dependent RNA helicase 14 OS=Arabidopsis thaliana GN=RH14	0.645824	25.5705	0.00860132	2.06543	0.0267937	enriched candidate
At5g48900	Q93WF1	AT5G48900	Probable pectate lyase 20 OS=Arabidopsis thaliana GN=At5g48900 PE=2 SV=1	0.642987	24.7712	8.01215e-05	4.09625	0.000844977	enriched candidate
RPL7A	Q9SAI5	AT1G80750	60S ribosomal protein L7-1 OS=Arabidopsis thaliana GN=RPL7A PE=2 SV=1	0.641495	26.0276	8.3153e-05	4.08012	0.00086996	enriched candidate
PURA1	Q9SKZ1|Q9SKZ1-2	AT2G32080	Transcription factor Pur-alpha 1 OS=Arabidopsis thaliana GN=PURA1 PE=1 SV=2|Isoform 2 of Transcription factor Pur-alpha 1 OS=Arabidopsis thaliana GN=PURA1	0.641411	23.261	2.85008e-05	4.54514	0.000408978	enriched candidate
At5g23400	Q9FHL8	AT5G23400	Disease resistance protein-like OS=Arabidopsis thaliana GN=At5g23400 PE=2 SV=1	0.639145	27.7339	0.0437635	1.35889	0.0895038	enriched candidate
TBL5	F4K5K4	AT5G20590	Protein trichome birefringence-like 5 OS=Arabidopsis thaliana GN=TBL5 PE=2 SV=1	0.636835	23.4769	0.000915094	3.03853	0.00500632	enriched candidate
At2g05940	Q9ZUF4	AT2G05940	Putative uncharacterized protein At2g05940 OS=Arabidopsis thaliana GN=At2g05940 PE=2 SV=1	0.636619	22.2575	0.00170926	2.76719	0.00805837	enriched candidate
MTERF4	Q9ZT96	AT4G02990	Transcription termination factor MTERF4, chloroplastic OS=Arabidopsis thaliana GN=MTERF4 PE=1 SV=1	0.636524	23.682	0.000210375	3.67701	0.00169787	enriched candidate
At1g25260	Q94AK8	AT1G25260	Putative uncharacterized protein At1g25260 OS=Arabidopsis thaliana GN=At1g25260 PE=1 SV=1	0.633518	25.3901	0.00198622	2.70197	0.00907099	enriched candidate
F9K20.13	Q9ZVA1	AT1G78820	D-mannose binding lectin protein with Apple-like carbohydrate-binding domain OS=Arabidopsis thaliana GN=F9K20.13 PE=2 SV=1	0.627598	25.3829	4.35135e-05	4.36138	0.00054673	enriched candidate
RPL34B	Q9FE65	AT1G69620	60S ribosomal protein L34-2 OS=Arabidopsis thaliana GN=RPL34B PE=3 SV=1	0.626894	23.2913	0.000357673	3.44651	0.00253167	enriched candidate
At1g67750	Q9FXD8	AT1G67750	Probable pectate lyase 5 OS=Arabidopsis thaliana GN=At1g67750 PE=2 SV=2	0.625895	23.6075	0.000106357	3.97323	0.00100105	enriched candidate
TOC33	O23680	AT1G02280	Translocase of chloroplast 33, chloroplastic OS=Arabidopsis thaliana GN=TOC33 PE=1 SV=1	0.622439	24.9818	0.000208528	3.68084	0.00169534	enriched candidate
Y14	F4I9J7	AT1G51510	Exon junction complex protein OS=Arabidopsis thaliana GN=Y14 PE=1 SV=1	0.61738	24.6856	5.88022e-05	4.23061	0.000689351	enriched candidate
EXL4	Q9FY71	AT5G09440	Protein EXORDIUM-like 4 OS=Arabidopsis thaliana GN=EXL4 PE=2 SV=1	0.614662	27.4953	0.000103334	3.98576	0.000990078	enriched candidate
At2g48100	Q9ZU79	AT2G48100	Exonuclease-like protein OS=Arabidopsis thaliana GN=At2g48100 PE=2 SV=2	0.614104	23.5074	0.0002959	3.52885	0.00217048	enriched candidate
At3g21300	Q9LU28	AT3G21300	RNA methyltransferase family protein OS=Arabidopsis thaliana GN=At3g21300 PE=4 SV=1	0.611806	23.9293	0.000129208	3.88871	0.00118544	enriched candidate
RPS3B	Q9M339	AT3G53870	40S ribosomal protein S3-2 OS=Arabidopsis thaliana GN=RPS3B PE=1 SV=1	0.610402	24.7364	0.00191703	2.71737	0.00881049	enriched candidate
BGAL6	Q9FFN4	AT5G63800	Beta-galactosidase 6 OS=Arabidopsis thaliana GN=BGAL6 PE=2 SV=1	0.610217	27.015	0.0121856	1.91415	0.0343086	enriched candidate
AIR3	Q9ZSP5	AT2G04160	Subtilisin-like protease SBT5.3 OS=Arabidopsis thaliana GN=AIR3 PE=2 SV=1	0.609165	25.6103	0.000135724	3.86734	0.00121642	enriched candidate
ATL5	Q8LBI1	AT3G25520	60S ribosomal protein L5-1 OS=Arabidopsis thaliana GN=ATL5 PE=2 SV=2	0.605198	25.8957	0.00352427	2.45293	0.0138544	enriched candidate
MAC3A|PRP19A	F4I5P3|Q94BR4	AT1G04510	MOS4-associated complex 3A OS=Arabidopsis thaliana GN=MAC3A PE=4 SV=1|Pre-mRNA-processing factor 19 homolog 1 OS=Arabidopsis thaliana GN=PRP19A PE=1 SV=1	0.602677	26.6861	0.00400419	2.39748	0.0151626	enriched candidate
RPL28C	Q9M0E2	AT4G29410	60S ribosomal protein L28-2 OS=Arabidopsis thaliana GN=RPL28C PE=2 SV=1	0.601645	24.6396	7.87489e-05	4.10376	0.000837225	enriched candidate
T24H18_110	Q9LXU5	AT5G12940	Leucine-rich repeat-containing protein OS=Arabidopsis thaliana GN=T24H18_110 PE=2 SV=1	0.597366	25.7109	8.64493e-05	4.06324	0.000900857	enriched candidate
At5g16870	Q1H5E3	AT5G16870	At5g16870 OS=Arabidopsis thaliana GN=At5g16870 PE=2 SV=1	0.593144	24.777	0.000589766	3.22932	0.00373187	enriched candidate
At3g26560	Q38953	AT3G26560	Probable pre-mRNA-splicing factor ATP-dependent RNA helicase DEAH5 OS=Arabidopsis thaliana GN=At3g26560 PE=1 SV=2	0.588333	25.7334	0.000132424	3.87803	0.00119601	enriched candidate
At2g20330	Q9SK69	AT2G20330	At2g20330/F11A3.12 OS=Arabidopsis thaliana GN=At2g20330 PE=1 SV=1	0.587905	23.2479	0.000517652	3.28596	0.00333993	enriched candidate
At2g21440	Q9SJT4	AT2G21440	Expressed protein OS=Arabidopsis thaliana GN=At2g21440 PE=2 SV=1	0.587504	26.3507	5.92549e-05	4.22728	0.00069157	enriched candidate
KAT1	Q8LF48	AT1G04710	3-ketoacyl-CoA thiolase 1, peroxisomal OS=Arabidopsis thaliana GN=KAT1 PE=2 SV=2	0.58555	24.2162	0.000686011	3.16367	0.0041318	enriched candidate
NOP5-2	Q9MAB3	AT3G05060	Probable nucleolar protein 5-2 OS=Arabidopsis thaliana GN=NOP5-2 PE=2 SV=1	0.58367	27.57	6.33413e-05	4.19831	0.000728267	no hit
At1g04680	Q940Q1	AT1G04680	Probable pectate lyase 1 OS=Arabidopsis thaliana GN=At1g04680 PE=2 SV=2	0.579252	26.0316	0.000102054	3.99117	0.000982608	no hit
At2g34040	O22957	AT2G34040	Apoptosis inhibitory protein 5 (API5) OS=Arabidopsis thaliana GN=At2g34040 PE=1 SV=2	0.569564	26.3386	0.00419659	2.3771	0.015676	no hit
At4g00740	Q93W95	AT4G00740	Probable methyltransferase PMT13 OS=Arabidopsis thaliana GN=At4g00740 PE=2 SV=1	0.565559	25.4346	7.53686e-05	4.12281	0.000814477	no hit
At4g19610	F4JT92	AT4G19610	Nucleotide/nucleic acid binding protein OS=Arabidopsis thaliana GN=At4g19610 PE=4 SV=1	0.56119	25.9502	0.00106321	2.97338	0.00562899	no hit
NSN1	Q9M8Z5	AT3G07050	Guanine nucleotide-binding protein-like NSN1 OS=Arabidopsis thaliana GN=NSN1 PE=2 SV=1	0.560857	25.106	0.0024072	2.61849	0.0104743	no hit
B3GALT13	Q9LKA9	AT3G14960	Probable beta-1,3-galactosyltransferase 13 OS=Arabidopsis thaliana GN=B3GALT13 PE=2 SV=1	0.560111	23.4587	0.00525977	2.27903	0.0187005	no hit
EXPA1	B3H5D9|C0Z241|F4I266|Q9C554	AT1G69530	Expansin A1 OS=Arabidopsis thaliana GN=EXPA1 PE=4 SV=1|AT1G69530 protein OS=Arabidopsis thaliana GN=EXPA1 PE=2 SV=1|Expansin A1 OS=Arabidopsis thaliana GN=EXPA1 PE=4 SV=1|Expansin-A1 OS=Arabidopsis thaliana GN=EXPA1 PE=2 SV=1	0.559308	26.3147	5.60835e-05	4.25116	0.000660428	no hit
At2g18520	Q9ZU67	AT2G18520	Pentatricopeptide repeat-containing protein At2g18520, mitochondrial OS=Arabidopsis thaliana GN=At2g18520 PE=2 SV=1	0.556546	22.6115	0.0103963	1.98312	0.0307004	no hit
LRX3	Q9T0K5	AT4G13340	Leucine-rich repeat extensin-like protein 3 OS=Arabidopsis thaliana GN=LRX3 PE=1 SV=1	0.551994	24.0946	0.000683492	3.16527	0.00412609	no hit
At3g12860	Q9LTV0	AT3G12860	NOP56-like pre RNA processing ribonucleoprotein OS=Arabidopsis thaliana GN=At3g12860 PE=4 SV=1	0.551077	25.9403	0.000364604	3.43818	0.00257379	no hit
MRL1	Q0WLC6	AT4G34830	Pentatricopeptide repeat-containing protein MRL1, chloroplastic OS=Arabidopsis thaliana GN=MRL1 PE=2 SV=2	0.548628	23.7207	6.58793e-05	4.18125	0.000742191	no hit
MORF8	Q9LKA5	AT3G15000	Multiple organellar RNA editing factor 8, chloroplastic/mitochondrial OS=Arabidopsis thaliana GN=MORF8 PE=1 SV=1	0.547715	23.4134	0.000183137	3.73722	0.0015414	no hit
RPL12A|RPL12B	P50883|Q9LFH5	AT2G37190	60S ribosomal protein L12-1 OS=Arabidopsis thaliana GN=RPL12A PE=2 SV=2|60S ribosomal protein L12-2 OS=Arabidopsis thaliana GN=RPL12B PE=1 SV=1	0.546381	22.5337	0.000378262	3.42221	0.0026418	no hit
LARP6B	O80567|O80567-2|O80567-3	AT2G43970	La-related protein 6B OS=Arabidopsis thaliana GN=LARP6B PE=1 SV=2|Isoform 2 of La-related protein 6B OS=Arabidopsis thaliana GN=LARP6B|Isoform 3 of La-related protein 6B OS=Arabidopsis thaliana GN=LARP6B	0.546231	23.938	0.000199931	3.69912	0.00166673	no hit
T15B16.5	Q9ZSI6	AT4G01700	At4g01700 OS=Arabidopsis thaliana GN=T15B16.5 PE=2 SV=1	0.544439	25.4072	0.00145343	2.83761	0.00708107	no hit
At2g40430	F4IH34|F4IH36|O22892	AT2G40430	Uncharacterized protein OS=Arabidopsis thaliana GN=At2g40430 PE=1 SV=1|Uncharacterized protein OS=Arabidopsis thaliana GN=At2g40430 PE=1 SV=1|Uncharacterized protein At2g40430 OS=Arabidopsis thaliana GN=At2g40430 PE=1 SV=2	0.544315	22.9814	0.000270527	3.56779	0.00203915	no hit
EXPA11	Q9LNU3	AT1G20190	Expansin-A11 OS=Arabidopsis thaliana GN=EXPA11 PE=2 SV=1	0.543383	26.2933	9.85662e-05	4.00627	0.000975835	no hit
T21L8.130	Q9STY5	AT3G47380	Plant invertase/pectin methylesterase inhibitor superfamily protein OS=Arabidopsis thaliana GN=T21L8.130 PE=4 SV=1	0.542204	24.8455	0.000446516	3.35016	0.00293873	no hit
XTH11	F4JF30|Q9SMP1	AT3G48580	Xyloglucan endotransglucosylase/hydrolase OS=Arabidopsis thaliana GN=XTH11 PE=3 SV=1|Probable xyloglucan endotransglucosylase/hydrolase protein 11 OS=Arabidopsis thaliana GN=XTH11 PE=2 SV=2	0.542149	23.4519	0.00219735	2.6581	0.00976353	no hit
At5g44400	Q9FKU8	AT5G44400	Berberine bridge enzyme OS=Arabidopsis thaliana GN=At5g44400 PE=2 SV=1	0.537972	28.508	0.0941523	1.02617	0.159638	no hit
SUN2	Q9SG79	AT3G10730	Protein SAD1/UNC-84 domain protein 2 OS=Arabidopsis thaliana GN=SUN2 PE=1 SV=1	0.53521	25.3481	0.00249191	2.60347	0.0107628	no hit
At5g18380|RPS16C|RPS16A	A8MRX2|Q42340|Q9SK22	AT5G18380	40S ribosomal protein S16-3 OS=Arabidopsis thaliana GN=At5g18380 PE=3 SV=1|40S ribosomal protein S16-3 OS=Arabidopsis thaliana GN=RPS16C PE=2 SV=1|40S ribosomal protein S16-1 OS=Arabidopsis thaliana GN=RPS16A PE=2 SV=1	0.535176	24.5238	0.000599788	3.222	0.00376962	no hit
T22E16.90	Q9M2T6	AT3G55430	Beta-1, 3-glucanase-like protein OS=Arabidopsis thaliana GN=T22E16.90 PE=2 SV=1	0.534574	27.2652	0.000693633	3.15887	0.00415863	no hit
SCPL45	Q93Y09	AT1G28110	Serine carboxypeptidase-like 45 OS=Arabidopsis thaliana GN=SCPL45 PE=2 SV=1	0.534392	24.475	0.000207199	3.68361	0.00168977	no hit
LAC6	Q9ZPY2	AT2G46570	Laccase-6 OS=Arabidopsis thaliana GN=LAC6 PE=2 SV=1	0.532465	24.6895	0.00010475	3.97984	0.000993332	no hit
At1g48090	F4HWS2	AT1G48090	Calcium-dependent lipid-binding family protein OS=Arabidopsis thaliana GN=At1g48090 PE=4 SV=1	0.531347	24.5365	0.000117552	3.92977	0.00109855	no hit
PED1	Q56WD9	AT2G33150	3-ketoacyl-CoA thiolase 2, peroxisomal OS=Arabidopsis thaliana GN=PED1 PE=1 SV=2	0.5273	26.4055	0.00010616	3.97404	0.00100105	no hit
RH35	Q9LU46	AT5G51280	DEAD-box ATP-dependent RNA helicase 35 OS=Arabidopsis thaliana GN=RH35 PE=2 SV=1	0.526399	26.4664	0.000121764	3.91448	0.00112986	no hit
FDM5	Q9SAI1	AT1G80790	Factor of DNA methylation 5 OS=Arabidopsis thaliana GN=FDM5 PE=2 SV=1	0.524505	24.3668	0.00025484	3.59373	0.00196249	no hit
T12H1.3	Q9MAB2	AT3G05070	At3g05070 OS=Arabidopsis thaliana GN=T12H1.3 PE=1 SV=1	0.519912	24.5633	9.73869e-05	4.0115	0.000968705	no hit
At2g40360	F4IH25	AT2G40360	Ribosome biogenesis protein BOP1 homolog OS=Arabidopsis thaliana GN=At2g40360 PE=3 SV=1	0.519425	26.1693	0.00026545	3.57602	0.00202049	no hit
At1g33590	F4HR88	AT1G33590	Leucine-rich repeat (LRR) family protein OS=Arabidopsis thaliana GN=At1g33590 PE=4 SV=1	0.517884	26.3986	0.000680573	3.16713	0.00411794	no hit
HSK	Q8L7R2	AT2G17265	Homoserine kinase OS=Arabidopsis thaliana GN=HSK PE=1 SV=1	0.517058	23.3225	0.000276292	3.55863	0.00206379	no hit
At1g09900	Q3EDF8	AT1G09900	Pentatricopeptide repeat-containing protein At1g09900 OS=Arabidopsis thaliana GN=At1g09900 PE=2 SV=1	0.510746	22.9619	0.00042431	3.37232	0.00284032	no hit
At5g54940	Q9FFT6	AT5G54940	AT5g54940/MBG8_21 OS=Arabidopsis thaliana GN=At5g54940 PE=2 SV=1	0.510502	23.8999	0.27249	0.56465	0.364867	no hit
ILP1	Q9FNN3	AT5G08550	GC-rich sequence DNA-binding factor-like protein ILP1 OS=Arabidopsis thaliana GN=ILP1 PE=2 SV=1	0.506578	21.658	0.00131746	2.88026	0.00660239	no hit
T25B24.3	Q9SY88	AT1G61620	Nitric oxide synthase-interacting protein homolog OS=Arabidopsis thaliana GN=T25B24.3 PE=2 SV=1	0.506244	24.3689	0.0075293	2.12325	0.0243497	no hit
MSH1	Q84LK0	AT3G24320	DNA mismatch repair protein MSH1, mitochondrial OS=Arabidopsis thaliana GN=MSH1 PE=1 SV=1	0.505751	23.361	0.000146085	3.8354	0.00128301	no hit
HTH	Q9S746	AT1G72970	Protein HOTHEAD OS=Arabidopsis thaliana GN=HTH PE=1 SV=1	0.502919	28.2625	0.000491605	3.30838	0.00318856	no hit
ULP1A	Q8GYL3	AT3G06910	Ubiquitin-like-specific protease 1A OS=Arabidopsis thaliana GN=ULP1A PE=2 SV=2	0.49729	24.4787	0.000306947	3.51294	0.00224524	no hit
LRX4	Q9LHF1	AT3G24480	Leucine-rich repeat extensin-like protein 4 OS=Arabidopsis thaliana GN=LRX4 PE=2 SV=1	0.494566	24.3929	0.000228303	3.64149	0.00180037	no hit
NUG2	Q9C923	AT1G52980	Nuclear/nucleolar GTPase 2 OS=Arabidopsis thaliana GN=NUG2 PE=1 SV=1	0.493813	25.5066	0.000950218	3.02218	0.00514834	no hit
MED12	H3K2Y6	AT4G00450	Mediator of RNA polymerase II transcription subunit 12 OS=Arabidopsis thaliana GN=MED12 PE=1 SV=1	0.491684	23.367	0.132273	0.878528	0.206985	no hit
SBT1.8	Q9ZUF6	AT2G05920	Subtilisin-like protease SBT1.8 OS=Arabidopsis thaliana GN=SBT1.8 PE=2 SV=1	0.490757	28.0352	0.000473807	3.3244	0.00309683	no hit
At1g78040	Q8LD45	AT1G78040	Allergen, putative OS=Arabidopsis thaliana GN=At1g78040 PE=2 SV=1	0.490263	24.3731	0.000130796	3.8834	0.00118848	no hit
F15K9.16	Q9ZVS5	AT1G03230	Aspartyl protease-like protein OS=Arabidopsis thaliana GN=F15K9.16 PE=2 SV=1	0.489862	25.6726	0.00109508	2.96055	0.00575099	no hit
RNC1	Q9SZV0	AT4G37510	Ribonuclease III domain-containing protein RNC1, chloroplastic OS=Arabidopsis thaliana GN=RNC1 PE=2 SV=1	0.487951	21.9713	0.00106782	2.9715	0.00564203	no hit
At4g31210	F4JRX3	AT4G31210	DNA topoisomerase, type IA, core OS=Arabidopsis thaliana GN=At4g31210 PE=3 SV=1	0.485013	26.1419	0.000404943	3.39261	0.00276203	no hit
CPSF73-I	Q9C952	AT1G61010	Cleavage and polyadenylation specificity factor subunit 3-I OS=Arabidopsis thaliana GN=CPSF73-I PE=1 SV=1	0.479557	23.4036	0.000480008	3.31875	0.00312779	no hit
At1g01350|At5g06420	Q8GX84|Q9FNG6	AT1G01350	Zinc finger CCCH domain-containing protein 1 OS=Arabidopsis thaliana GN=At1g01350 PE=2 SV=2|Zinc finger CCCH domain-containing protein 51 OS=Arabidopsis thaliana GN=At5g06420 PE=2 SV=1	0.478408	22.412	0.00202206	2.69421	0.00915503	no hit
At2g24280	Q93Z34	AT2G24280	Alpha/beta-Hydrolases superfamily protein OS=Arabidopsis thaliana GN=At2g24280 PE=2 SV=1	0.478313	29.0573	0.000622273	3.20602	0.00384491	no hit
emb1220	Q8RXN6	AT1G60170	Pre-mRNA processing ribonucleoprotein binding region-containing protein OS=Arabidopsis thaliana GN=emb1220 PE=2 SV=1	0.475025	25.5254	0.000400062	3.39787	0.00274299	no hit
PME36	Q84R10	AT3G60730	Probable pectinesterase/pectinesterase inhibitor 36 OS=Arabidopsis thaliana GN=PME36 PE=2 SV=2	0.473146	23.9459	0.00207254	2.6835	0.00933216	no hit
HIR2	Q9CAR7	AT1G69840	Hypersensitive-induced response protein 2 OS=Arabidopsis thaliana GN=HIR2 PE=1 SV=1	0.472074	24.0168	0.000520439	3.28363	0.00334969	no hit
BGAL16	Q8GX69	AT1G77410	Beta-galactosidase 16 OS=Arabidopsis thaliana GN=BGAL16 PE=2 SV=2	0.468998	21.8941	0.000811451	3.09074	0.00458411	no hit
F9K20.12	Q9ZVA2	AT1G78830	At1g78830/F9K20_12 OS=Arabidopsis thaliana GN=F9K20.12 PE=2 SV=1	0.468378	25.8164	0.00162302	2.78968	0.00772109	no hit
RRP4	Q9ZVT7	AT1G03360	Exosome complex component RRP4 homolog OS=Arabidopsis thaliana GN=RRP4 PE=1 SV=1	0.467761	22.9673	0.000216851	3.66384	0.00173086	no hit
KIN5D	Q9LZU5	AT3G45850	Kinesin-like protein KIN-5D OS=Arabidopsis thaliana GN=KIN5D PE=2 SV=1	0.466763	25.9925	0.000566127	3.24709	0.00359094	no hit
RBL	Q0WVH0|Q5E915	AT3G55510	Noc2p family protein OS=Arabidopsis thaliana GN=RBL PE=2 SV=1|Protein RBL OS=Arabidopsis thaliana GN=RBL PE=1 SV=1	0.466014	24.5861	0.000474077	3.32415	0.00309683	no hit
OLI2	Q9FG73	AT5G55920	Nucleolar protein-like OS=Arabidopsis thaliana GN=OLI2 PE=4 SV=1	0.465152	25.1272	0.0109993	1.95863	0.0319865	no hit
F17A17.13	Q9S7V6	AT3G07790	DGCR14-like protein OS=Arabidopsis thaliana GN=F17A17.13 PE=4 SV=1	0.463885	22.7716	0.00103145	2.98655	0.00548298	no hit
At3g23620	Q9LUG5	AT3G23620	Ribosome production factor 2 homolog OS=Arabidopsis thaliana GN=At3g23620 PE=2 SV=1	0.460504	26.9219	0.00017524	3.75637	0.00149409	no hit
At3g26960	F4JEV5	AT3G26960	Pollen Ole e 1 allergen and extensin family protein OS=Arabidopsis thaliana GN=At3g26960 PE=4 SV=1	0.457956	25.7847	0.000221744	3.65415	0.00175391	no hit
PAPS4	Q8VYW1|Q8VYW1-2|Q8VYW1-3|Q8VYW1-4|Q8VYW1-5|Q8VYW1-6|Q8VYW1-7|Q8VYW1-8	AT4G32850	Nuclear poly(A) polymerase 4 OS=Arabidopsis thaliana GN=PAPS4 PE=1 SV=1|Isoform 2 of Nuclear poly(A) polymerase 4 OS=Arabidopsis thaliana GN=PAPS4|Isoform 3 of Nuclear poly(A) polymerase 4 OS=Arabidopsis thaliana GN=PAPS4|Isoform 4 of Nuclear poly(A) polymerase 4 OS=Arabidopsis thaliana GN=PAPS4|Isoform 5 of Nuclear poly(A) polymerase 4 OS=Arabidopsis thaliana GN=PAPS4|Isoform 6 of Nuclear poly(A…	0.456554	22.6399	0.0033799	2.4711	0.0135299	no hit
At4g34412	Q6NMZ4	AT4G34412	At4g34412 OS=Arabidopsis thaliana GN=At4g34412 PE=2 SV=1	0.455524	22.5389	0.00278771	2.55475	0.0117191	no hit
OASB	P47999	AT2G43750	Cysteine synthase, chloroplastic/chromoplastic OS=Arabidopsis thaliana GN=OASB PE=1 SV=2	0.454418	22.8538	0.030275	1.51892	0.0673747	no hit
LRX5	Q9SN46|Q9SN46-2	AT4G18670	Leucine-rich repeat extensin-like protein 5 OS=Arabidopsis thaliana GN=LRX5 PE=2 SV=2|Isoform 2 of Leucine-rich repeat extensin-like protein 5 OS=Arabidopsis thaliana GN=LRX5	0.45435	24.8825	0.00299814	2.52315	0.0124444	no hit
RRC1	Q9C5J3	AT5G25060	Protein RRC1 OS=Arabidopsis thaliana GN=RRC1 PE=1 SV=1	0.450264	23.3096	0.00120517	2.91895	0.00613331	no hit
AZI1	Q9SU35	AT4G12470	pEARLI1-like lipid transfer protein 1 OS=Arabidopsis thaliana GN=AZI1 PE=1 SV=1	0.448517	24.717	0.000900697	3.04542	0.00494818	no hit
RPL15A|RPL15B	O23515|Q8VYF1	AT4G16720	60S ribosomal protein L15-1 OS=Arabidopsis thaliana GN=RPL15A PE=2 SV=1|60S ribosomal protein L15-2 OS=Arabidopsis thaliana GN=RPL15B PE=2 SV=1	0.448514	24.0857	0.0106075	1.97439	0.031158	no hit
K1F13.13	Q8VZ74	AT5G66470	GTP-binding protein Era OS=Arabidopsis thaliana GN=K1F13.13 PE=2 SV=1	0.446973	25.049	0.000708905	3.14941	0.00423087	no hit
At5g08180	Q9LEY9	AT5G08180	H/ACA ribonucleoprotein complex subunit 2-like protein OS=Arabidopsis thaliana GN=At5g08180 PE=1 SV=1	0.446459	26.0452	0.0347648	1.45886	0.0749527	no hit
ACX1.2	Q9ZQP2	AT2G35690	Putative peroxisomal acyl-coenzyme A oxidase 1.2 OS=Arabidopsis thaliana GN=ACX1.2 PE=2 SV=1	0.443783	23.9923	0.000788827	3.10302	0.00452284	no hit
At1g27470	Q8VYS4	AT1G27470	Putative uncharacterized protein At1g27470 OS=Arabidopsis thaliana GN=At1g27470 PE=2 SV=1	0.44177	20.0793	0.068918	1.16167	0.125418	no hit
At3g15350	Q9LE60	AT3G15350	AT3g15350/K7L4_15 OS=Arabidopsis thaliana GN=At3g15350 PE=2 SV=1	0.439997	22.0095	0.00240918	2.61813	0.0104743	no hit
At1g10580	A4FVN8	AT1G10580	At1g10580 OS=Arabidopsis thaliana GN=At1g10580 PE=2 SV=1	0.437206	26.3931	0.000311805	3.50612	0.00227445	no hit
At4g08940	Q6NQB8	AT4G08940	At4g08940 OS=Arabidopsis thaliana GN=At4g08940 PE=2 SV=1	0.437001	22.1393	0.00238148	2.62315	0.0103883	no hit
BGAL9	F4IUQ7|Q9SCV3	AT2G32810	Beta-galactosidase OS=Arabidopsis thaliana GN=BGAL9 PE=3 SV=1|Beta-galactosidase 9 OS=Arabidopsis thaliana GN=BGAL9 PE=2 SV=1	0.436985	24.4727	0.000676691	3.16961	0.00410391	no hit
RPS11A	P16181	AT3G48930	40S ribosomal protein S11-1 OS=Arabidopsis thaliana GN=RPS11A PE=2 SV=1	0.436494	24.0472	0.0165825	1.78035	0.043072	no hit
DCP5	Q9C658|Q9C658-2	AT1G26110	Protein decapping 5 OS=Arabidopsis thaliana GN=DCP5 PE=1 SV=1|Isoform 2 of Protein decapping 5 OS=Arabidopsis thaliana GN=DCP5	0.435706	23.1757	0.000785599	3.1048	0.00451419	no hit
At5g20600	Q8RY12	AT5G20600	AT5g20600/F7C8_190 OS=Arabidopsis thaliana GN=At5g20600 PE=2 SV=1	0.433893	25.6501	0.000388233	3.41091	0.00268997	no hit
CYP65	Q9FJX0	AT5G67530	Peptidyl-prolyl cis-trans isomerase CYP65 OS=Arabidopsis thaliana GN=CYP65 PE=2 SV=1	0.433839	23.6173	0.0193219	1.71395	0.0483394	no hit
PAP10	Q9SIV9	AT2G16430	Purple acid phosphatase 10 OS=Arabidopsis thaliana GN=PAP10 PE=2 SV=1	0.431702	26.0032	0.00114218	2.94227	0.00588109	no hit
EBP1	Q96327|Q96327-2|Q96327-4	AT3G51800	ERBB-3 BINDING PROTEIN 1 OS=Arabidopsis thaliana GN=EBP1 PE=1 SV=1|Isoform 2 of ERBB-3 BINDING PROTEIN 1 OS=Arabidopsis thaliana GN=EBP1|Isoform 4 of ERBB-3 BINDING PROTEIN 1 OS=Arabidopsis thaliana GN=EBP1	0.431091	26.9128	0.00107519	2.96851	0.00566958	no hit
RH26	Q9FNM7	AT5G08610	DEAD-box ATP-dependent RNA helicase 26 OS=Arabidopsis thaliana GN=RH26 PE=1 SV=2	0.429545	26.2267	0.015428	1.81169	0.040923	no hit
At2g22780	O82399	AT2G22780	Probable malate dehydrogenase, glyoxysomal OS=Arabidopsis thaliana GN=At2g22780 PE=2 SV=1	0.425674	23	0.00366274	2.43619	0.0141655	no hit
RH51	Q9LIH9	AT3G18600	DEAD-box ATP-dependent RNA helicase 51 OS=Arabidopsis thaliana GN=RH51 PE=2 SV=1	0.425409	26.7211	0.00115024	2.93921	0.00591102	no hit
RPP0B	Q42112	AT3G09200	60S acidic ribosomal protein P0-2 OS=Arabidopsis thaliana GN=RPP0B PE=1 SV=2	0.425369	24.0419	0.00376622	2.42409	0.0144445	no hit
At5g63180	Q93Z25	AT5G63180	Probable pectate lyase 22 OS=Arabidopsis thaliana GN=At5g63180 PE=2 SV=1	0.419402	26.3153	0.000844541	3.07338	0.00467883	no hit
RPL18AB	P51418	AT2G34480	60S ribosomal protein L18a-2 OS=Arabidopsis thaliana GN=RPL18AB PE=2 SV=2	0.416792	24.311	0.00131153	2.88222	0.00659786	no hit
At5g21100	Q8LPL3	AT5G21100	Ascorbate oxidase-like protein OS=Arabidopsis thaliana GN=At5g21100 PE=2 SV=1	0.415384	23.1643	0.01351	1.86934	0.0372661	no hit
ACX3	P0CZ23	AT1G06290	Acyl-coenzyme A oxidase 3, peroxisomal OS=Arabidopsis thaliana GN=ACX3 PE=1 SV=1	0.415251	26.111	0.000797663	3.09818	0.00455361	no hit
At3g59040	F4J741|Q9LYT2	AT3G59040	Pentatricopeptide repeat-containing protein OS=Arabidopsis thaliana GN=At3g59040 PE=4 SV=1|Pentatricopeptide repeat-containing protein At3g59040 OS=Arabidopsis thaliana GN=At3g59040 PE=2 SV=2	0.415191	22.676	0.000525823	3.27916	0.00337606	no hit
At5g38980	Q8GXY9	AT5G38980	At5g38980 OS=Arabidopsis thaliana GN=At5g38980 PE=2 SV=1	0.414263	23.7576	0.00128842	2.88994	0.00653165	no hit
RPL13	Q9SYL9	AT1G78630	50S ribosomal protein L13, chloroplastic OS=Arabidopsis thaliana GN=RPL13 PE=2 SV=1	0.413625	24.108	0.00173282	2.76125	0.00815482	no hit
PRP4	Q9T0I5	AT4G38770	Proline-rich protein 4 OS=Arabidopsis thaliana GN=PRP4 PE=2 SV=1	0.412456	22.4658	0.00331647	2.47932	0.013337	no hit
RPS1	Q93VC7	AT5G30510	30S ribosomal protein S1, chloroplastic OS=Arabidopsis thaliana GN=RPS1 PE=1 SV=1	0.409631	25.8149	0.0127586	1.8942	0.0355671	no hit
emb1688	Q4V399	AT1G67440	At1g67440 OS=Arabidopsis thaliana GN=emb1688 PE=2 SV=1	0.408759	23.7976	0.000947154	3.02358	0.00514834	no hit
At2g10940	Q9SKI0	AT2G10940	At2g10940/F15K19.1 OS=Arabidopsis thaliana GN=At2g10940 PE=2 SV=1	0.407869	25.9273	0.000391453	3.40732	0.00269805	no hit
SUN1	Q9FF75	AT5G04990	Protein SAD1/UNC-84 domain protein 1 OS=Arabidopsis thaliana GN=SUN1 PE=1 SV=1	0.404153	25.4949	0.0237999	1.62342	0.0558522	no hit
GTE5	Q8H1D7	AT1G17790	Transcription factor GTE5, chloroplastic OS=Arabidopsis thaliana GN=GTE5 PE=1 SV=1	0.402189	23.273	0.00121467	2.91554	0.00616969	no hit
FPG1	O80358	AT1G52500	Formamidopyrimidine-DNA glycosylase OS=Arabidopsis thaliana GN=FPG1 PE=1 SV=1	0.40167	25.4079	0.00615892	2.2105	0.0210516	no hit
At2g37990	Q9SH88	AT2G37990	Ribosome biogenesis regulatory protein homolog OS=Arabidopsis thaliana GN=At2g37990 PE=2 SV=2	0.398804	26.9943	0.000643797	3.19125	0.00395927	no hit
At3g16200	Q9LU25	AT3G16200	Uncharacterized protein OS=Arabidopsis thaliana GN=At3g16200 PE=4 SV=1	0.397623	25.6341	0.00143945	2.8418	0.00703198	no hit
At3g52050	A8MQG8|F4J5Q3|Q147H2	AT3G52050	5'-3' exonuclease family protein OS=Arabidopsis thaliana GN=At3g52050 PE=4 SV=1|5'-3' exonuclease family protein OS=Arabidopsis thaliana GN=At3g52050 PE=4 SV=1|5'-3' exonuclease family protein OS=Arabidopsis thaliana GN=At3g52050 PE=2 SV=1	0.397315	23.0879	0.0330058	1.48141	0.0721076	no hit
At1g29030	Q8GXH2	AT1G29030	Apoptosis inhibitory protein 5 OS=Arabidopsis thaliana GN=At1g29030 PE=2 SV=1	0.393906	23.0124	0.00234376	2.63009	0.0102458	no hit
CMT3	Q94F88	AT1G69770	DNA (cytosine-5)-methyltransferase CMT3 OS=Arabidopsis thaliana GN=CMT3 PE=1 SV=2	0.39263	23.7303	0.00575954	2.23961	0.0198225	no hit
SBT5.6	Q9FK76	AT5G45650	Subtilisin-like protease SBT5.6 OS=Arabidopsis thaliana GN=SBT5.6 PE=2 SV=1	0.392282	21.4305	0.00157738	2.80206	0.00753126	no hit
LIP2	Q9SXP7	AT1G04640	Octanoyltransferase OS=Arabidopsis thaliana GN=LIP2 PE=2 SV=1	0.390406	24.3349	0.00132752	2.87696	0.00664013	no hit
TBL13	Q9ZQR5	AT2G14530	Protein trichome birefringence-like 13 OS=Arabidopsis thaliana GN=TBL13 PE=2 SV=1	0.388724	24.3148	0.00136824	2.86384	0.00680683	no hit
GYRA	Q9CAF6	AT3G10690	DNA gyrase subunit A, chloroplastic/mitochondrial OS=Arabidopsis thaliana GN=GYRA PE=1 SV=2	0.388269	27.7477	0.000759751	3.11933	0.00440421	no hit
At2g39670	F4IVY6|O48815	AT2G39670	Radical SAM domain-containing protein OS=Arabidopsis thaliana GN=At2g39670 PE=3 SV=1|At2g39670/F17A14.4 OS=Arabidopsis thaliana GN=At2g39670 PE=2 SV=2	0.388075	26.34	0.0069516	2.15792	0.0230491	no hit
At4g24780	Q9C5M8	AT4G24780	Probable pectate lyase 18 OS=Arabidopsis thaliana GN=At4g24780 PE=2 SV=2	0.388074	25.7163	0.00167647	2.7756	0.00793228	no hit
CSY2	Q9LXS6	AT3G58750	Citrate synthase 2, peroxisomal OS=Arabidopsis thaliana GN=CSY2 PE=2 SV=1	0.386825	25.9153	0.00207895	2.68216	0.00933216	no hit
ORC2	F4IQY6|Q38899	AT2G37560	Origin recognition complex subunit 2 OS=Arabidopsis thaliana GN=ORC2 PE=4 SV=1|Origin of replication complex subunit 2 OS=Arabidopsis thaliana GN=ORC2 PE=1 SV=1	0.386334	21.2063	0.00174773	2.75753	0.0081956	no hit
BXL5	Q9LJN4	AT3G19620	Probable beta-D-xylosidase 5 OS=Arabidopsis thaliana GN=BXL5 PE=2 SV=2	0.385488	26.5517	0.00233738	2.63127	0.0102458	no hit
RZ1C	Q8RWN5	AT5G04280	Glycine-rich RNA-binding protein RZ1C OS=Arabidopsis thaliana GN=RZ1C PE=1 SV=1	0.385256	24.0538	0.00137381	2.86207	0.00680683	no hit
At5g48370	A8MR85|Q9LK77	AT5G48370	Thioesterase family protein OS=Arabidopsis thaliana GN=At5g48370 PE=4 SV=1|At5g48370 OS=Arabidopsis thaliana GN=At5g48370 PE=2 SV=1	0.385196	24.3814	0.00179207	2.74665	0.00835798	no hit
GAUT7	Q9ZVI7	AT2G38650	Probable galacturonosyltransferase 7 OS=Arabidopsis thaliana GN=GAUT7 PE=1 SV=2	0.385177	25.3924	0.241263	0.61751	0.330321	no hit
F2H15.9	Q9LMU2	AT1G17860	At1g17860/F2H15_8 OS=Arabidopsis thaliana GN=F2H15.9 PE=2 SV=1	0.384941	26.5571	0.000618954	3.20834	0.00384249	no hit
At3g07300|T1B9.3	B3H7H1|Q9SFW0	AT3G07300	AT3G07300 protein OS=Arabidopsis thaliana GN=At3g07300 PE=2 SV=1|AT3G07300 protein OS=Arabidopsis thaliana GN=T1B9.3 PE=2 SV=1	0.380658	24.4944	0.0214596	1.66838	0.0518425	no hit
At2g31410	Q9SIC8	AT2G31410	Expressed protein OS=Arabidopsis thaliana GN=At2g31410 PE=2 SV=1	0.379987	23.5963	0.0109949	1.95881	0.0319865	no hit
GASA14	Q9LFR3	AT5G14920	Gibberellin-regulated protein 14 OS=Arabidopsis thaliana GN=GASA14 PE=1 SV=1	0.379794	27.7568	0.00733682	2.13449	0.0239633	no hit
At5g61140|BRR2C	F4K203|Q9FNQ1	AT5G61140	U5 small nuclear ribonucleoprotein helicase OS=Arabidopsis thaliana GN=At5g61140 PE=4 SV=1|DExH-box ATP-dependent RNA helicase DExH14 OS=Arabidopsis thaliana GN=BRR2C PE=2 SV=1	0.378998	25.3511	0.00185809	2.73093	0.00860554	no hit
FUC95A	Q8L7W8	AT4G34260	Alpha-L-fucosidase 2 OS=Arabidopsis thaliana GN=FUC95A PE=1 SV=1	0.375573	26.6332	0.00144067	2.84144	0.00703198	no hit
KOR	Q38890	AT5G49720	Endoglucanase 25 OS=Arabidopsis thaliana GN=KOR PE=1 SV=1	0.373484	27.267	0.000653668	3.18464	0.00401059	no hit
LAC17	Q9FJD5	AT5G60020	Laccase-17 OS=Arabidopsis thaliana GN=LAC17 PE=2 SV=1	0.373478	24.2314	0.00181172	2.74191	0.00840559	no hit
At3g13180	Q8VYC4	AT3G13180	NOL1/NOP2/sun family protein / antitermination NusB domain-containing protein OS=Arabidopsis thaliana GN=At3g13180 PE=2 SV=1	0.372723	23.8963	0.00761523	2.11832	0.0245671	no hit
At2g07180	Q8H1E3	AT2G07180	Protein kinase domain-containing protein OS=Arabidopsis thaliana GN=At2g07180 PE=1 SV=1	0.369939	21.8174	0.00528398	2.27704	0.0187005	no hit
RPL9B	P49209	AT1G33120	60S ribosomal protein L9-1 OS=Arabidopsis thaliana GN=RPL9B PE=1 SV=3	0.368623	26.3287	0.00257913	2.58853	0.0110255	no hit
AAE14	Q8VYJ1	AT1G30520	2-succinylbenzoate--CoA ligase, chloroplastic/peroxisomal OS=Arabidopsis thaliana GN=AAE14 PE=1 SV=1	0.366281	22.5592	0.010036	1.99844	0.0299924	no hit
At3g20370	Q9LTQ5	AT3G20370	AT3g20370/MQC12_13 OS=Arabidopsis thaliana GN=At3g20370 PE=2 SV=1	0.365927	25.1021	0.0494129	1.30616	0.0974116	no hit
SBT2.5	O64481	AT2G19170	Subtilisin-like protease SBT2.5 OS=Arabidopsis thaliana GN=SBT2.5 PE=2 SV=1	0.362687	23.162	0.000663089	3.17843	0.00404947	no hit
F3H9.11	Q9FZ97	AT1G28240	F3H9.11 protein OS=Arabidopsis thaliana GN=F3H9.11 PE=4 SV=1	0.362445	21.8443	0.00150873	2.82139	0.00728486	no hit
ESP3	F4IE90|Q8VY00	AT1G32490	DEAH RNA helicase homolog PRP2 OS=Arabidopsis thaliana GN=ESP3 PE=1 SV=1|Pre-mRNA-splicing factor ATP-dependent RNA helicase DEAH1 OS=Arabidopsis thaliana GN=ESP3 PE=1 SV=1	0.361793	25.2339	0.0445382	1.35127	0.0905943	no hit
RPS20A	P49200	AT3G45030	40S ribosomal protein S20-1 OS=Arabidopsis thaliana GN=RPS20A PE=2 SV=2	0.360599	24.3856	0.00328774	2.4831	0.0132621	no hit
At5g35680|MXH1.2	F4K1D3|Q9FKI2	AT5G35680	Nucleic acid-binding, OB-fold-like protein OS=Arabidopsis thaliana GN=At5g35680 PE=3 SV=1|Nucleic acid-binding, OB-fold-like protein OS=Arabidopsis thaliana GN=MXH1.2 PE=2 SV=1	0.359516	25.7423	0.00716561	2.14475	0.0235211	no hit
GSTF5	Q9SRY6	AT1G02940	Glutathione S-transferase F5 OS=Arabidopsis thaliana GN=GSTF5 PE=3 SV=2	0.359515	25.6186	0.000668098	3.17516	0.00407059	no hit
F14O10.3	Q9LN29	AT1G20370	F14O10.3 protein OS=Arabidopsis thaliana GN=F14O10.3 PE=2 SV=1	0.35898	24.4964	0.000818542	3.08696	0.00458411	no hit
At1g65030	Q5XEV4	AT1G65030	At1g65030 OS=Arabidopsis thaliana GN=At1g65030 PE=2 SV=1	0.357541	24.8203	0.00363014	2.44008	0.0141184	no hit
At4g15770	Q6NM52	AT4G15770	60S ribosome subunit biogenesis protein NIP7 homolog OS=Arabidopsis thaliana GN=At4g15770 PE=2 SV=1	0.355584	23.4554	0.010273	1.9883	0.0304822	no hit
At1g07840|F24B9.6	Q93ZQ9|Q9LQQ6	AT1G07840	AT1G07840 protein OS=Arabidopsis thaliana GN=At1g07840 PE=2 SV=1|F24B9.6 OS=Arabidopsis thaliana GN=F24B9.6 PE=4 SV=1	0.350511	21.3779	0.00876139	2.05743	0.0271634	no hit
T1E4.2	Q9FW48	AT1G33600	Leucine-rich repeat-containing protein OS=Arabidopsis thaliana GN=T1E4.2 PE=4 SV=1	0.350344	26.6932	0.0224786	1.64823	0.0536627	no hit
RH3	Q8L7S8-2	AT5G26742	Isoform 2 of DEAD-box ATP-dependent RNA helicase 3, chloroplastic OS=Arabidopsis thaliana GN=RH3	0.346147	26.7176	0.00140959	2.85091	0.00693182	no hit
TUBB2|TUBB3	Q56YW9|Q9ASR0	AT5G62690	Tubulin beta-2 chain OS=Arabidopsis thaliana GN=TUBB2 PE=2 SV=2|Tubulin beta-3 chain OS=Arabidopsis thaliana GN=TUBB3 PE=2 SV=2	0.345127	23.407	0.150794	0.821615	0.229138	no hit
RPL7AA	P49692	AT2G47610	60S ribosomal protein L7a-1 OS=Arabidopsis thaliana GN=RPL7AA PE=1 SV=2	0.343159	22.686	0.00143926	2.84186	0.00703198	no hit
RPL10	Q9FY50	AT5G13510	50S ribosomal protein L10, chloroplastic OS=Arabidopsis thaliana GN=RPL10 PE=2 SV=1	0.342625	25.044	0.00675902	2.17012	0.0225817	no hit
NIH	F4IDQ6	AT1G06670	DExH-box ATP-dependent RNA helicase DExH2 OS=Arabidopsis thaliana GN=NIH PE=1 SV=1	0.338762	24.7907	0.007523	2.12361	0.0243497	no hit
RRA1	Q9C9Q6	AT1G75120	Arabinosyltransferase RRA1 OS=Arabidopsis thaliana GN=RRA1 PE=2 SV=1	0.337727	23.0407	0.00510632	2.29189	0.0183436	no hit
RPL21	P51412	AT1G35680	50S ribosomal protein L21, chloroplastic OS=Arabidopsis thaliana GN=RPL21 PE=2 SV=1	0.337571	24.7261	0.0129104	1.88906	0.0358481	no hit
FAS4	Q9C813	AT1G33390	ATP-dependent RNA helicase DEAH13 OS=Arabidopsis thaliana GN=FAS4 PE=2 SV=1	0.336433	22.6518	0.00232068	2.63438	0.010225	no hit
CSY3	Q9SJH7	AT2G42790	Citrate synthase 3, peroxisomal OS=Arabidopsis thaliana GN=CSY3 PE=2 SV=1	0.331056	23.9917	0.0512286	1.29049	0.0992814	no hit
At3g12700	Q9LTW4	AT3G12700	Aspartyl protease family protein OS=Arabidopsis thaliana GN=At3g12700 PE=3 SV=1	0.330476	27.7888	0.00267018	2.57346	0.0113095	no hit
PPAN	F4K3M1|Q9ASU7	AT5G61770	Peter Pan-like protein OS=Arabidopsis thaliana GN=PPAN PE=4 SV=1|Peter Pan-like protein OS=Arabidopsis thaliana GN=PPAN PE=1 SV=1	0.330458	21.4387	0.246201	0.608711	0.335682	no hit
At2g15270	Q9SHU9	AT2G15270	Expressed protein OS=Arabidopsis thaliana GN=At2g15270 PE=2 SV=2	0.329834	22.2518	0.00337089	2.47226	0.0135144	no hit
NHL3	Q9FNH6	AT5G06320	NDR1/HIN1-Like protein 3 OS=Arabidopsis thaliana GN=NHL3 PE=1 SV=1	0.329491	26.0372	0.0193284	1.7138	0.0483394	no hit
DRM2	Q9M548	AT5G14620	DNA (cytosine-5)-methyltransferase DRM2 OS=Arabidopsis thaliana GN=DRM2 PE=1 SV=1	0.325845	21.9802	0.0199139	1.70084	0.049438	no hit
F8K7.9	Q9XI11	AT1G21670	F8K7.9 OS=Arabidopsis thaliana GN=F8K7.9 PE=2 SV=1	0.325478	26.6167	0.00311833	2.50608	0.012755	no hit
DIM1A	O22268	AT2G47420	Ribosomal RNA small subunit methyltransferase OS=Arabidopsis thaliana GN=DIM1A PE=1 SV=1	0.325377	24.89	0.00266162	2.57485	0.0112915	no hit
At3g18500|CCR4-3	F4J8R6|Q9LS39|Q9LS39-2	AT3G18500	DNAse I-like superfamily protein OS=Arabidopsis thaliana GN=At3g18500 PE=4 SV=1|Carbon catabolite repressor protein 4 homolog 3 OS=Arabidopsis thaliana GN=CCR4-3 PE=2 SV=2|Isoform 2 of Carbon catabolite repressor protein 4 homolog 3 OS=Arabidopsis thaliana GN=CCR4-3	0.323194	24.619	0.00419068	2.37772	0.015676	no hit
MSH2	O24617	AT3G18524	DNA mismatch repair protein MSH2 OS=Arabidopsis thaliana GN=MSH2 PE=1 SV=1	0.322915	22.6761	0.00595615	2.22503	0.0204189	no hit
F6A14.6	Q9M9V4	AT1G18850	F6A14.6 protein OS=Arabidopsis thaliana GN=F6A14.6 PE=2 SV=1	0.321017	26.0392	0.00487849	2.31171	0.0177191	no hit
RPL8A	P46286	AT2G18020	60S ribosomal protein L8-1 OS=Arabidopsis thaliana GN=RPL8A PE=1 SV=2	0.320913	24.8703	0.00294194	2.53137	0.0122433	no hit
At5g14050	Q9FMU5	AT5G14050	U3 small nucleolar RNA-associated protein 18 homolog OS=Arabidopsis thaliana GN=At5g14050 PE=1 SV=1	0.318379	26.5888	0.00687571	2.16268	0.0228552	no hit
T12J13.4	Q9SS68	AT3G03680	C2 and plant phosphoribosyltransferase domain-containing protein OS=Arabidopsis thaliana GN=T12J13.4 PE=4 SV=1	0.318212	23.7855	0.00454951	2.34204	0.0167795	no hit
AGAL2	Q8RX86|Q8RX86-2	AT5G08370	Alpha-galactosidase 2 OS=Arabidopsis thaliana GN=AGAL2 PE=1 SV=1|Isoform 2 of Alpha-galactosidase 2 OS=Arabidopsis thaliana GN=AGAL2	0.316572	27.1454	0.0032144	2.4929	0.0130322	no hit
At5g14450	Q9LY84	AT5G14450	GDSL esterase/lipase At5g14450 OS=Arabidopsis thaliana GN=At5g14450 PE=2 SV=1	0.314731	24.3955	0.0153813	1.81301	0.0408928	no hit
At2g44510	O64885	AT2G44510	Protein BCCIP homolog OS=Arabidopsis thaliana GN=At2g44510 PE=1 SV=2	0.314024	21.9933	0.234636	0.629604	0.32368	no hit
P67	Q8GWE0	AT4G16390	Pentatricopeptide repeat-containing protein At4g16390, chloroplastic OS=Arabidopsis thaliana GN=P67 PE=1 SV=3	0.312936	24.1267	0.00472018	2.32604	0.0172635	no hit
GFA2	Q8GWW8	AT5G48030	Chaperone protein dnaJ GFA2, mitochondrial OS=Arabidopsis thaliana GN=GFA2 PE=2 SV=1	0.312664	25.8937	0.021084	1.67605	0.0513732	no hit
At3g20820	Q9LT39	AT3G20820	Leucine-rich repeat-containing protein OS=Arabidopsis thaliana GN=At3g20820 PE=2 SV=1	0.309401	27.5674	0.0448701	1.34804	0.0909875	no hit
At4g17020|TFB2	F4JNC9|F4JND0|Q680U9	AT4G17020	Transcription factor-related protein OS=Arabidopsis thaliana GN=At4g17020 PE=4 SV=1|Transcription factor-related protein OS=Arabidopsis thaliana GN=At4g17020 PE=4 SV=1|RNA polymerase II transcription factor B subunit 2 OS=Arabidopsis thaliana GN=TFB2 PE=2 SV=1	0.307811	23.8658	0.0870853	1.06005	0.150756	no hit
F15N18_10	Q9LYE7	AT5G11420	Putative uncharacterized protein At5g11420 OS=Arabidopsis thaliana GN=F15N18_10 PE=2 SV=1	0.304214	26.1893	0.00604461	2.21863	0.0206951	no hit
At3g48200	Q0WV86	AT3G48200	Putative uncharacterized protein At3g48200 OS=Arabidopsis thaliana GN=At3g48200 PE=1 SV=1	0.302927	23.8553	0.0179006	1.74713	0.0455951	no hit
At4g18030	Q94EJ6	AT4G18030	Probable methyltransferase PMT14 OS=Arabidopsis thaliana GN=At4g18030 PE=2 SV=1	0.301444	26.5657	0.00206413	2.68526	0.0093134	no hit
At4g25730	F4JTD2	AT4G25730	Putative rRNA methyltransferase OS=Arabidopsis thaliana GN=At4g25730 PE=1 SV=1	0.300279	25.4036	0.00443967	2.35265	0.0164205	no hit
PGR3	Q9SZ52	AT4G31850	Pentatricopeptide repeat-containing protein At4g31850, chloroplastic OS=Arabidopsis thaliana GN=PGR3 PE=1 SV=1	0.296778	22.0867	0.042228	1.3744	0.086837	no hit
At1g15420	Q8L403	AT1G15420	Putative uncharacterized protein At1g15425 OS=Arabidopsis thaliana GN=At1g15420 PE=2 SV=1	0.296082	25.3755	0.00682793	2.16571	0.022754	no hit
At2g34930	O64757	AT2G34930	Disease resistance-like protein/LRR domain-containing protein OS=Arabidopsis thaliana GN=At2g34930 PE=2 SV=1	0.295169	24.9358	0.00681777	2.16636	0.022749	no hit
BGAL4	Q9SCV8	AT5G56870	Beta-galactosidase 4 OS=Arabidopsis thaliana GN=BGAL4 PE=1 SV=1	0.292765	23.1213	0.0854507	1.06828	0.148704	no hit
SHM7	Q84WV0	AT1G36370	Serine hydroxymethyltransferase 7 OS=Arabidopsis thaliana GN=SHM7 PE=2 SV=1	0.292616	23.2811	0.00311739	2.50621	0.012755	no hit
LRR-RLK	C0LGN2|Q84JF8|Q9FK63|Q9FLL2|Q9FMI2	AT3G14840	Probable leucine-rich repeat receptor-like serine/threonine-protein kinase At3g14840 OS=Arabidopsis thaliana GN=LRR-RLK PE=2 SV=1|Leucine-rich repeat protein kinase family protein OS=Arabidopsis thaliana GN=LRR-RLK PE=2 SV=1|Leucine-rich repeat receptor-like protein kinase OS=Arabidopsis thaliana GN=LRR-RLK PE=2 SV=1|Leucine-rich repeat receptor-like protein kinase OS=Arabidopsis thaliana GN=LRR-…	0.292444	26.2662	0.00493373	2.30682	0.0178457	no hit
F14J22.4	Q9FXA1	AT1G49750	AT1G49750 protein OS=Arabidopsis thaliana GN=F14J22.4 PE=2 SV=1	0.292324	28.0219	0.176204	0.753985	0.258498	no hit
NRPB5A	O81098	AT3G22320	DNA-directed RNA polymerases II and IV subunit 5A OS=Arabidopsis thaliana GN=NRPB5A PE=1 SV=1	0.290826	24.2123	0.00829167	2.08136	0.0260765	no hit
At5g25460	Q94F20	AT5G25460	At5g25460 OS=Arabidopsis thaliana GN=At5g25460 PE=2 SV=1	0.288108	28.9291	0.00356359	2.44811	0.0139671	no hit
RPL18C	Q940B0	AT5G27850	60S ribosomal protein L18-3 OS=Arabidopsis thaliana GN=RPL18C PE=2 SV=1	0.287118	23.245	0.0870104	1.06043	0.150756	no hit
At1g79150	F4IDJ0	AT1G79150	Nucleolar complex-associated protein domain-containing protein OS=Arabidopsis thaliana GN=At1g79150 PE=4 SV=1	0.285808	25.78	0.012364	1.90784	0.0346879	no hit
RID1	F4IE66	AT1G26370	Pre-mRNA-splicing factor ATP-dependent RNA helicase DEAH10 OS=Arabidopsis thaliana GN=RID1 PE=1 SV=1	0.28546	22.792	0.0388638	1.41045	0.0816451	no hit
VIP2	F4HQA1	AT1G79730	Protein PAF1 homolog OS=Arabidopsis thaliana GN=VIP2 PE=1 SV=1	0.285174	24.3158	0.0275569	1.55977	0.062437	no hit
B3GALT12	Q66GS2	AT2G26100	Probable beta-1,3-galactosyltransferase 12 OS=Arabidopsis thaliana GN=B3GALT12 PE=2 SV=1	0.284592	24.2754	0.00517156	2.28638	0.0185273	no hit
PARP1	Q9ZP54	AT2G31320	Poly [ADP-ribose] polymerase 1 OS=Arabidopsis thaliana GN=PARP1 PE=1 SV=2	0.283729	26.1334	0.0130555	1.88421	0.0361642	no hit
XTH24	P24806	AT4G30270	Xyloglucan endotransglucosylase/hydrolase protein 24 OS=Arabidopsis thaliana GN=XTH24 PE=1 SV=2	0.283042	22.9387	0.00800184	2.09681	0.0253533	no hit
At5g59950|ALY1	B3H4K4|F4JXE3|Q8L773	AT5G59950	RNA recognition motif-containing protein OS=Arabidopsis thaliana GN=At5g59950 PE=1 SV=1|RNA recognition motif-containing protein OS=Arabidopsis thaliana GN=At5g59950 PE=1 SV=1|THO complex subunit 4A OS=Arabidopsis thaliana GN=ALY1 PE=1 SV=1	0.282637	25.8867	0.150461	0.822576	0.229138	no hit
EXPA9	Q9LZ99	AT5G02260	Expansin-A9 OS=Arabidopsis thaliana GN=EXPA9 PE=2 SV=1	0.282058	23.3069	0.0243881	1.61282	0.0569273	no hit
At5g11500|F15N18_90	F4JXW2|Q9LYE1	AT5G11500	Uncharacterized protein OS=Arabidopsis thaliana GN=At5g11500 PE=4 SV=1|Putative uncharacterized protein At5g11500 OS=Arabidopsis thaliana GN=F15N18_90 PE=2 SV=1	0.281313	22.2519	0.130819	0.883328	0.204971	no hit
RPL1	Q9LY66	AT3G63490	50S ribosomal protein L1, chloroplastic OS=Arabidopsis thaliana GN=RPL1 PE=1 SV=1	0.281309	26.467	0.0148712	1.82765	0.0398894	no hit
RPS9B	Q9LXG1	AT5G15200	40S ribosomal protein S9-1 OS=Arabidopsis thaliana GN=RPS9B PE=1 SV=1	0.280695	24.831	0.0181252	1.74172	0.0460762	no hit
PME22	Q9M9W7	AT3G05620	Putative pectinesterase/pectinesterase inhibitor 22 OS=Arabidopsis thaliana GN=PME22 PE=3 SV=1	0.279101	23.0028	0.00772339	2.11219	0.0247942	no hit
CDKC-2|CDKC-1	Q8W4P1|Q9LFT8	AT5G64960	Cyclin-dependent kinase C-2 OS=Arabidopsis thaliana GN=CDKC-2 PE=1 SV=2|Cyclin-dependent kinase C-1 OS=Arabidopsis thaliana GN=CDKC-1 PE=1 SV=1	0.278911	24.8404	0.00363009	2.44008	0.0141184	no hit
RH29	O49289	AT1G77030	Putative DEAD-box ATP-dependent RNA helicase 29 OS=Arabidopsis thaliana GN=RH29 PE=3 SV=1	0.278588	24.355	0.017284	1.76236	0.0446291	no hit
RLM3	Q9FT77	AT4G16990	Disease resistance protein RLM3 OS=Arabidopsis thaliana GN=RLM3 PE=2 SV=1	0.278401	27.2508	0.00312427	2.50525	0.0127594	no hit
At2g17033	Q8GWA9|Q8GWA9-2|Q8GWA9-3	AT2G17033	Pentatricopeptide repeat-containing protein At2g17033 OS=Arabidopsis thaliana GN=At2g17033 PE=2 SV=1|Isoform 2 of Pentatricopeptide repeat-containing protein At2g17033 OS=Arabidopsis thaliana GN=At2g17033|Isoform 3 of Pentatricopeptide repeat-containing protein At2g17033 OS=Arabidopsis thaliana GN=At2g17033	0.278094	24.5192	0.00277807	2.55626	0.0117098	no hit
ABCE2	Q8LPJ4	AT4G19210	ABC transporter E family member 2 OS=Arabidopsis thaliana GN=ABCE2 PE=2 SV=1	0.277941	26.6749	0.00466757	2.33091	0.0170949	no hit
RID3	Q9M3B4	AT3G49180	Protein ROOT INITIATION DEFECTIVE 3 OS=Arabidopsis thaliana GN=RID3 PE=1 SV=1	0.277455	24.4518	0.00638057	2.19514	0.0216262	no hit
At5g19110	F4JZM1	AT5G19110	Eukaryotic aspartyl protease family protein OS=Arabidopsis thaliana GN=At5g19110 PE=3 SV=1	0.275128	22.7126	0.0100433	1.99813	0.0299924	no hit
RPL37B|RPL37C|RPL37A	Q43292|Q8LEM8|Q8LFH7	AT1G52300	60S ribosomal protein L37-2 OS=Arabidopsis thaliana GN=RPL37B PE=3 SV=2|60S ribosomal protein L37-3 OS=Arabidopsis thaliana GN=RPL37C PE=3 SV=1|60S ribosomal protein L37-1 OS=Arabidopsis thaliana GN=RPL37A PE=3 SV=1	0.275084	23.9949	0.0318583	1.49678	0.0700668	no hit
At1g64880	Q6GKU7	AT1G64880	At1g64880 OS=Arabidopsis thaliana GN=At1g64880 PE=2 SV=1	0.274727	25.4243	0.00705849	2.15129	0.0232859	no hit
PAPS1	Q9LMT2	AT1G17980	Nuclear poly(A) polymerase 1 OS=Arabidopsis thaliana GN=PAPS1 PE=1 SV=1	0.273987	22.0626	0.00853388	2.06885	0.0266468	no hit
At1g27930	Q9C7F9	AT1G27930	Probable methyltransferase At1g27930 OS=Arabidopsis thaliana GN=At1g27930 PE=1 SV=1	0.273789	25.0598	0.00731564	2.13575	0.0239239	no hit
PPR4	Q0WMY5	AT5G04810	Pentatricopeptide repeat-containing protein At5g04810, chloroplastic OS=Arabidopsis thaliana GN=PPR4 PE=1 SV=1	0.273749	22.4627	0.0056603	2.24716	0.0195578	no hit
rps7-A	P61841	ATCG00900	30S ribosomal protein S7, chloroplastic OS=Arabidopsis thaliana GN=rps7-A PE=1 SV=1	0.273309	26.2238	0.00370999	2.43063	0.0142851	no hit
At2g44210	B9DGK6|O64856	AT2G44210	AT2G44210 protein OS=Arabidopsis thaliana GN=At2g44210 PE=2 SV=1|At2g44210/F4I1.2 OS=Arabidopsis thaliana GN=At2g44210 PE=2 SV=1	0.272724	23.3264	0.0381103	1.41896	0.0804482	no hit
MSH6	F4JH76|O04716	AT4G02070	DNA mismatch repair protein MSH6 OS=Arabidopsis thaliana GN=MSH6 PE=3 SV=1|DNA mismatch repair protein MSH6 OS=Arabidopsis thaliana GN=MSH6 PE=1 SV=2	0.271815	23.9912	0.0116389	1.93409	0.0332214	no hit
VRN1	Q8L3W1	AT3G18990	B3 domain-containing transcription factor VRN1 OS=Arabidopsis thaliana GN=VRN1 PE=1 SV=1	0.271656	23.0747	0.100298	0.99871	0.167973	no hit
At5g19100	Q3E9C8	AT5G19100	Eukaryotic aspartyl protease family protein OS=Arabidopsis thaliana GN=At5g19100 PE=2 SV=1	0.271072	25.4718	0.0119914	1.92113	0.0340427	no hit
At4g37090|C7A10.270	F4JRA0|O23177	AT4G37090	Uncharacterized protein OS=Arabidopsis thaliana GN=At4g37090 PE=1 SV=1|Putative uncharacterized protein AT4g37090 OS=Arabidopsis thaliana GN=C7A10.270 PE=1 SV=1	0.270897	24.7675	0.00513957	2.28907	0.0184379	no hit
VIP3	Q9SZQ5	AT4G29830	WD repeat-containing protein VIP3 OS=Arabidopsis thaliana GN=VIP3 PE=1 SV=1	0.270182	24.4602	0.0394066	1.40443	0.0824122	no hit
At2g17220	F4IMG9|Q9SII6	AT2G17220	Putative serine/threonine-specific protein kinase kin3 OS=Arabidopsis thaliana GN=At2g17220 PE=3 SV=1|At2g17220/T23A1.8 OS=Arabidopsis thaliana GN=At2g17220 PE=2 SV=2	0.267772	22.669	0.00702015	2.15365	0.0231886	no hit
At5g25475	F4JWT6|Q680D9	AT5G25475	B3 domain-containing protein OS=Arabidopsis thaliana GN=At5g25475 PE=4 SV=1|B3 domain-containing protein At5g25475 OS=Arabidopsis thaliana GN=At5g25475 PE=2 SV=1	0.267715	23.6787	0.00480248	2.31853	0.0174914	no hit
EXPA5	Q38864	AT3G29030	Expansin-A5 OS=Arabidopsis thaliana GN=EXPA5 PE=2 SV=1	0.267427	25.6967	0.00551945	2.2581	0.0192229	no hit
RH11	Q8LA13	AT3G58510	DEAD-box ATP-dependent RNA helicase 11 OS=Arabidopsis thaliana GN=RH11 PE=1 SV=1	0.267112	23.8161	0.00747521	2.12638	0.0242644	no hit
BXL2	Q94KD8	AT1G02640	Probable beta-D-xylosidase 2 OS=Arabidopsis thaliana GN=BXL2 PE=2 SV=1	0.266162	27.4575	0.023518	1.6286	0.0554111	no hit
SCPL35	Q9LEY1	AT5G08260	Serine carboxypeptidase-like 35 OS=Arabidopsis thaliana GN=SCPL35 PE=2 SV=1	0.26606	25.2652	0.00559468	2.25222	0.0194249	no hit
At2g18900	F4IRI1	AT2G18900	Transducin/WD40 repeat-like superfamily protein OS=Arabidopsis thaliana GN=At2g18900 PE=4 SV=1	0.264524	26.2987	0.00986607	2.00586	0.0296773	no hit
At1g06720	F4IDR3	AT1G06720	BMS1 domain-containing protein OS=Arabidopsis thaliana GN=At1g06720 PE=4 SV=1	0.263665	25.3034	0.0033148	2.47954	0.013337	no hit
T24H18_120	Q9LXU4	AT5G12950	Putative uncharacterized protein At5g12950/T24H18_120 OS=Arabidopsis thaliana GN=T24H18_120 PE=2 SV=1	0.263137	25.5322	0.00426416	2.37017	0.0158833	no hit
At1g33811	Q8L5Z1	AT1G33811	GDSL esterase/lipase At1g33811 OS=Arabidopsis thaliana GN=At1g33811 PE=2 SV=1	0.260757	27.0636	0.103518	0.984983	0.171507	no hit
T15N1_10	Q9LYK7	AT5G14520	Pescadillo homolog OS=Arabidopsis thaliana GN=T15N1_10 PE=3 SV=1	0.260517	25.448	0.0220338	1.65691	0.052895	no hit
ARAC1	Q38902	AT2G17800	Rac-like GTP-binding protein ARAC1 OS=Arabidopsis thaliana GN=ARAC1 PE=1 SV=1	0.260441	23.7344	0.00795028	2.09962	0.0252754	no hit
At4g18465	F4JRJ6	AT4G18465	Probable pre-mRNA-splicing factor ATP-dependent RNA helicase DEAH9 OS=Arabidopsis thaliana GN=At4g18465 PE=3 SV=1	0.259912	24.1113	0.0308611	1.51059	0.0683892	no hit
RPL11B|RPL11A	P42794|P42794-2|P42795	AT3G58700	60S ribosomal protein L11-2 OS=Arabidopsis thaliana GN=RPL11B PE=2 SV=2|Isoform 2 of 60S ribosomal protein L11-2 OS=Arabidopsis thaliana GN=RPL11B|60S ribosomal protein L11-1 OS=Arabidopsis thaliana GN=RPL11A PE=2 SV=2	0.25795	26.0699	0.0202317	1.69397	0.0501212	no hit
TDP1	Q8H1D9	AT5G15170	Tyrosyl-DNA phosphodiesterase 1 OS=Arabidopsis thaliana GN=TDP1 PE=1 SV=1	0.256862	22.5567	0.00975303	2.01086	0.0294384	no hit
At2g35040	O64767|Q8RWT5	AT2G35040	AICARFT/IMPCHase bienzyme family protein OS=Arabidopsis thaliana GN=At2g35040 PE=3 SV=1|AICARFT/IMPCHase bienzyme family protein OS=Arabidopsis thaliana GN=At2g35040 PE=1 SV=1	0.255167	23.9054	0.00816044	2.08829	0.0257564	no hit
At5g11170|At5g11200|RH15|RH56	F4JWF3|F4JWF6|F4JWF7|Q56XG6|Q9LFN6	AT5G11170	DEAD-box ATP-dependent RNA helicase 15 OS=Arabidopsis thaliana GN=At5g11170 PE=4 SV=1|DEAD-box ATP-dependent RNA helicase 56 OS=Arabidopsis thaliana GN=At5g11200 PE=4 SV=1|DEAD-box ATP-dependent RNA helicase 56 OS=Arabidopsis thaliana GN=At5g11200 PE=4 SV=1|DEAD-box ATP-dependent RNA helicase 15 OS=Arabidopsis thaliana GN=RH15 PE=1 SV=3|DEAD-box ATP-dependent RNA helicase 56 OS=Arabidopsis thalia…	0.254335	23.8239	0.019395	1.71231	0.0484014	no hit
BXL1	Q9FGY1	AT5G49360	Beta-D-xylosidase 1 OS=Arabidopsis thaliana GN=BXL1 PE=1 SV=1	0.251882	25.7492	0.2913	0.535659	0.384399	no hit
CONNEXIN|At4g35600	F4JN38|P27450	AT4G35600	Putative serine/threonine-protein kinase Cx32 OS=Arabidopsis thaliana GN=CONNEXIN 32 PE=1 SV=1|Probable serine/threonine-protein kinase Cx32, chloroplastic OS=Arabidopsis thaliana GN=At4g35600 PE=1 SV=2	0.251706	25.3465	0.00548072	2.26116	0.0191643	no hit
HCF107	F4J3Z3|Q8RWG2	AT3G17040	Protein high chlorophyll fluorescent 107 OS=Arabidopsis thaliana GN=HCF107 PE=4 SV=1|Protein high chlorophyll fluorescent 107 OS=Arabidopsis thaliana GN=HCF107 PE=1 SV=1	0.25153	23.739	0.029435	1.53114	0.0657281	no hit
FDM4	Q9LMH6	AT1G13790	Factor of DNA methylation 4 OS=Arabidopsis thaliana GN=FDM4 PE=4 SV=1	0.251228	25.0937	0.0283787	1.54701	0.0637489	no hit
At1g47900|FPP6	F4HV50|Q9C698	AT1G47900	Uncharacterized protein OS=Arabidopsis thaliana GN=At1g47900 PE=1 SV=1|Filament-like plant protein 6 OS=Arabidopsis thaliana GN=FPP6 PE=1 SV=1	0.250799	24.5571	0.00462555	2.33484	0.0169941	no hit
RH25	Q94C75	AT5G08620	DEAD-box ATP-dependent RNA helicase 25 OS=Arabidopsis thaliana GN=RH25 PE=2 SV=2	0.250727	26.7228	0.00557196	2.25399	0.0193801	no hit
F24I3.80	Q9M1J8	AT3G57000	At3g57000 OS=Arabidopsis thaliana GN=F24I3.80 PE=2 SV=1	0.249619	24.4516	0.00884066	2.05352	0.0273124	no hit
RPS13	P42732	AT5G14320	30S ribosomal protein S13, chloroplastic OS=Arabidopsis thaliana GN=RPS13 PE=2 SV=1	0.248984	25.2437	0.0453624	1.3433	0.0916774	no hit
DRP1C	Q8LF21	AT1G14830	Dynamin-related protein 1C OS=Arabidopsis thaliana GN=DRP1C PE=1 SV=2	0.247944	27.0233	0.00533987	2.27247	0.0188475	no hit
At2g40280	Q9SIZ3	AT2G40280	Probable methyltransferase PMT23 OS=Arabidopsis thaliana GN=At2g40280 PE=2 SV=2	0.247874	22.3988	0.209455	0.678909	0.296352	no hit
TOR1	Q9T041	AT4G27060	Microtubule-associated protein TORTIFOLIA1 OS=Arabidopsis thaliana GN=TOR1 PE=1 SV=2	0.246883	22.3697	0.0500232	1.30083	0.0977489	no hit
LSH6	Q9LMK2	AT1G07090	Protein LIGHT-DEPENDENT SHORT HYPOCOTYLS 6 OS=Arabidopsis thaliana GN=LSH6 PE=1 SV=1	0.24688	24.6246	0.0463925	1.33355	0.092785	no hit
At5g07030	F4K5B9	AT5G07030	Aspartyl protease family protein OS=Arabidopsis thaliana GN=At5g07030 PE=3 SV=1	0.246689	27.8104	0.0160862	1.79355	0.0422145	no hit
GDCST	O65396	AT1G11860	Aminomethyltransferase, mitochondrial OS=Arabidopsis thaliana GN=GDCST PE=2 SV=1	0.246261	26.5797	0.0348596	1.45768	0.0749728	no hit
NQR|F14J22.10	F4I3C3|Q9FX95	AT1G49670	Uncharacterized protein OS=Arabidopsis thaliana GN=NQR PE=4 SV=1|ARP protein OS=Arabidopsis thaliana GN=F14J22.10 PE=2 SV=1	0.245994	27.5206	0.0133048	1.87599	0.0367385	no hit
RHM1	Q9SYM5	AT1G78570	Trifunctional UDP-glucose 4,6-dehydratase/UDP-4-keto-6-deoxy-D-glucose 3,5-epimerase/UDP-4-keto-L-rhamnose-reductase RHM1 OS=Arabidopsis thaliana GN=RHM1 PE=1 SV=1	0.243962	22.407	0.0170548	1.76815	0.0441241	no hit
At4g28200	Q9M0I7	AT4G28200	At4g28200 OS=Arabidopsis thaliana GN=At4g28200 PE=2 SV=1	0.24373	26.0691	0.0224556	1.64867	0.0536565	no hit
RPL4A	Q9SF40	AT3G09630	60S ribosomal protein L4-1 OS=Arabidopsis thaliana GN=RPL4A PE=2 SV=1	0.243187	25.428	0.0124671	1.90423	0.0349399	no hit
PME68	Q8LPF3	AT5G47500	Probable pectinesterase 68 OS=Arabidopsis thaliana GN=PME68 PE=2 SV=1	0.241984	26.8521	0.0170403	1.76852	0.0441241	no hit
XYL1	Q9S7Y7	AT1G68560	Alpha-xylosidase 1 OS=Arabidopsis thaliana GN=XYL1 PE=1 SV=1	0.241724	28.8821	0.0499005	1.30189	0.0977489	no hit
ORC5	Q6EWX0	AT4G29910	Origin of replication complex subunit 5 OS=Arabidopsis thaliana GN=ORC5 PE=1 SV=1	0.240713	23.8575	0.121459	0.915571	0.194246	no hit
ARP	P45951	AT2G41460	DNA-(apurinic or apyrimidinic site) lyase, chloroplastic OS=Arabidopsis thaliana GN=ARP PE=1 SV=2	0.240176	24.9169	0.0138852	1.85745	0.0380214	no hit
F15E12.7	Q9C8C9	AT1G66180	Aspartyl protease family protein OS=Arabidopsis thaliana GN=F15E12.7 PE=2 SV=1	0.237627	26.0545	0.0103856	1.98357	0.0307004	no hit
At3g06530	F4JAY0|F4JAY1	AT3G06530	U3snoRNP10 and NUC211 domain-containing protein OS=Arabidopsis thaliana GN=At3g06530 PE=1 SV=1|U3snoRNP10 and NUC211 domain-containing protein OS=Arabidopsis thaliana GN=At3g06530 PE=1 SV=1	0.236348	27.8165	0.0126623	1.89749	0.0354114	no hit
GLDP1	B3H5Y8|Q94B78	AT4G33010	Glycine dehydrogenase [decarboxylating] 2 OS=Arabidopsis thaliana GN=GLDP1 PE=4 SV=1|Glycine dehydrogenase (decarboxylating) 1, mitochondrial OS=Arabidopsis thaliana GN=GLDP1 PE=1 SV=2	0.234024	23.5484	0.387862	0.411323	0.48409	no hit
RPS6B	P51430	AT5G10360	40S ribosomal protein S6-2 OS=Arabidopsis thaliana GN=RPS6B PE=1 SV=3	0.233764	23.0331	0.203295	0.691874	0.290137	no hit
YAO	Q9M0V4	AT4G05410	U3 snoRNP-associated protein-like YAO OS=Arabidopsis thaliana GN=YAO PE=2 SV=1	0.232999	26.9932	0.0213909	1.66977	0.051772	no hit
VCS	Q9LTT8|Q9LTT8-2	AT3G13300	Enhancer of mRNA-decapping protein 4 OS=Arabidopsis thaliana GN=VCS PE=1 SV=1|Isoform 2 of Enhancer of mRNA-decapping protein 4 OS=Arabidopsis thaliana GN=VCS	0.23259	27.2141	0.0147443	1.83138	0.0396299	no hit
At1g60200	Q8VY15	AT1G60200	Putative uncharacterized protein At1g60210 OS=Arabidopsis thaliana GN=At1g60200 PE=1 SV=1	0.23105	24.3243	0.0324028	1.48942	0.0708492	no hit
rps4	P56799	ATCG00380	30S ribosomal protein S4, chloroplastic OS=Arabidopsis thaliana GN=rps4 PE=3 SV=1	0.229655	21.9813	0.0407703	1.38966	0.0844627	no hit
At5g46580	Q9LS25	AT5G46580	Pentatricopeptide repeat-containing protein At5g46580, chloroplastic OS=Arabidopsis thaliana GN=At5g46580 PE=2 SV=1	0.227965	26.0865	0.0102112	1.99092	0.0303334	no hit
RH8	Q8RXK6	AT4G00660	DEAD-box ATP-dependent RNA helicase 8 OS=Arabidopsis thaliana GN=RH8 PE=2 SV=1	0.226905	22.5314	0.0211728	1.67422	0.0514639	no hit
At4g07410	A8MRY7|Q8RXU6	AT4G07410	WD-40 protein PCN OS=Arabidopsis thaliana GN=At4g07410 PE=4 SV=1|Putative uncharacterized protein At4g07410 OS=Arabidopsis thaliana GN=At4g07410 PE=2 SV=1	0.226652	25.7275	0.0394173	1.40431	0.0824122	no hit
PWP2	F4HZM8|Q8VYZ5	AT1G15440	Periodic tryptophan protein 2 OS=Arabidopsis thaliana GN=PWP2 PE=1 SV=1|Periodic tryptophan protein 2 OS=Arabidopsis thaliana GN=PWP2 PE=1 SV=1	0.226417	26.739	0.0210892	1.67594	0.0513732	no hit
At5g61240	F4K217|Q9FLK9	AT5G61240	Leucine-rich repeat-containing protein OS=Arabidopsis thaliana GN=At5g61240 PE=4 SV=1|Cf-5 disease resistance protein-like OS=Arabidopsis thaliana GN=At5g61240 PE=2 SV=1	0.226198	24.8438	0.0114802	1.94005	0.0329836	no hit
At1g31690	F4IAX0	AT1G31690	Amine oxidase OS=Arabidopsis thaliana GN=At1g31690 PE=3 SV=1	0.222393	27.5781	0.0188747	1.72412	0.0475216	no hit
F18B13.30	Q9SSB7	AT1G80240	At1g80240 OS=Arabidopsis thaliana GN=F18B13.30 PE=2 SV=1	0.219866	23.207	0.016544	1.78136	0.0430569	no hit
T1N24.12	Q94K14	AT5G26110	Protein kinase family protein OS=Arabidopsis thaliana GN=T1N24.12 PE=2 SV=1	0.219177	24.9137	0.0152295	1.81731	0.0406017	no hit
RPS18A	P34788	AT1G22780	40S ribosomal protein S18 OS=Arabidopsis thaliana GN=RPS18A PE=1 SV=1	0.218947	25.0999	0.00943877	2.02508	0.028721	no hit
At4g30990	F4JR53	AT4G30990	Down-regulated in metastasis (DRIM) domain-containing protein OS=Arabidopsis thaliana GN=At4g30990 PE=4 SV=1	0.216623	24.0728	0.0109197	1.96179	0.0318612	no hit
DRG1	Q9LQK0	AT1G17470	Developmentally-regulated G-protein 1 OS=Arabidopsis thaliana GN=DRG1 PE=1 SV=1	0.21627	23.5109	0.0446562	1.35012	0.0906939	no hit
RPL14A	Q9SIM4	AT2G20450	60S ribosomal protein L14-1 OS=Arabidopsis thaliana GN=RPL14A PE=2 SV=1	0.215232	23.8429	0.014402	1.84158	0.0389894	no hit
At5g45190|CYCT1-5	F4KD43|Q9FKE6	AT5G45190	Cyclin-T1-5 OS=Arabidopsis thaliana GN=At5g45190 PE=1 SV=1|Cyclin-T1-5 OS=Arabidopsis thaliana GN=CYCT1-5 PE=1 SV=2	0.214722	22.9865	0.0120725	1.9182	0.0342351	no hit
EMB1691	F4JKV6	AT4G09980	Methyltransferase-like protein 1 OS=Arabidopsis thaliana GN=EMB1691 PE=4 SV=1	0.214364	21.8045	0.0152077	1.81794	0.0405847	no hit
F9D16.290	Q9SUP5	AT4G23820	Glycoside hydrolase family 28 protein / polygalacturonase (Pectinase) family protein OS=Arabidopsis thaliana GN=F9D16.290 PE=2 SV=1	0.214049	26.5356	0.0142551	1.84603	0.0387514	no hit
EXPA14	Q9FMA0	AT5G56320	Expansin-A14 OS=Arabidopsis thaliana GN=EXPA14 PE=2 SV=1	0.213385	23.7942	0.111935	0.951033	0.18212	no hit
BGAL1	Q9SCW1	AT3G13750	Beta-galactosidase 1 OS=Arabidopsis thaliana GN=BGAL1 PE=2 SV=1	0.212243	26.5659	0.173937	0.759609	0.256174	no hit
At1g09290	Q7XBQ8	AT1G09290	Putative uncharacterized protein At1g09290 (Fragment) OS=Arabidopsis thaliana GN=At1g09290 PE=1 SV=1	0.21223	21.9342	0.0264394	1.57775	0.0605846	no hit
At3g13670	Q9LID3	AT3G13670	Casein kinase-like protein OS=Arabidopsis thaliana GN=At3g13670 PE=2 SV=1	0.209796	21.5088	0.0972057	1.01231	0.163525	no hit
FIM2	O50064	AT5G48460	Fimbrin-2 OS=Arabidopsis thaliana GN=FIM2 PE=2 SV=1	0.209559	22.1207	0.0236973	1.6253	0.055711	no hit
HIR3	Q9SRH6	AT3G01290	Hypersensitive-induced response protein 3 OS=Arabidopsis thaliana GN=HIR3 PE=1 SV=1	0.209454	25.8987	0.0331875	1.47903	0.072204	no hit
At5g07090|RPS4B|RPS4A	F4K5C7|P49204|Q93VH9	AT5G07090	40S ribosomal protein S4 OS=Arabidopsis thaliana GN=At5g07090 PE=3 SV=1|40S ribosomal protein S4-2 OS=Arabidopsis thaliana GN=RPS4B PE=2 SV=4|40S ribosomal protein S4-1 OS=Arabidopsis thaliana GN=RPS4A PE=2 SV=1	0.209351	26.1155	0.0168063	1.77453	0.043567	no hit
ORC4	F4IM82|Q6EWX1	AT2G01120	Origin recognition complex subunit 4 OS=Arabidopsis thaliana GN=ORC4 PE=3 SV=1|Origin of replication complex subunit 4 OS=Arabidopsis thaliana GN=ORC4 PE=1 SV=1	0.209292	23.9403	0.0451773	1.34508	0.0914692	no hit
RH53	Q9LUW5	AT3G22330	DEAD-box ATP-dependent RNA helicase 53 OS=Arabidopsis thaliana GN=RH53 PE=2 SV=1	0.208615	23.3758	0.0228114	1.64185	0.0542751	no hit
RRA3	Q9LN62	AT1G19360	Arabinosyltransferase RRA3 OS=Arabidopsis thaliana GN=RRA3 PE=2 SV=1	0.208104	24.6277	0.0255747	1.59219	0.059119	no hit
matK	P56784	ATCG00040	Maturase K OS=Arabidopsis thaliana GN=matK PE=3 SV=2	0.207985	24.679	0.0187962	1.72593	0.0474148	no hit
DCI1	Q9FHR8	AT5G43280	Delta(3,5)-Delta(2,4)-dienoyl-CoA isomerase, peroxisomal OS=Arabidopsis thaliana GN=DCI1 PE=2 SV=1	0.206761	24.4211	0.235887	0.627296	0.324994	no hit
CCR4-4	A8MS41|A8MS41-2|A8MS41-3|A8MS41-5|A8MS41-6	AT1G31500	Carbon catabolite repressor protein 4 homolog 4 OS=Arabidopsis thaliana GN=CCR4-4 PE=1 SV=1|Isoform 2 of Carbon catabolite repressor protein 4 homolog 4 OS=Arabidopsis thaliana GN=CCR4-4|Isoform 3 of Carbon catabolite repressor protein 4 homolog 4 OS=Arabidopsis thaliana GN=CCR4-4|Isoform 5 of Carbon catabolite repressor protein 4 homolog 4 OS=Arabidopsis thaliana GN=CCR4-4|Isoform 6 of Carbon ca…	0.206503	23.5269	0.0212736	1.67216	0.0516309	no hit
TBL2	Q8VYR3	AT1G60790	Protein trichome birefringence-like 2 OS=Arabidopsis thaliana GN=TBL2 PE=2 SV=1	0.206234	24.9545	0.0260811	1.58367	0.0599729	no hit
At3g57940	F4J4L4|Q9M2Q4	AT3G57940	Uncharacterized protein OS=Arabidopsis thaliana GN=At3g57940 PE=4 SV=1|RNA cytidine acetyltransferase 2 OS=Arabidopsis thaliana GN=At3g57940 PE=2 SV=2	0.205881	25.0794	0.0622771	1.20567	0.115903	no hit
PME24	Q9SG77	AT3G10710	Putative pectinesterase/pectinesterase inhibitor 24 OS=Arabidopsis thaliana GN=PME24 PE=3 SV=1	0.205581	23.9957	0.0448557	1.34818	0.0909875	no hit
At4g08350	Q9STN3	AT4G08350	Putative transcription elongation factor SPT5 homolog 1 OS=Arabidopsis thaliana GN=At4g08350 PE=1 SV=2	0.20374	26.6553	0.202049	0.694543	0.288673	no hit
RH31	Q9FFQ1	AT5G63630	DEAD-box ATP-dependent RNA helicase 31 OS=Arabidopsis thaliana GN=RH31 PE=2 SV=2	0.202695	24.7481	0.0195747	1.70831	0.0487233	no hit
DRG3	Q9SVA6	AT4G39520	Developmentally-regulated G-protein 3 OS=Arabidopsis thaliana GN=DRG3 PE=1 SV=1	0.200966	26.1699	0.0454154	1.3428	0.0916774	no hit
RFC3	Q8VXX4	AT5G27740	Replication factor C subunit 3 OS=Arabidopsis thaliana GN=RFC3 PE=2 SV=1	0.200314	25.6879	0.0939741	1.02699	0.159519	no hit
At1g71240|F3I17.11	A8MR99|Q9FVV0	AT1G71240	Uncharacterized protein OS=Arabidopsis thaliana GN=At1g71240 PE=4 SV=1|Putative uncharacterized protein F3I17.11 OS=Arabidopsis thaliana GN=F3I17.11 PE=4 SV=1	0.200242	23.7443	0.0140372	1.85272	0.0383178	no hit
At3g04600	F4J4T3|Q9SR15	AT3G04600	Tryptophanyl-tRNA synthetase-like protein OS=Arabidopsis thaliana GN=At3g04600 PE=3 SV=1|Tryptophan--tRNA ligase, cytoplasmic OS=Arabidopsis thaliana GN=At3g04600 PE=2 SV=1	0.199729	27.8522	0.0121194	1.91652	0.0342351	no hit
TFIIS	Q9ZVH8	AT2G38560	Transcription elongation factor TFIIS OS=Arabidopsis thaliana GN=TFIIS PE=1 SV=1	0.199449	24.3851	0.0235275	1.62842	0.0554111	no hit
At1g55160|F7A10.9	B3H4C4|F4HYQ1|Q9C542	AT1G55160	Uncharacterized protein OS=Arabidopsis thaliana GN=At1g55160 PE=4 SV=1|Uncharacterized protein OS=Arabidopsis thaliana GN=At1g55160 PE=4 SV=1|At1g55160/T7N22.11 OS=Arabidopsis thaliana GN=F7A10.9 PE=2 SV=1	0.199389	23.9327	0.0491653	1.30834	0.0970108	no hit
RPL35A	Q9SF53	AT3G09500	60S ribosomal protein L35-1 OS=Arabidopsis thaliana GN=RPL35A PE=2 SV=1	0.199297	24.1514	0.102875	0.987689	0.170657	no hit
SAC9	F4J9G0|Q7XZU0	AT3G59770	Phosphoinositide phosphatase SAC9 OS=Arabidopsis thaliana GN=SAC9 PE=1 SV=1|Probable phosphoinositide phosphatase SAC9 OS=Arabidopsis thaliana GN=SAC9 PE=1 SV=1	0.198639	23.1014	0.0524188	1.28051	0.10114	no hit
LAC7	Q9SR40	AT3G09220	Laccase-7 OS=Arabidopsis thaliana GN=LAC7 PE=2 SV=1	0.198497	24.1732	0.0523426	1.28114	0.101067	no hit
CRRSP55	Q9LV60	AT5G48540	Cysteine-rich repeat secretory protein 55 OS=Arabidopsis thaliana GN=CRRSP55 PE=2 SV=1	0.197555	25.7243	0.0507924	1.2942	0.098874	no hit
LIP4	Q9FXB6	AT1G56670	GDSL esterase/lipase LIP-4 OS=Arabidopsis thaliana GN=LIP4 PE=2 SV=1	0.197535	23.8869	0.0584939	1.23289	0.109953	no hit
EML3	F4K2F0	AT5G13020	Protein EMSY-LIKE 3 OS=Arabidopsis thaliana GN=EML3 PE=1 SV=1	0.196671	23.3012	0.056261	1.24979	0.10675	no hit
AGAL1	Q9FT97	AT5G08380	Alpha-galactosidase 1 OS=Arabidopsis thaliana GN=AGAL1 PE=2 SV=1	0.19651	24.2532	0.0199982	1.69901	0.0495896	no hit
MYH9.9	Q93Y25	AT5G09880	Splicing factor, CC1-like OS=Arabidopsis thaliana GN=MYH9.9 PE=1 SV=1	0.196373	23.3307	0.209981	0.677821	0.296935	no hit
At2g36930	Q9SJL4	AT2G36930	C2H2-type zinc finger-containing protein OS=Arabidopsis thaliana GN=At2g36930 PE=2 SV=2	0.195683	23.8039	0.0137752	1.8609	0.0378387	no hit
ATPRX|PRXQ	F4JBC9|Q9LU86	AT3G26060	Peroxiredoxin Q OS=Arabidopsis thaliana GN=ATPRX Q PE=4 SV=1|Peroxiredoxin Q, chloroplastic OS=Arabidopsis thaliana GN=PRXQ PE=1 SV=1	0.194955	27.2017	0.0951419	1.02163	0.160469	no hit
At5g53440	Q9LV05	AT5G53440	Uncharacterized protein OS=Arabidopsis thaliana GN=At5g53440 PE=1 SV=1	0.194647	25.2334	0.0561411	1.25072	0.106651	no hit
MS1	O50008	AT5G17920	5-methyltetrahydropteroyltriglutamate--homocysteine methyltransferase 1 OS=Arabidopsis thaliana GN=MS1 PE=1 SV=1	0.194352	26.44	0.636128	0.196455	0.708127	no hit
RPS13A|RPS13B	P59223|P59224	AT3G60770	40S ribosomal protein S13-1 OS=Arabidopsis thaliana GN=RPS13A PE=2 SV=1|40S ribosomal protein S13-2 OS=Arabidopsis thaliana GN=RPS13B PE=2 SV=1	0.193863	26.3482	0.0205041	1.68816	0.0505102	no hit
SUVH3	Q9C5P4	AT1G73100	Histone-lysine N-methyltransferase, H3 lysine-9 specific SUVH3 OS=Arabidopsis thaliana GN=SUVH3 PE=2 SV=2	0.191246	22.9927	0.0250497	1.6012	0.0582128	no hit
F9D12.8	O81493	AT5G26260	F9D12.8 protein OS=Arabidopsis thaliana GN=F9D12.8 PE=2 SV=1	0.190412	23.016	0.0262504	1.58086	0.0603093	no hit
SBT4.14	Q9LLL8	AT4G00230	Subtilisin-like protease SBT4.14 OS=Arabidopsis thaliana GN=SBT4.14 PE=2 SV=1	0.190298	25.5171	0.0234821	1.62926	0.0554034	no hit
CMTA2	Q6NPP4	AT5G64220	Calmodulin-binding transcription activator 2 OS=Arabidopsis thaliana GN=CMTA2 PE=1 SV=1	0.189589	23.7327	0.591324	0.228175	0.671924	no hit
EIF4G	A8MR97|Q76E23-2	AT3G60240	Eukaryotic translation initiation factor 4G OS=Arabidopsis thaliana GN=EIF4G PE=1 SV=1|Isoform 2 of Eukaryotic translation initiation factor 4G OS=Arabidopsis thaliana GN=EIF4G	0.186042	23.0412	0.0487256	1.31224	0.0964421	no hit
CNX3	Q39056	AT1G01290	Cyclic pyranopterin monophosphate synthase accessory protein, mitochondrial OS=Arabidopsis thaliana GN=CNX3 PE=1 SV=1	0.185968	25.7975	0.0354617	1.45024	0.0760757	no hit
SWA1	O82266	AT2G47990	Protein SLOW WALKER 1 OS=Arabidopsis thaliana GN=SWA1 PE=2 SV=1	0.185586	24.3562	0.0306985	1.51288	0.0682016	no hit
HPR	Q9C9W5|Q9C9W5-2	AT1G68010	Glycerate dehydrogenase HPR, peroxisomal OS=Arabidopsis thaliana GN=HPR PE=1 SV=1|Isoform 2 of Glycerate dehydrogenase HPR, peroxisomal OS=Arabidopsis thaliana GN=HPR	0.184279	24.9195	0.0461104	1.3362	0.0925025	no hit
At1g74730	Q94F10	AT1G74730	Putative uncharacterized protein At1g74730 OS=Arabidopsis thaliana GN=At1g74730 PE=1 SV=1	0.18423	24.849	0.106594	0.972268	0.175224	no hit
emb2738	B5X565|F4J8M2	AT3G12080	At3g12080 OS=Arabidopsis thaliana GN=emb2738 PE=2 SV=1|GTP-binding protein OS=Arabidopsis thaliana GN=emb2738 PE=3 SV=1	0.182511	22.0353	0.0267737	1.57229	0.0609878	no hit
EMB1865	Q9LS51	AT3G18390	CRS1 / YhbY (CRM) domain-containing protein OS=Arabidopsis thaliana GN=EMB1865 PE=1 SV=1	0.182408	24.736	0.0511852	1.29086	0.0992705	no hit
At5g46070	F4KG14	AT5G46070	Guanylate-binding protein OS=Arabidopsis thaliana GN=At5g46070 PE=4 SV=1	0.18208	28.4183	0.0434036	1.36247	0.0889062	no hit
At5g39940	F4KFW9|Q8GUI2	AT5G39940	FAD/NAD(P)-binding oxidoreductase family protein OS=Arabidopsis thaliana GN=At5g39940 PE=4 SV=1|At5g39940 OS=Arabidopsis thaliana GN=At5g39940 PE=2 SV=1	0.182073	24.2881	0.091189	1.04006	0.155844	no hit
Tudor2	Q9FLT0	AT5G61780	100 kDa coactivator-like protein OS=Arabidopsis thaliana GN=Tudor2 PE=1 SV=1	0.182041	22.9911	0.12357	0.908087	0.196425	no hit
At5g18590	Q0WWX4	AT5G18590	Kelch repeat-containing protein OS=Arabidopsis thaliana GN=At5g18590 PE=1 SV=1	0.181746	25.9503	0.0458582	1.33858	0.092208	no hit
RPS5B|RPS5A	P51427|Q9ZUT9	AT3G11940	40S ribosomal protein S5-2 OS=Arabidopsis thaliana GN=RPS5B PE=1 SV=2|40S ribosomal protein S5-1 OS=Arabidopsis thaliana GN=RPS5A PE=1 SV=1	0.181453	24.6578	0.132341	0.878304	0.206985	no hit
TOC75-3	Q9STE8	AT3G46740	Protein TOC75-3, chloroplastic OS=Arabidopsis thaliana GN=TOC75-3 PE=1 SV=1	0.180887	27.5214	0.0456526	1.34053	0.0919354	no hit
TGG5	Q3ECS3	AT1G51470	Myrosinase 5 OS=Arabidopsis thaliana GN=TGG5 PE=1 SV=1	0.180466	21.9307	0.0360925	1.44258	0.0769934	no hit
SBE3	D2WL32	AT3G20440	1,4-alpha-glucan-branching enzyme 3, chloroplastic/amyloplastic OS=Arabidopsis thaliana GN=SBE3 PE=1 SV=1	0.179945	24.062	0.0352438	1.45292	0.0756747	no hit
At3g23700	Q9LK47	AT3G23700	AT3g23700/MYM9_3 OS=Arabidopsis thaliana GN=At3g23700 PE=2 SV=1	0.179359	24.1755	0.0649606	1.18735	0.119962	no hit
EPSIN2	Q67YI9|Q67YI9-2	AT2G43160	Clathrin interactor EPSIN 2 OS=Arabidopsis thaliana GN=EPSIN2 PE=1 SV=1|Isoform 2 of Clathrin interactor EPSIN 2 OS=Arabidopsis thaliana GN=EPSIN2	0.177945	24.3767	0.158468	0.800059	0.238064	no hit
At1g54780	Q9ZVL6	AT1G54780	UPF0603 protein At1g54780, chloroplastic OS=Arabidopsis thaliana GN=At1g54780 PE=1 SV=1	0.177382	26.2962	0.102822	0.987912	0.170657	no hit
DIR20	Q9C891	AT1G55210	Dirigent protein 20 OS=Arabidopsis thaliana GN=DIR20 PE=2 SV=1	0.177271	26.5197	0.0311962	1.5059	0.0688992	no hit
SCPL24	Q9M099	AT4G30610	Serine carboxypeptidase 24 OS=Arabidopsis thaliana GN=SCPL24 PE=1 SV=1	0.176248	27.5979	0.0414268	1.38272	0.0855242	no hit
YchF1	Q9SA73	AT1G30580	Obg-like ATPase 1 OS=Arabidopsis thaliana GN=YchF1 PE=1 SV=1	0.176216	22.7887	0.0305918	1.5144	0.068022	no hit
TBP1|TBP2	F4JDC0|P28147|P28148	AT3G13445	TATA-box-binding protein 1 OS=Arabidopsis thaliana GN=TBP1 PE=1 SV=1|TATA-box-binding protein 1 OS=Arabidopsis thaliana GN=TBP1 PE=1 SV=1|TATA-box-binding protein 2 OS=Arabidopsis thaliana GN=TBP2 PE=1 SV=1	0.176144	22.3872	0.0357894	1.44625	0.0765334	no hit
At4g04940	Q93YS7	AT4G04940	Putative WD-repeat membrane protein OS=Arabidopsis thaliana GN=At4g04940 PE=2 SV=1	0.17573	26.2878	0.0439626	1.35692	0.0896123	no hit
At4g28450	Q93VK1	AT4G28450	AT4g28450/F20O9_130 OS=Arabidopsis thaliana GN=At4g28450 PE=2 SV=1	0.175708	25.3965	0.0337739	1.47142	0.0732371	no hit
S-ACP-DES1	Q9LF04	AT5G16240	Stearoyl-[acyl-carrier-protein] 9-desaturase 1, chloroplastic OS=Arabidopsis thaliana GN=S-ACP-DES1 PE=1 SV=1	0.175703	23.2695	0.0532074	1.27403	0.102286	no hit
rps3	P56798	ATCG00800	30S ribosomal protein S3, chloroplastic OS=Arabidopsis thaliana GN=rps3 PE=3 SV=1	0.175633	27.345	0.0210883	1.67596	0.0513732	no hit
VPS41	P93043	AT1G08190	Vacuolar protein sorting-associated protein 41 homolog OS=Arabidopsis thaliana GN=VPS41 PE=3 SV=3	0.173777	24.8556	0.0310455	1.508	0.068624	no hit
F10O3.3	Q9SA55	AT1G03140	F10O3.3 protein OS=Arabidopsis thaliana GN=F10O3.3 PE=2 SV=1	0.173617	25.8794	0.048958	1.31018	0.0967371	no hit
PME35	Q9LYT5	AT3G59010	Probable pectinesterase/pectinesterase inhibitor 35 OS=Arabidopsis thaliana GN=PME35 PE=2 SV=1	0.173244	23.6065	0.0762024	1.11803	0.13585	no hit
At3g02710	A3KPF3	AT3G02710	At3g02710 OS=Arabidopsis thaliana GN=At3g02710 PE=1 SV=1	0.17311	24.6808	0.067077	1.17343	0.122578	no hit
DEGP2	B3H581|O82261	AT2G47940	DegP2 protease OS=Arabidopsis thaliana GN=DEGP2 PE=4 SV=1|Protease Do-like 2, chloroplastic OS=Arabidopsis thaliana GN=DEGP2 PE=1 SV=2	0.17266	23.7265	0.147852	0.830172	0.225864	no hit
VDAC1	Q9SRH5	AT3G01280	Mitochondrial outer membrane protein porin 1 OS=Arabidopsis thaliana GN=VDAC1 PE=1 SV=3	0.172308	24.3292	0.519001	0.284832	0.606001	no hit
RRP5	F4J8K6	AT3G11964	rRNA biogenesis protein RRP5 OS=Arabidopsis thaliana GN=RRP5 PE=2 SV=2	0.172307	26.5304	0.0846725	1.07226	0.147741	no hit
EXLA2	Q9SVE5	AT4G38400	Expansin-like A2 OS=Arabidopsis thaliana GN=EXLA2 PE=2 SV=1	0.169975	24.0692	0.0891746	1.04976	0.153656	no hit
ACG9	Q9LK23	AT3G27300	Glucose-6-phosphate 1-dehydrogenase, cytoplasmic isoform 1 OS=Arabidopsis thaliana GN=ACG9 PE=2 SV=1	0.16904	26.3249	0.0495393	1.30505	0.0974459	no hit
At5g27330	F4K498	AT5G27330	Prefoldin chaperone subunit family protein OS=Arabidopsis thaliana GN=At5g27330 PE=4 SV=1	0.168743	25.6751	0.0488193	1.31141	0.0965358	no hit
ACX1	F4JMK8|O65202	AT4G16760	Acyl-coenzyme A oxidase OS=Arabidopsis thaliana GN=ACX1 PE=3 SV=1|Peroxisomal acyl-coenzyme A oxidase 1 OS=Arabidopsis thaliana GN=ACX1 PE=1 SV=1	0.168621	24.1936	0.0246419	1.60833	0.0574176	no hit
TRZ4	F4J1H7	AT3G16260	tRNAse Z4 OS=Arabidopsis thaliana GN=TRZ4 PE=3 SV=1	0.167871	23.3721	0.0310359	1.50814	0.068624	no hit
At1g29790	Q8RWB7	AT1G29790	At1g29790 OS=Arabidopsis thaliana GN=At1g29790 PE=2 SV=1	0.167117	24.495	0.0676405	1.16979	0.123436	no hit
EXPA3	O80932	AT2G37640	Expansin-A3 OS=Arabidopsis thaliana GN=EXPA3 PE=2 SV=1	0.166477	24.8976	0.162358	0.789526	0.242034	no hit
GCS1	F4HTM3	AT1G67490	Mannosyl-oligosaccharide glucosidase GCS1 OS=Arabidopsis thaliana GN=GCS1 PE=1 SV=1	0.166413	24.949	0.0379738	1.42052	0.0802245	no hit
FRS12|FRS7	Q3E7I5|Q9M8J3	AT5G18960	Protein FAR1-RELATED SEQUENCE 12 OS=Arabidopsis thaliana GN=FRS12 PE=2 SV=1|Protein FAR1-RELATED SEQUENCE 7 OS=Arabidopsis thaliana GN=FRS7 PE=2 SV=1	0.166388	24.3178	0.0319129	1.49603	0.0700696	no hit
T19L5_100	Q9FY96	AT5G13140	Pollen Ole e 1 allergen and extensin family protein OS=Arabidopsis thaliana GN=T19L5_100 PE=2 SV=1	0.164816	23.9206	0.075857	1.12	0.13551	no hit
RPL4	O50061|Q2V4Q4|Q3EDH2	AT1G07320	50S ribosomal protein L4, chloroplastic OS=Arabidopsis thaliana GN=RPL4 PE=2 SV=2|50S ribosomal protein L4 OS=Arabidopsis thaliana GN=RPL4 PE=2 SV=1|50S ribosomal protein L4 OS=Arabidopsis thaliana GN=RPL4 PE=3 SV=1	0.164678	25.6682	0.0360831	1.4427	0.0769934	no hit
At4g24290	Q9STW5	AT4G24290	MACPF domain-containing protein At4g24290 OS=Arabidopsis thaliana GN=At4g24290 PE=2 SV=1	0.164396	23.7546	0.0453102	1.3438	0.0916676	no hit
At2g01070	F4IM73	AT2G01070	Lung seven transmembrane receptor-like protein OS=Arabidopsis thaliana GN=At2g01070 PE=4 SV=1	0.162844	25.0619	0.0668651	1.1748	0.122276	no hit
VCR	Q9LTT9	AT3G13290	Varicose-related protein OS=Arabidopsis thaliana GN=VCR PE=2 SV=1	0.162186	26.0777	0.111713	0.951896	0.182097	no hit
At4g20760	Q941A7	AT4G20760	AT4g20760/F21C20_110 OS=Arabidopsis thaliana GN=At4g20760 PE=2 SV=1	0.162053	24.8824	0.313203	0.504174	0.407164	no hit
HDT3	Q9LZR5	AT5G03740	Histone deacetylase HDT3 OS=Arabidopsis thaliana GN=HDT3 PE=1 SV=2	0.160348	26.4323	0.477998	0.320574	0.570556	no hit
At3g11710	Q9ZPI1	AT3G11710	Lysine--tRNA ligase, cytoplasmic OS=Arabidopsis thaliana GN=At3g11710 PE=1 SV=1	0.160199	29.4641	0.105169	0.97811	0.173782	no hit
RPL15	P25873	AT3G25920	50S ribosomal protein L15, chloroplastic OS=Arabidopsis thaliana GN=RPL15 PE=1 SV=2	0.160061	24.2716	0.157598	0.802449	0.237029	no hit
At5g15750	Q683D4	AT5G15750	Alpha-L RNA-binding motif/ribosomal protein S4 family protein OS=Arabidopsis thaliana GN=At5g15750 PE=2 SV=1	0.159496	24.941	0.0650235	1.18693	0.119994	no hit
F10L8.3	Q93YQ0	AT1G53120	At1g53120 OS=Arabidopsis thaliana GN=F10L8.3 PE=2 SV=1	0.15875	23.4047	0.0651616	1.18601	0.120165	no hit
COBL1	Q9SRT7	AT3G02210	COBRA-like protein 1 OS=Arabidopsis thaliana GN=COBL1 PE=2 SV=1	0.158528	23.5183	0.0463496	1.33395	0.0927699	no hit
GRF2	Q01525	AT1G78300	14-3-3-like protein GF14 omega OS=Arabidopsis thaliana GN=GRF2 PE=2 SV=2	0.157287	23.9128	0.0509782	1.29262	0.0990887	no hit
EMB1968|RFC4	F4HY43|F4HY45|F4HY46|Q93ZX1	AT1G21690	Protein embryo defective 1968 OS=Arabidopsis thaliana GN=EMB1968 PE=4 SV=1|Protein embryo defective 1968 OS=Arabidopsis thaliana GN=EMB1968 PE=4 SV=1|Protein embryo defective 1968 OS=Arabidopsis thaliana GN=EMB1968 PE=4 SV=1|Replication factor C subunit 4 OS=Arabidopsis thaliana GN=RFC4 PE=2 SV=1	0.156927	23.8051	0.111862	0.951318	0.182114	no hit
At4g39960	Q940V1	AT4G39960	AT4g39960/T5J17_130 OS=Arabidopsis thaliana GN=At4g39960 PE=2 SV=1	0.156634	26.8453	0.109335	0.96124	0.178924	no hit
AED3	O04496	AT1G09750	Aspartyl protease AED3 OS=Arabidopsis thaliana GN=AED3 PE=1 SV=1	0.15535	24.0714	0.0827773	1.08209	0.145109	no hit
NUP133	F4IGA5	AT2G05120	Nuclear pore complex protein NUP133 OS=Arabidopsis thaliana GN=NUP133 PE=1 SV=1	0.155241	24.0906	0.118244	0.92722	0.19003	no hit
RH37	Q84W89	AT2G42520	DEAD-box ATP-dependent RNA helicase 37 OS=Arabidopsis thaliana GN=RH37 PE=2 SV=2	0.154982	24.9265	0.0836447	1.07756	0.146142	no hit
At1g67900	Q9C9V6	AT1G67900	BTB/POZ domain-containing protein At1g67900 OS=Arabidopsis thaliana GN=At1g67900 PE=1 SV=1	0.154483	25.8428	0.0734755	1.13386	0.132336	no hit
At4g26870	Q8H104	AT4G26870	Aspartate--tRNA ligase 1, cytoplasmic OS=Arabidopsis thaliana GN=At4g26870 PE=2 SV=1	0.154264	27.8468	0.160258	0.795179	0.239931	no hit
At1g29670	Q9C7N4	AT1G29670	GDSL esterase/lipase At1g29670 OS=Arabidopsis thaliana GN=At1g29670 PE=2 SV=1	0.154097	23.6956	0.0840458	1.07548	0.146745	no hit
rpl23-A	P61845	ATCG00840	50S ribosomal protein L23, chloroplastic OS=Arabidopsis thaliana GN=rpl23-A PE=3 SV=1	0.153923	24.7443	0.124	0.906579	0.19687	no hit
At1g09640	O04487	AT1G09640	Probable elongation factor 1-gamma 1 OS=Arabidopsis thaliana GN=At1g09640 PE=2 SV=1	0.1539	24.8564	0.0877916	1.05655	0.151672	no hit
F7O18.13	Q9SR09	AT3G04650	AT3g04650/F7O18_13 OS=Arabidopsis thaliana GN=F7O18.13 PE=2 SV=1	0.15256	25.6063	0.0740391	1.13054	0.133078	no hit
At3g26380	F4JCI4	AT3G26380	Alpha-galactosidase OS=Arabidopsis thaliana GN=At3g26380 PE=3 SV=1	0.152093	26.6234	0.0551553	1.25841	0.105412	no hit
SYNC2	Q9SW95	AT3G07420	Asparagine--tRNA ligase, cytoplasmic 2 OS=Arabidopsis thaliana GN=SYNC2 PE=1 SV=2	0.150684	27.3293	0.0533112	1.27318	0.102411	no hit
HDT4	F4IGT4|Q9M4T3	AT2G27840	Histone deacetylase HDT4 OS=Arabidopsis thaliana GN=HDT4 PE=4 SV=1|Histone deacetylase HDT4 OS=Arabidopsis thaliana GN=HDT4 PE=2 SV=1	0.150508	22.5313	0.622493	0.205866	0.695902	no hit
NSL1	Q9SGN6	AT1G28380	MACPF domain-containing protein NSL1 OS=Arabidopsis thaliana GN=NSL1 PE=2 SV=1	0.150269	23.4868	0.143971	0.841726	0.221221	no hit
PDIL1-2	Q9SRG3	AT1G77510	Protein disulfide isomerase-like 1-2 OS=Arabidopsis thaliana GN=PDIL1-2 PE=2 SV=1	0.150242	22.9395	0.38768	0.411526	0.48409	no hit
At1g30240	A8MQA6|Q0WV78	AT1G30240	Uncharacterized protein OS=Arabidopsis thaliana GN=At1g30240 PE=4 SV=1|Putative uncharacterized protein At1g30240 OS=Arabidopsis thaliana GN=At1g30240 PE=2 SV=1	0.149767	22.6505	0.326478	0.486146	0.420508	no hit
At1g18060	Q9LM40	AT1G18060	AT1g18060/T10F20.23 OS=Arabidopsis thaliana GN=At1g18060 PE=2 SV=1	0.149625	24.6638	0.0577224	1.23866	0.108737	no hit
At5g35970	F4K1G7	AT5G35970	P-loop containing nucleoside triphosphate hydrolases superfamily protein OS=Arabidopsis thaliana GN=At5g35970 PE=4 SV=1	0.14952	26.0894	0.0433678	1.36283	0.0889022	no hit
RPL14B	Q9T043	AT4G27090	60S ribosomal protein L14-2 OS=Arabidopsis thaliana GN=RPL14B PE=2 SV=1	0.149409	25.6923	0.103832	0.983669	0.171918	no hit
EMB2777	Q8L3P4	AT2G43650	Protein EMBRYO DEFECTIVE 2777 OS=Arabidopsis thaliana GN=EMB2777 PE=1 SV=1	0.149075	24.3366	0.0860631	1.06518	0.149532	no hit
At2g26680	O48783	AT2G26680	Expressed protein OS=Arabidopsis thaliana GN=At2g26680 PE=4 SV=1	0.148989	21.0736	0.322027	0.492108	0.415754	no hit
TBL45	O80872	AT2G30010	Protein trichome birefringence-like 45 OS=Arabidopsis thaliana GN=TBL45 PE=2 SV=1	0.14812	21.9361	0.336697	0.472761	0.431722	no hit
At5g64420	Q9FGF4	AT5G64420	DNA polymerase phi subunit OS=Arabidopsis thaliana GN=At5g64420 PE=4 SV=1	0.147912	25.1648	0.0451495	1.34535	0.0914692	no hit
RPL36C|RPL36B	Q9LZ57|Q9M352|Q9M352-2	AT5G02450	60S ribosomal protein L36-3 OS=Arabidopsis thaliana GN=RPL36C PE=3 SV=1|60S ribosomal protein L36-2 OS=Arabidopsis thaliana GN=RPL36B PE=2 SV=1|Isoform 2 of 60S ribosomal protein L36-2 OS=Arabidopsis thaliana GN=RPL36B	0.146814	23.4019	0.140729	0.851617	0.217652	no hit
At2g17695	Q8GXB1	AT2G17695	UPF0548 protein At2g17695 OS=Arabidopsis thaliana GN=At2g17695 PE=2 SV=1	0.146284	22.4625	0.264216	0.578041	0.35558	no hit
At3g55410	F4IWV2	AT3G55410	2-oxoglutarate dehydrogenase, E1 component OS=Arabidopsis thaliana GN=At3g55410 PE=4 SV=1	0.145694	25.9246	0.057558	1.23989	0.108737	no hit
ARO2	Q9FKW5	AT5G66200	Armadillo repeat only 2 protein OS=Arabidopsis thaliana GN=ARO2 PE=2 SV=1	0.144052	23.6254	0.0695667	1.1576	0.126424	no hit
FIP2	F4K1X9|Q9SE95	AT5G55000	FH protein interacting protein FIP2 OS=Arabidopsis thaliana GN=FIP2 PE=4 SV=1|FH protein interacting protein FIP2 OS=Arabidopsis thaliana GN=FIP2 PE=1 SV=1	0.142899	25.1016	0.12809	0.892486	0.201778	no hit
At2g05580	Q9SL09	AT2G05580	Glycine-rich protein OS=Arabidopsis thaliana GN=At2g05580 PE=4 SV=1	0.141173	23.8793	0.0956778	1.01919	0.161161	no hit
AIM1	Q9ZPI6	AT4G29010	Peroxisomal fatty acid beta-oxidation multifunctional protein AIM1 OS=Arabidopsis thaliana GN=AIM1 PE=1 SV=1	0.140095	29.5655	0.15081	0.82157	0.229138	no hit
At1g73180|T18K17.15	B3H5L3|Q9CAT3	AT1G73180	Eukaryotic translation initiation factor eIF2A-like protein OS=Arabidopsis thaliana GN=At1g73180 PE=1 SV=1|Eukaryotic translation initiation factor eIF2A-like protein OS=Arabidopsis thaliana GN=T18K17.15 PE=1 SV=1	0.139474	25.0847	0.375067	0.425891	0.471256	no hit
ATK2	P46864	AT4G27180	Kinesin-2 OS=Arabidopsis thaliana GN=ATK2 PE=2 SV=1	0.137933	25.4906	0.121625	0.914978	0.194274	no hit
At1g70730|At1g23190	F4I6W3|F4I6W4|O49299|Q9SGC1	AT1G70730	Phosphoglucomutase OS=Arabidopsis thaliana GN=At1g70730 PE=4 SV=1|Phosphoglucomutase OS=Arabidopsis thaliana GN=At1g70730 PE=4 SV=1|Probable phosphoglucomutase, cytoplasmic 1 OS=Arabidopsis thaliana GN=At1g23190 PE=2 SV=2|Probable phosphoglucomutase, cytoplasmic 2 OS=Arabidopsis thaliana GN=At1g70730 PE=2 SV=1	0.137055	23.008	0.150587	0.822214	0.229138	no hit
TBL38	Q8VY22	AT1G29050	Protein trichome birefringence-like 38 OS=Arabidopsis thaliana GN=TBL38 PE=2 SV=1	0.135554	26.4575	0.105832	0.975381	0.174617	no hit
At1g57720	Q9FVT2	AT1G57720	Probable elongation factor 1-gamma 2 OS=Arabidopsis thaliana GN=At1g57720 PE=2 SV=1	0.133133	25.9196	0.148185	0.829195	0.226241	no hit
At1g09620	F4I116	AT1G09620	Leucine--tRNA ligase, cytoplasmic OS=Arabidopsis thaliana GN=At1g09620 PE=1 SV=1	0.13093	23.7303	0.145473	0.837217	0.223138	no hit
T20N10_10	Q9LXT5	AT3G58660	Putative uncharacterized protein At3g58660 OS=Arabidopsis thaliana GN=T20N10_10 PE=2 SV=1	0.129431	26.8986	0.301603	0.520564	0.394821	no hit
CMTA5	O23463		Calmodulin-binding transcription activator 5 OS=Arabidopsis thaliana GN=CMTA5 PE=2 SV=2	0.128375	22.816	0.461493	0.335835	0.556419	no hit
At1g33610	F4HR91	AT1G33610	Leucine-rich repeat (LRR) family protein OS=Arabidopsis thaliana GN=At1g33610 PE=4 SV=1	0.128091	25.1471	0.166373	0.778918	0.246276	no hit
At3g60360	Q9M223	AT3G60360	Probable U3 small nucleolar RNA-associated protein 11 OS=Arabidopsis thaliana GN=At3g60360 PE=1 SV=1	0.127031	24.9925	0.102383	0.989773	0.170379	no hit
At3g29075	Q9LJV8	AT3G29075	Glycine-rich protein OS=Arabidopsis thaliana GN=At3g29075 PE=1 SV=1	0.126175	25.4943	0.18374	0.735797	0.26761	no hit
MTHFR1	Q9SE60	AT3G59970	Methylenetetrahydrofolate reductase 1 OS=Arabidopsis thaliana GN=MTHFR1 PE=1 SV=1	0.125847	24.5922	0.0834201	1.07873	0.145881	no hit
CRRSP38	Q9LRJ9	AT3G22060	Cysteine-rich repeat secretory protein 38 OS=Arabidopsis thaliana GN=CRRSP38 PE=2 SV=1	0.125537	24.4285	0.128359	0.891573	0.20196	no hit
PSAG	Q9S7N7	AT1G55670	Photosystem I reaction center subunit V, chloroplastic OS=Arabidopsis thaliana GN=PSAG PE=2 SV=1	0.124666	23.788	0.15496	0.809781	0.234268	no hit
ADNT1	F4JHS4|O04619	AT4G01100	Adenine nucleotide transporter 1 OS=Arabidopsis thaliana GN=ADNT1 PE=3 SV=1|Mitochondrial adenine nucleotide transporter ADNT1 OS=Arabidopsis thaliana GN=ADNT1 PE=2 SV=1	0.124655	23.6356	0.0975627	1.01072	0.16402	no hit
CRT3	F4HW29|F4HW30|O04153	AT1G08450	Calreticulin-3 OS=Arabidopsis thaliana GN=CRT3 PE=3 SV=1|Calreticulin-3 OS=Arabidopsis thaliana GN=CRT3 PE=3 SV=1|Calreticulin-3 OS=Arabidopsis thaliana GN=CRT3 PE=1 SV=2	0.124393	26.5406	0.197259	0.704963	0.282907	no hit
CGL1|GNTI	F4JTL6|Q9XGM8	AT4G38240	Alpha-1,3-mannosyl-glycoprotein 2-beta-N-acetylglucosaminyltransferase OS=Arabidopsis thaliana GN=CGL1 PE=4 SV=1|Alpha-1,3-mannosyl-glycoprotein 2-beta-N-acetylglucosaminyltransferase OS=Arabidopsis thaliana GN=GNTI PE=1 SV=1	0.124346	24.5445	0.0941656	1.02611	0.159638	no hit
At3g22210	Q8LA01	AT3G22210	At3g22210 OS=Arabidopsis thaliana GN=At3g22210 PE=2 SV=1	0.124146	23.7654	0.181085	0.742118	0.264918	no hit
PME17	O22149	AT2G45220	Probable pectinesterase/pectinesterase inhibitor 17 OS=Arabidopsis thaliana GN=PME17 PE=2 SV=2	0.123476	27.7223	0.0998142	1.00081	0.16727	no hit
At2g43610	O22842	AT2G43610	Endochitinase At2g43610 OS=Arabidopsis thaliana GN=At2g43610 PE=2 SV=1	0.121747	25.0007	0.319257	0.495859	0.413193	no hit
At5g11280	Q94AQ7	AT5G11280	Putative uncharacterized protein At5g11280 OS=Arabidopsis thaliana GN=At5g11280 PE=2 SV=1	0.121454	23.9435	0.313075	0.504352	0.407164	no hit
MTR4	Q9XIF2	AT1G59760	DExH-box ATP-dependent RNA helicase DExH9 OS=Arabidopsis thaliana GN=MTR4 PE=2 SV=1	0.120577	26.7765	0.17499	0.756986	0.257149	no hit
At1g04780	Q8GXW8	AT1G04780	Ankyrin repeat-containing protein OS=Arabidopsis thaliana GN=At1g04780 PE=1 SV=1	0.120238	21.8735	0.457156	0.339936	0.553626	no hit
KPNB1	Q9FJD4	AT5G53480	Importin subunit beta-1 OS=Arabidopsis thaliana GN=KPNB1 PE=1 SV=1	0.119434	24.2486	0.162401	0.789412	0.242034	no hit
At4g15030	F4JJC3|F4JJC4	AT4G15030	FRA10AC1 domain-containing protein OS=Arabidopsis thaliana GN=At4g15030 PE=4 SV=1|FRA10AC1 domain-containing protein OS=Arabidopsis thaliana GN=At4g15030 PE=4 SV=1	0.119095	23.2759	0.46221	0.33516	0.557028	no hit
RANGAP1	Q9LE82	AT3G63130	RAN GTPase-activating protein 1 OS=Arabidopsis thaliana GN=RANGAP1 PE=1 SV=1	0.118657	24.0424	0.159107	0.79831	0.238752	no hit
RH47	Q8W4E1	AT1G12770	DEAD-box ATP-dependent RNA helicase 47, mitochondrial OS=Arabidopsis thaliana GN=RH47 PE=1 SV=2	0.118654	25.1686	0.0870892	1.06004	0.150756	no hit
F8L15_150	Q9FT93	AT5G08420	KRR1 small subunit processome component OS=Arabidopsis thaliana GN=F8L15_150 PE=2 SV=1	0.118403	25.7822	0.0914535	1.0388	0.156047	no hit
At3g22660	Q9LUJ5	AT3G22660	Probable rRNA-processing protein EBP2 homolog OS=Arabidopsis thaliana GN=At3g22660 PE=2 SV=1	0.117755	25.7199	0.13567	0.867515	0.210811	no hit
VIP6	B5X0I6		Protein CTR9 homolog OS=Arabidopsis thaliana GN=VIP6 PE=1 SV=1	0.117352	26.8396	0.155852	0.807288	0.235037	no hit
LIS	O22212	AT2G41500	U4/U6 small nuclear ribonucleoprotein PRP4-like protein OS=Arabidopsis thaliana GN=LIS PE=2 SV=1	0.117236	24.1337	0.154886	0.809987	0.234268	no hit
At1g31850	Q9C6S7	AT1G31850	Probable methyltransferase PMT20 OS=Arabidopsis thaliana GN=At1g31850 PE=2 SV=1	0.11712	24.8458	0.193355	0.713644	0.278954	no hit
PER57	Q43729	AT5G17820	Peroxidase 57 OS=Arabidopsis thaliana GN=PER57 PE=1 SV=1	0.117067	25.4459	0.106673	0.971946	0.175224	no hit
F15G16.210	Q9M356	AT3G61820	Aspartyl protease OS=Arabidopsis thaliana GN=F15G16.210 PE=3 SV=1	0.116591	26.3119	0.13487	0.870083	0.209816	no hit
EMB2762	F4IMH3	AT2G17250	CCAAT-binding factor OS=Arabidopsis thaliana GN=EMB2762 PE=4 SV=1	0.116519	25.4043	0.210763	0.676205	0.297489	no hit
SMU1	Q8W117	AT1G73720	Suppressor of mec-8 and unc-52 protein homolog 1 OS=Arabidopsis thaliana GN=SMU1 PE=1 SV=1	0.114947	25.2905	0.146696	0.833581	0.22449	no hit
SCPL42	Q9FH05	AT5G42240	Serine carboxypeptidase-like 42 OS=Arabidopsis thaliana GN=SCPL42 PE=2 SV=1	0.114409	24.6042	0.44288	0.353714	0.539176	no hit
At1g76360	A4FVS9	AT1G76360	At1g76360 OS=Arabidopsis thaliana GN=At1g76360 PE=2 SV=1	0.113322	24.414	0.249734	0.602523	0.339266	no hit
RPS19A	Q9SGA6	AT3G02080	40S ribosomal protein S19-1 OS=Arabidopsis thaliana GN=RPS19A PE=2 SV=1	0.113313	24.0011	0.141555	0.849074	0.218661	no hit
PTI13	B9DFG5|B9DFG5-2	AT3G59350	PTI1-like tyrosine-protein kinase 3 OS=Arabidopsis thaliana GN=PTI13 PE=1 SV=1|Isoform 2 of PTI1-like tyrosine-protein kinase 3 OS=Arabidopsis thaliana GN=PTI13	0.113307	23.9868	0.163136	0.787449	0.242717	no hit
LPAT1	Q8GXU8	AT4G30580	1-acyl-sn-glycerol-3-phosphate acyltransferase 1, chloroplastic OS=Arabidopsis thaliana GN=LPAT1 PE=2 SV=1	0.113232	24.8471	0.315888	0.500466	0.410362	no hit
At1g34380	B3H623|Q66GR7	AT1G34380	5'-3' exonuclease family protein OS=Arabidopsis thaliana GN=At1g34380 PE=4 SV=1|5'-3' exonuclease family protein OS=Arabidopsis thaliana GN=At1g34380 PE=2 SV=1	0.112126	23.6065	0.230787	0.636789	0.318972	no hit
F13E7.4	Q9M8U2	AT3G03010	AT3G03010 protein OS=Arabidopsis thaliana GN=F13E7.4 PE=2 SV=1	0.11206	25.7392	0.183678	0.735943	0.26761	no hit
At1g45230|F2G19.1	F4HRD2|Q9C642	AT1G45230	Uncharacterized protein OS=Arabidopsis thaliana GN=At1g45230 PE=4 SV=1|At1g45261 OS=Arabidopsis thaliana GN=F2G19.1 PE=2 SV=1	0.111814	22.8348	0.238549	0.622423	0.327802	no hit
EXL1	Q9C6E4	AT1G35140	Protein EXORDIUM-like 1 OS=Arabidopsis thaliana GN=EXL1 PE=2 SV=1	0.10965	25.5674	0.12651	0.897875	0.200009	no hit
CRR3	Q9ZVE7	AT2G01590	Probable NAD(P)H dehydrogenase subunit CRR3, chloroplastic OS=Arabidopsis thaliana GN=CRR3 PE=2 SV=1	0.10838	22.2727	0.281423	0.550641	0.374254	no hit
SSI2	F4IS32	AT2G43710	Acyl-[acyl-carrier-protein] desaturase OS=Arabidopsis thaliana GN=SSI2 PE=1 SV=1	0.108055	22.9048	0.229136	0.639907	0.317358	no hit
ERV1	Q8GXX0	AT1G49880	FAD-linked sulfhydryl oxidase ERV1 OS=Arabidopsis thaliana GN=ERV1 PE=1 SV=1	0.107204	21.9745	0.70058	0.154543	0.761474	no hit
RH27	Q9SB89	AT5G65900	DEAD-box ATP-dependent RNA helicase 27 OS=Arabidopsis thaliana GN=RH27 PE=2 SV=2	0.10686	25.5745	0.238903	0.621779	0.328117	no hit
CKL5	Q9ZUP4	AT2G19470	At2g19470 OS=Arabidopsis thaliana GN=CKL5 PE=1 SV=1	0.106473	24.4624	0.218504	0.66054	0.306513	no hit
T12H1.1	Q9MAB4	AT3G05050	AT3g05050/T12H1_1 OS=Arabidopsis thaliana GN=T12H1.1 PE=2 SV=1	0.106224	26.134	0.291154	0.535878	0.384399	no hit
At2g44710	Q8RWQ1	AT2G44710	At2g44720/F16B22.21 OS=Arabidopsis thaliana GN=At2g44710 PE=2 SV=1	0.106223	23.2576	0.28737	0.541559	0.380743	no hit
DRP1A	P42697	AT5G42080	Dynamin-related protein 1A OS=Arabidopsis thaliana GN=DRP1A PE=1 SV=3	0.10542	27.5725	0.137122	0.862893	0.212563	no hit
MTERF5	F4JVI3	AT4G14605	Transcription termination factor MTERF5, chloroplastic OS=Arabidopsis thaliana GN=MTERF5 PE=2 SV=1	0.105242	23.1123	0.404994	0.392552	0.501185	no hit
AME3|AFC3	F4JV38|P51568	AT4G32660	Protein kinase AME3 OS=Arabidopsis thaliana GN=AME3 PE=4 SV=1|Serine/threonine-protein kinase AFC3 OS=Arabidopsis thaliana GN=AFC3 PE=2 SV=2	0.104705	24.9181	0.222471	0.652726	0.310419	no hit
At3g04760	Q9SR00	AT3G04760	Pentatricopeptide repeat-containing protein At3g04760, chloroplastic OS=Arabidopsis thaliana GN=At3g04760 PE=2 SV=1	0.104455	25.5256	0.214588	0.668394	0.30215	no hit
OXA1L	Q9SKD3	AT2G46470	Mitochondrial inner membrane protein OXA1-like OS=Arabidopsis thaliana GN=OXA1L PE=2 SV=1	0.104218	22.6424	0.430347	0.366181	0.526849	no hit
At4g32250	Q8RWX4	AT4G32250	AT4g32250/F10M6_110 OS=Arabidopsis thaliana GN=At4g32250 PE=2 SV=1	0.103781	24.4287	0.201121	0.696542	0.287817	no hit
PIS1	Q8LBA6	AT1G68000	CDP-diacylglycerol--inositol 3-phosphatidyltransferase 1 OS=Arabidopsis thaliana GN=PIS1 PE=1 SV=2	0.103467	23.7592	0.132453	0.877939	0.207036	no hit
TBR	Q9FG35	AT5G06700	Protein trichome birefringence OS=Arabidopsis thaliana GN=TBR PE=1 SV=1	0.1022	25.0466	0.151013	0.820987	0.229225	no hit
At3g26430	Q9LIN2	AT3G26430	GDSL esterase/lipase At3g26430 OS=Arabidopsis thaliana GN=At3g26430 PE=2 SV=1	0.10218	23.5841	0.155916	0.80711	0.235037	no hit
AMPD	O80452	AT2G38280	AMP deaminase OS=Arabidopsis thaliana GN=AMPD PE=1 SV=2	0.102063	25.3628	0.15953	0.797158	0.239113	no hit
F16G20.200	O81746	AT4G23500	Putative polygalacturonase OS=Arabidopsis thaliana GN=F16G20.200 PE=2 SV=1	0.101667	21.8449	0.225401	0.647043	0.313675	no hit
TBL37	O22960	AT2G34070	Protein trichome birefringence-like 37 OS=Arabidopsis thaliana GN=TBL37 PE=2 SV=2	0.101474	24.666	0.229764	0.638719	0.317892	no hit
RFC2	Q9CAM7	AT1G63160	Replication factor C subunit 2 OS=Arabidopsis thaliana GN=RFC2 PE=1 SV=1	0.100684	23.0202	0.218992	0.659572	0.306869	no hit
ICR3	Q9LSS5	AT5G60210	Interactor of constitutive active ROPs 3 OS=Arabidopsis thaliana GN=ICR3 PE=1 SV=1	0.0989552	22.6746	0.22873	0.640677	0.31713	no hit
emb1441	Q9LTX7	AT5G49930	Gb|AAF56406.1 OS=Arabidopsis thaliana GN=emb1441 PE=4 SV=1	0.0983583	24.4159	0.193441	0.713452	0.278954	no hit
DAD1	Q39080	AT1G32210	Dolichyl-diphosphooligosaccharide--protein glycosyltransferase subunit DAD1 OS=Arabidopsis thaliana GN=DAD1 PE=2 SV=2	0.0982732	24.2645	0.311982	0.505871	0.405978	no hit
COB	Q94KT8	AT5G60920	Protein COBRA OS=Arabidopsis thaliana GN=COB PE=2 SV=1	0.0980014	25.8211	0.208691	0.680496	0.295909	no hit
F14J22.5	Q9FXA0	AT1G49740	F14J22.5 protein OS=Arabidopsis thaliana GN=F14J22.5 PE=2 SV=1	0.0978728	22.5966	0.274605	0.561292	0.366979	no hit
JAL33	O04311	AT3G16450	Jacalin-related lectin 33 OS=Arabidopsis thaliana GN=JAL33 PE=1 SV=1	0.0974357	23.8025	0.264738	0.577183	0.355967	no hit
RH7	Q39189	AT5G62190	DEAD-box ATP-dependent RNA helicase 7 OS=Arabidopsis thaliana GN=RH7 PE=1 SV=2	0.0965946	27.2821	0.18713	0.727856	0.271494	no hit
NUP88	Q9FFK6	AT5G05680	Nuclear pore complex protein NUP88 OS=Arabidopsis thaliana GN=NUP88 PE=1 SV=1	0.0964023	23.8353	0.253449	0.59611	0.343247	no hit
At1g60490	P42339	AT1G60490	Phosphatidylinositol 3-kinase VPS34 OS=Arabidopsis thaliana GN=At1g60490 PE=2 SV=2	0.0963677	22.4176	0.310087	0.508517	0.404491	no hit
At4g29270	Q9M0F4	AT4G29270	Acid phosphatase-like protein OS=Arabidopsis thaliana GN=At4g29270 PE=2 SV=1	0.0954814	22.821	0.49784	0.30291	0.588092	no hit
F18K10.11	Q9LPP3	AT3G10530	F18K10.11 protein OS=Arabidopsis thaliana GN=F18K10.11 PE=1 SV=1	0.0954407	26.2178	0.18325	0.736957	0.267192	no hit
At4g38020	Q8GYL4	AT4G38020	At4g38020 OS=Arabidopsis thaliana GN=At4g38020 PE=2 SV=1	0.0952441	24.1768	0.300532	0.522109	0.393811	no hit
XTH32	Q9SJL9	AT2G36870	Probable xyloglucan endotransglucosylase/hydrolase protein 32 OS=Arabidopsis thaliana GN=XTH32 PE=2 SV=1	0.0942334	25.2154	0.240873	0.618213	0.329959	no hit
TTL3	Q9SIN1	AT2G42580	Inactive TPR repeat-containing thioredoxin TTL3 OS=Arabidopsis thaliana GN=TTL3 PE=1 SV=2	0.0940511	22.932	0.194486	0.711111	0.28	no hit
At5g18860	Q8RY23	AT5G18860	AT5g18860/F17K4_110 OS=Arabidopsis thaliana GN=At5g18860 PE=2 SV=1	0.0940023	24.2407	0.543035	0.265172	0.628915	no hit
At1g11240	Q8W494	AT1G11240	Uncharacterized protein OS=Arabidopsis thaliana GN=At1g11240 PE=2 SV=1	0.0939693	24.1432	0.389633	0.409344	0.486069	no hit
CYP89A2	Q42602	AT1G64900	Cytochrome P450 89A2 OS=Arabidopsis thaliana GN=CYP89A2 PE=2 SV=2	0.0937219	22.5641	0.257868	0.588603	0.348334	no hit
PME18	Q1JPL7	AT1G11580	Pectinesterase/pectinesterase inhibitor 18 OS=Arabidopsis thaliana GN=PME18 PE=1 SV=3	0.0936931	27.6422	0.184887	0.733093	0.268983	no hit
At2g37540	O80924	AT2G37540	Putative oxidoreductase OS=Arabidopsis thaliana GN=At2g37540 PE=2 SV=1	0.0934307	24.3215	0.281271	0.550875	0.374254	no hit
ARO4	Q38957	AT3G26600	Armadillo repeat only 4 protein OS=Arabidopsis thaliana GN=ARO4 PE=2 SV=1	0.0930911	22.8151	0.235464	0.628075	0.324582	no hit
PER66	Q9LT91	AT5G51890	Peroxidase 66 OS=Arabidopsis thaliana GN=PER66 PE=2 SV=1	0.0929651	24.6729	0.409919	0.387302	0.506087	no hit
MCM5	F4INF9|O80786	AT2G07690	DNA helicase OS=Arabidopsis thaliana GN=MCM5 PE=3 SV=1|DNA replication licensing factor MCM5 OS=Arabidopsis thaliana GN=MCM5 PE=1 SV=1	0.0928928	25.5037	0.334049	0.47619	0.428954	no hit
TIM21	Q1G3L1	AT4G00026	Probable mitochondrial import inner membrane translocase subunit TIM21 OS=Arabidopsis thaliana GN=TIM21 PE=1 SV=1	0.0928867	24.9745	0.224435	0.64891	0.312495	no hit
At5g20950	Q8W112	AT5G20950	Beta-D-glucan exohydrolase-like protein OS=Arabidopsis thaliana GN=At5g20950 PE=2 SV=1	0.092397	27.8441	0.194613	0.710829	0.280029	no hit
SUVH1	Q9FF80	AT5G04940	Histone-lysine N-methyltransferase, H3 lysine-9 specific SUVH1 OS=Arabidopsis thaliana GN=SUVH1 PE=2 SV=1	0.0915998	22.3051	0.239233	0.621178	0.328399	no hit
At4g15520	Q8GYT1	AT4G15520	OBP33pep like protein OS=Arabidopsis thaliana GN=At4g15520 PE=2 SV=1	0.0901954	24.6526	0.340578	0.467783	0.435609	no hit
STT3A	Q93ZY3	AT5G19690	Dolichyl-diphosphooligosaccharide--protein glycosyltransferase subunit STT3A OS=Arabidopsis thaliana GN=STT3A PE=2 SV=1	0.089874	26.0985	0.220294	0.656998	0.308529	no hit
SCPL25	Q8L9Y0	AT3G02110	Serine carboxypeptidase-like 25 OS=Arabidopsis thaliana GN=SCPL25 PE=2 SV=2	0.0893566	27.727	0.205951	0.686237	0.292408	no hit
ALB3	F4IJM1|Q8LBP4	AT2G28800	Inner membrane protein ALBINO3 OS=Arabidopsis thaliana GN=ALB3 PE=1 SV=1|Inner membrane protein ALBINO3, chloroplastic OS=Arabidopsis thaliana GN=ALB3 PE=1 SV=2	0.0892703	27.0223	0.498546	0.302295	0.588661	no hit
At5g41050	Q9FLM4	AT5G41050	At5g41050 OS=Arabidopsis thaliana GN=At5g41050 PE=2 SV=1	0.0890169	24.7567	0.289196	0.538808	0.382583	no hit
FSD3	Q9FMX0	AT5G23310	Superoxide dismutase [Fe] 3, chloroplastic OS=Arabidopsis thaliana GN=FSD3 PE=1 SV=1	0.0885464	25.2877	0.365135	0.437547	0.460761	no hit
RH10	Q8GY84	AT5G60990	DEAD-box ATP-dependent RNA helicase 10 OS=Arabidopsis thaliana GN=RH10 PE=2 SV=2	0.0883124	24.0732	0.264316	0.577877	0.35558	no hit
MEE40	Q9LFF1	AT3G53700	Pentatricopeptide repeat-containing protein At3g53700, chloroplastic OS=Arabidopsis thaliana GN=MEE40 PE=2 SV=1	0.0880152	23.1719	0.187752	0.726415	0.271925	no hit
CAT3	B9DG18|Q42547	AT1G20620	AT1G20620 protein OS=Arabidopsis thaliana GN=CAT3 PE=1 SV=1|Catalase-3 OS=Arabidopsis thaliana GN=CAT3 PE=1 SV=3	0.0876192	22.9101	0.201621	0.695465	0.288375	no hit
EMB2773	A5HEI1|F4K9U3	AT5G15540	Sister chromatid cohesion 2 OS=Arabidopsis thaliana GN=EMB2773 PE=2 SV=1|Sister-chromatid cohesion protein 2 OS=Arabidopsis thaliana GN=EMB2773 PE=4 SV=1	0.0871839	23.2329	0.524186	0.280515	0.610426	no hit
At5g14430	F4K6T0|Q8VZV7	AT5G14430	Putative methyltransferase PMT9 OS=Arabidopsis thaliana GN=At5g14430 PE=4 SV=1|Probable methyltransferase PMT9 OS=Arabidopsis thaliana GN=At5g14430 PE=2 SV=1	0.0869714	25.9042	0.213696	0.670204	0.301054	no hit
T12P18.20	Q9S826	AT1G63780	Putative U3 small nucleolar ribonucleoprotein OS=Arabidopsis thaliana GN=T12P18.20 PE=2 SV=1	0.0869583	24.418	0.243659	0.613218	0.332734	no hit
PDIL2-2	Q9MAU6	AT1G04980	Protein disulfide-isomerase like 2-2 OS=Arabidopsis thaliana GN=PDIL2-2 PE=2 SV=2	0.0863519	25.7905	0.289729	0.538009	0.383095	no hit
rpl2-A	P56791	ATCG00830	50S ribosomal protein L2, chloroplastic OS=Arabidopsis thaliana GN=rpl2-A PE=3 SV=1	0.0859678	21.8188	0.260342	0.584456	0.351315	no hit
CRB	P15456	AT1G03880	12S seed storage protein CRB OS=Arabidopsis thaliana GN=CRB PE=1 SV=2	0.0858583	22.9771	0.398362	0.399722	0.494376	no hit
EMB2731	Q9FG71	AT5G55940	ER membrane protein complex subunit 8/9 homolog OS=Arabidopsis thaliana GN=EMB2731 PE=2 SV=1	0.085414	21.2967	0.552681	0.257526	0.637671	no hit
ACX4	Q96329	AT3G51840	Acyl-coenzyme A oxidase 4, peroxisomal OS=Arabidopsis thaliana GN=ACX4 PE=1 SV=1	0.0853514	26.3114	0.538675	0.268673	0.624941	no hit
At2g22620	F4IJK8|Q9ZQ51	AT2G22620	Rhamnogalacturonate lyase-like protein OS=Arabidopsis thaliana GN=At2g22620 PE=4 SV=1|Putative uncharacterized protein At2g22620 OS=Arabidopsis thaliana GN=At2g22620 PE=4 SV=1	0.0849013	24.6611	0.20483	0.688606	0.291536	no hit
At3g12345	Q9LHH3	AT3G12345	FKBP-type peptidyl-prolyl cis-trans isomerase, putative OS=Arabidopsis thaliana GN=At3g12345 PE=1 SV=1	0.0842514	26.3813	0.218069	0.661406	0.306066	no hit
MPT3	Q9FMU6	AT5G14040	Mitochondrial phosphate carrier protein 3, mitochondrial OS=Arabidopsis thaliana GN=MPT3 PE=2 SV=1	0.0835018	25.0803	0.216641	0.66426	0.304224	no hit
emb1579	F4IS91	AT2G03150	ATP/GTP-binding protein-like protein OS=Arabidopsis thaliana GN=emb1579 PE=1 SV=1	0.0832688	25.3787	0.253151	0.59662	0.343198	no hit
MAP1B	Q9FV52	AT1G13270	Methionine aminopeptidase 1B, chloroplastic OS=Arabidopsis thaliana GN=MAP1B PE=2 SV=2	0.0830386	25.6261	0.383992	0.415678	0.481124	no hit
VCL1	Q93VQ0|Q93VQ0-2	AT2G38020	Protein VACUOLELESS1 OS=Arabidopsis thaliana GN=VCL1 PE=1 SV=1|Isoform 2 of Protein VACUOLELESS1 OS=Arabidopsis thaliana GN=VCL1	0.0817453	25.0631	0.224403	0.648972	0.312495	no hit
CKL13	Q5XF24	AT1G04440	At1g04440 OS=Arabidopsis thaliana GN=CKL13 PE=2 SV=1	0.0806273	23.0866	0.504633	0.297025	0.594244	no hit
RPL38A	O22860	AT2G43460	60S ribosomal protein L38 OS=Arabidopsis thaliana GN=RPL38A PE=3 SV=1	0.080574	24.7153	0.46371	0.333754	0.557967	no hit
At3g01060	F4IYD5|Q8RWI4	AT3G01060	Uncharacterized protein OS=Arabidopsis thaliana GN=At3g01060 PE=1 SV=1|Putative uncharacterized protein At3g01060 OS=Arabidopsis thaliana GN=At3g01060 PE=1 SV=1	0.0800136	25.3138	0.446044	0.350623	0.541772	no hit
FHA2	Q9SFV2	AT3G07220	FHA domain-containing protein FHA2 OS=Arabidopsis thaliana GN=FHA2 PE=1 SV=1	0.0783668	22.3018	0.345194	0.461936	0.440039	no hit
At5g66540	Q9FJY5	AT5G66540	U3 small nucleolar ribonucleoprotein protein MPP10 OS=Arabidopsis thaliana GN=At5g66540 PE=1 SV=1	0.0770851	22.5273	0.280697	0.551763	0.373788	no hit
BGAL2	Q9LFA6	AT3G52840	Beta-galactosidase 2 OS=Arabidopsis thaliana GN=BGAL2 PE=2 SV=2	0.0770793	24.9253	0.438886	0.357649	0.535306	no hit
ERD3	Q94II3	AT4G19120	Probable methyltransferase PMT21 OS=Arabidopsis thaliana GN=ERD3 PE=2 SV=1	0.0767966	22.3535	0.38402	0.415646	0.481124	no hit
At3g25840	Q8RWN3	AT3G25840	Protein kinase-like protein OS=Arabidopsis thaliana GN=At3g25840 PE=1 SV=1	0.0765738	26.3536	0.441477	0.355092	0.537718	no hit
At2g18330	Q9ZPW5	AT2G18330	AAA-type ATPase-like protein OS=Arabidopsis thaliana GN=At2g18330 PE=2 SV=2	0.0756273	22.4483	0.316643	0.49943	0.410823	no hit
APF2	Q9LNJ3	AT1G01300	Aspartyl protease family protein 2 OS=Arabidopsis thaliana GN=APF2 PE=2 SV=1	0.0754399	25.1283	0.285565	0.544295	0.378925	no hit
GYRBC	Q9SS38	AT3G10270	DNA gyrase subunit B, chloroplastic OS=Arabidopsis thaliana GN=GYRBC PE=2 SV=3	0.0754006	25.3188	0.370066	0.431721	0.465864	no hit
WIT2	A8MQR0|A8MQR0-2	AT1G68910	WPP domain-interacting tail-anchored protein 2 OS=Arabidopsis thaliana GN=WIT2 PE=1 SV=1|Isoform 2 of WPP domain-interacting tail-anchored protein 2 OS=Arabidopsis thaliana GN=WIT2	0.0747811	22.1985	0.507062	0.294939	0.596838	no hit
At2g39960	P58684	AT2G39960	Probable signal peptidase complex subunit 2 OS=Arabidopsis thaliana GN=At2g39960 PE=2 SV=1	0.074379	21.8634	0.458636	0.338532	0.555013	no hit
ARP3	Q9SAF1	AT1G13180	Actin-related protein 3 OS=Arabidopsis thaliana GN=ARP3 PE=1 SV=1	0.0733597	22.2087	0.443145	0.353454	0.539248	no hit
RPP13	Q9M667	AT3G46530	Disease resistance protein RPP13 OS=Arabidopsis thaliana GN=RPP13 PE=2 SV=2	0.0732948	24.7819	0.282059	0.549659	0.374842	no hit
SEH1	Q93VR9	AT1G64350	Protein SEH1 OS=Arabidopsis thaliana GN=SEH1 PE=1 SV=1	0.0728646	22.284	0.509155	0.29315	0.598229	no hit
PER72	Q9FJZ9	AT5G66390	Peroxidase 72 OS=Arabidopsis thaliana GN=PER72 PE=1 SV=1	0.0728023	24.2281	0.543176	0.26506	0.628915	no hit
At5g46420	Q9FHG3	AT5G46420	RimM-like 16S rRNA processing protein OS=Arabidopsis thaliana GN=At5g46420 PE=3 SV=1	0.0725669	24.1207	0.347826	0.458638	0.442964	no hit
UGP2|UGP1	F4KGY8|P57751|Q9M9P3	AT5G17310	UTP--glucose-1-phosphate uridylyltransferase 1 OS=Arabidopsis thaliana GN=UGP2 PE=4 SV=1|UTP--glucose-1-phosphate uridylyltransferase 1 OS=Arabidopsis thaliana GN=UGP1 PE=2 SV=1|UTP--glucose-1-phosphate uridylyltransferase 2 OS=Arabidopsis thaliana GN=UGP2 PE=1 SV=1	0.0725009	22.7639	0.363869	0.439055	0.459619	no hit
dl4795w	O23593	AT4G17520	AT4g17520/dl4795w OS=Arabidopsis thaliana GN=dl4795w PE=1 SV=1	0.0719522	22.9109	0.390812	0.408032	0.487078	no hit
EMB1135	F4IF36	AT1G79350	RING/FYVE/PHD zinc finger domain-containing protein OS=Arabidopsis thaliana GN=EMB1135 PE=1 SV=1	0.0714469	25.1347	0.32651	0.486103	0.420508	no hit
At5g24650	Q9FLT9	AT5G24650	AT5g24650/K18P6_19 OS=Arabidopsis thaliana GN=At5g24650 PE=2 SV=1	0.0709954	24.8692	0.415393	0.381541	0.511403	no hit
At5g50420	Q9FK30	AT5G50420	At5g50420 OS=Arabidopsis thaliana GN=At5g50420 PE=2 SV=1	0.0703197	21.8003	0.450109	0.346682	0.545714	no hit
DRP2B	Q9LQ55	AT1G59610	Dynamin-2B OS=Arabidopsis thaliana GN=DRP2B PE=1 SV=2	0.0696846	26.5686	0.318189	0.497315	0.412112	no hit
At3g09100	F4IYM6	AT3G09100	mRNA capping enzyme family protein OS=Arabidopsis thaliana GN=At3g09100 PE=1 SV=1	0.0693965	25.4079	0.326396	0.486255	0.420508	no hit
CIPK9	Q9MAM1|Q9MAM1-1|Q9MAM1-2|Q9MAM1-4	AT1G01140	CBL-interacting serine/threonine-protein kinase 9 OS=Arabidopsis thaliana GN=CIPK9 PE=1 SV=2|Isoform 1 of CBL-interacting serine/threonine-protein kinase 9 OS=Arabidopsis thaliana GN=CIPK9|Isoform 2 of CBL-interacting serine/threonine-protein kinase 9 OS=Arabidopsis thaliana GN=CIPK9|Isoform 4 of CBL-interacting serine/threonine-protein kinase 9 OS=Arabidopsis thaliana GN=CIPK9	0.0689763	24.5901	0.499852	0.301159	0.589938	no hit
GAE6	Q9LIS3	AT3G23820	UDP-glucuronate 4-epimerase 6 OS=Arabidopsis thaliana GN=GAE6 PE=1 SV=1	0.0689596	25.3533	0.293789	0.531965	0.386712	no hit
OST1B	Q9ZUA0	AT2G01720	Dolichyl-diphosphooligosaccharide--protein glycosyltransferase subunit 1B OS=Arabidopsis thaliana GN=OST1B PE=2 SV=1	0.0689308	26.754	0.347393	0.459179	0.442627	no hit
NOA1	Q66GP9	AT3G47450	NO-associated protein 1, chloroplastic/mitochondrial OS=Arabidopsis thaliana GN=NOA1 PE=1 SV=1	0.0685487	25.1904	0.292161	0.534377	0.385149	no hit
CBSCBSPB3	Q9LF97	AT3G52950	CBS domain-containing protein CBSCBSPB3 OS=Arabidopsis thaliana GN=CBSCBSPB3 PE=1 SV=1	0.0685293	22.8645	0.527788	0.27754	0.614077	no hit
ERDJ3B	Q9LZK5	AT3G62600	DnaJ protein ERDJ3B OS=Arabidopsis thaliana GN=ERDJ3B PE=1 SV=1	0.0679282	25.9354	0.399518	0.398463	0.495342	no hit
At3g61690	F4JFF2	AT3G61690	Nucleotidyltransferase OS=Arabidopsis thaliana GN=At3g61690 PE=1 SV=1	0.0678357	23.0333	0.649538	0.187396	0.719395	no hit
At3g51610	Q8L776	AT3G51610	At3g51610 OS=Arabidopsis thaliana GN=At3g51610 PE=2 SV=1	0.0674344	22.8611	0.387764	0.411432	0.48409	no hit
At1g21480	F4HY10	AT1G21480	Exostosin family protein OS=Arabidopsis thaliana GN=At1g21480 PE=2 SV=1	0.0668652	23.8771	0.706047	0.151166	0.765868	no hit
APS1	P55228|Q9LIK9	AT5G48300	Glucose-1-phosphate adenylyltransferase small subunit, chloroplastic OS=Arabidopsis thaliana GN=APS1 PE=2 SV=2|ATP sulfurylase 1, chloroplastic OS=Arabidopsis thaliana GN=APS1 PE=1 SV=1	0.0666832	23.8015	0.294085	0.531526	0.386896	no hit
IQD30	Q501D2	AT1G18840	At1g18840 OS=Arabidopsis thaliana GN=IQD30 PE=2 SV=1	0.0664402	24.0307	0.745647	0.127467	0.79856	no hit
NERD	Q9SIV5	AT2G16485	Zinc finger CCCH domain-containing protein 19 OS=Arabidopsis thaliana GN=NERD PE=1 SV=3	0.0661944	23.5883	0.425022	0.371589	0.521302	no hit
ARP2	P22738|Q9LSD6	AT1G61580	60S ribosomal protein L3-2 OS=Arabidopsis thaliana GN=ARP2 PE=2 SV=4|Actin-related protein 2 OS=Arabidopsis thaliana GN=ARP2 PE=1 SV=1	0.0660462	22.9635	0.384991	0.414549	0.481652	no hit
At1g28600	Q94F40	AT1G28600	GDSL esterase/lipase At1g28600 OS=Arabidopsis thaliana GN=At1g28600 PE=2 SV=1	0.0652146	26.5087	0.622496	0.205863	0.695902	no hit
ALS	P17597	AT3G48560	Acetolactate synthase, chloroplastic OS=Arabidopsis thaliana GN=ALS PE=1 SV=1	0.0651967	25.4055	0.718739	0.143429	0.775754	no hit
DJA6	Q9SJZ7	AT2G22360	Chaperone protein dnaJ A6, chloroplastic OS=Arabidopsis thaliana GN=DJA6 PE=2 SV=2	0.0649968	26.6937	0.560444	0.251468	0.644363	no hit
FSD2	Q9LU64	AT5G51100	Superoxide dismutase [Fe] 2, chloroplastic OS=Arabidopsis thaliana GN=FSD2 PE=1 SV=1	0.0647851	24.5106	0.459468	0.337744	0.555253	no hit
RPP13L4	Q38834	AT3G50950	Disease resistance RPP13-like protein 4 OS=Arabidopsis thaliana GN=RPP13L4 PE=1 SV=2	0.0645512	26.1184	0.361275	0.442163	0.456988	no hit
F5E19_90	Q9LFE2	AT5G16750	Transducin/WD40 domain-containing protein OS=Arabidopsis thaliana GN=F5E19_90 PE=4 SV=1	0.0644608	25.8235	0.516735	0.286732	0.604162	no hit
At3g02880	Q9M8T0	AT3G02880	Probable inactive receptor kinase At3g02880 OS=Arabidopsis thaliana GN=At3g02880 PE=1 SV=1	0.0644106	24.5047	0.567491	0.246041	0.649055	no hit
RANGAP2	Q9M651	AT5G19320	RAN GTPase-activating protein 2 OS=Arabidopsis thaliana GN=RANGAP2 PE=1 SV=2	0.0643077	22.5675	0.495005	0.30539	0.58527	no hit
GYRBM	Q94BZ7	AT5G04130	DNA gyrase subunit B, mitochondrial OS=Arabidopsis thaliana GN=GYRBM PE=2 SV=1	0.063354	25.3795	0.326474	0.486152	0.420508	no hit
RPL4D	P49691	AT5G02870	60S ribosomal protein L4-2 OS=Arabidopsis thaliana GN=RPL4D PE=2 SV=2	0.0629256	24.4798	0.564602	0.248257	0.646596	no hit
rps2	P56797	ATCG00160	30S ribosomal protein S2, chloroplastic OS=Arabidopsis thaliana GN=rps2 PE=3 SV=1	0.0627888	24.0381	0.521748	0.282539	0.608128	no hit
At3g02060	F4JFJ3|F4JFJ3-2	AT3G02060	ATP-dependent DNA helicase At3g02060, chloroplastic OS=Arabidopsis thaliana GN=At3g02060 PE=2 SV=1|Isoform 2 of ATP-dependent DNA helicase At3g02060, chloroplastic OS=Arabidopsis thaliana GN=At3g02060	0.0627522	23.2459	0.393288	0.405289	0.489698	no hit
CDKE-1	Q84TI6	AT5G63610	Cyclin-dependent kinase E-1 OS=Arabidopsis thaliana GN=CDKE-1 PE=1 SV=2	0.0625595	23.2125	0.475093	0.323221	0.567604	no hit
At1g19430	Q9LN50	AT1G19430	Probable methyltransferase PMT28 OS=Arabidopsis thaliana GN=At1g19430 PE=2 SV=1	0.0617466	24.9891	0.557779	0.253538	0.64158	no hit
DRP2A	Q9SE83	AT1G10290	Dynamin-2A OS=Arabidopsis thaliana GN=DRP2A PE=1 SV=2	0.0616032	26.7185	0.357265	0.447009	0.453226	no hit
UGD2	Q9LIA8	AT3G29360	UDP-glucose 6-dehydrogenase 2 OS=Arabidopsis thaliana GN=UGD2 PE=1 SV=1	0.060955	22.4216	0.507687	0.294404	0.597305	no hit
T26I12.220	Q9M3B8	AT3G55340	Phragmoplastin interacting protein 1 OS=Arabidopsis thaliana GN=T26I12.220 PE=4 SV=1	0.0603082	23.921	0.413596	0.383424	0.509668	no hit
PSRP5	Q9LER7	AT3G56910	50S ribosomal protein 5, chloroplastic OS=Arabidopsis thaliana GN=PSRP5 PE=1 SV=1	0.0598344	23.4455	0.408051	0.389286	0.504681	no hit
PBL1|At3g55450	F4IWV6|Q8H186	AT3G55450	PBS1-like 1 kinase OS=Arabidopsis thaliana GN=PBL1 PE=3 SV=1|Probable receptor-like protein kinase At3g55450 OS=Arabidopsis thaliana GN=At3g55450 PE=1 SV=1	0.0595316	23.6689	0.532621	0.273582	0.618603	no hit
GRF10	F4I1C1|P48347|P48347-2	AT1G22300	14-3-3-like protein GF14 epsilon OS=Arabidopsis thaliana GN=GRF10 PE=3 SV=1|14-3-3-like protein GF14 epsilon OS=Arabidopsis thaliana GN=GRF10 PE=1 SV=1|Isoform 2 of 14-3-3-like protein GF14 epsilon OS=Arabidopsis thaliana GN=GRF10	0.0590199	23.263	0.351669	0.453866	0.447641	no hit
T23B7.10	Q9LH52	AT3G12145	Leucine-rich repeat protein FLOR1 OS=Arabidopsis thaliana GN=T23B7.10 PE=2 SV=1	0.0587034	25.2818	0.6577	0.181972	0.726903	no hit
HOS1	Q84JU6	AT2G39810	E3 ubiquitin-protein ligase HOS1 OS=Arabidopsis thaliana GN=HOS1 PE=1 SV=1	0.0579234	23.0747	0.494044	0.306234	0.584396	no hit
At1g64390	Q42059	AT1G64390	Endoglucanase 6 OS=Arabidopsis thaliana GN=At1g64390 PE=2 SV=2	0.0578961	26.0734	0.384879	0.414676	0.481652	no hit
OST48	Q944K2	AT5G66680	Dolichyl-diphosphooligosaccharide--protein glycosyltransferase 48 kDa subunit OS=Arabidopsis thaliana GN=OST48 PE=2 SV=1	0.0574657	27.2341	0.510451	0.292046	0.599483	no hit
SKS6	F4I7X1	AT1G41830	SKU5 similar 6 OS=Arabidopsis thaliana GN=SKS6 PE=4 SV=1	0.0574472	26.8561	0.797304	0.0983759	0.837692	no hit
F17A17.37	Q9SFB1	AT3G08030	F17A17.37 protein OS=Arabidopsis thaliana GN=F17A17.37 PE=2 SV=1	0.056138	26.3535	0.458943	0.338241	0.555054	no hit
MDAR4	Q9LK94	AT3G27820	Monodehydroascorbate reductase 4, peroxisomal OS=Arabidopsis thaliana GN=MDAR4 PE=1 SV=1	0.0558017	25.2515	0.519956	0.284033	0.606452	no hit
ycf4	P56788	ATCG00520	Photosystem I assembly protein Ycf4 OS=Arabidopsis thaliana GN=ycf4 PE=3 SV=1	0.0552256	23.4389	0.726358	0.138849	0.783012	no hit
At2g45180	Q42044	AT2G45180	At2g45180 OS=Arabidopsis thaliana GN=At2g45180 PE=2 SV=2	0.0551079	25.9718	0.613655	0.212076	0.689698	no hit
At1g10350	Q9SY77	AT1G10350	F14N23.23 OS=Arabidopsis thaliana GN=At1g10350 PE=2 SV=1	0.0547729	24.1529	0.446712	0.349972	0.542333	no hit
T13K14.20	Q9SUC6	AT4G20860	Berberine bridge enzyme-like protein OS=Arabidopsis thaliana GN=T13K14.20 PE=4 SV=1	0.0545002	23.6757	0.486	0.313364	0.577221	no hit
T22P22_120	Q9LYF7	AT5G11730	At5g11730 OS=Arabidopsis thaliana GN=T22P22_120 PE=2 SV=1	0.054446	23.6918	0.473744	0.324457	0.56694	no hit
At5g43745	Q940Y9	AT5G43745	Putative ion channel POLLUX-like 2 OS=Arabidopsis thaliana GN=At5g43745 PE=2 SV=1	0.0543895	24.6932	0.449196	0.347564	0.545097	no hit
ACX2	F4KGI8|O65201	AT5G65110	Acyl-coenzyme A oxidase OS=Arabidopsis thaliana GN=ACX2 PE=3 SV=1|Acyl-coenzyme A oxidase 2, peroxisomal OS=Arabidopsis thaliana GN=ACX2 PE=1 SV=2	0.0530757	26.2705	0.439812	0.356733	0.536187	no hit
HRF1	F4J8C0	AT3G59500	HRF1 protein OS=Arabidopsis thaliana GN=HRF1 PE=2 SV=1	0.0519912	23.3269	0.589929	0.2292	0.671211	no hit
GLIP5	Q9SSA7	AT1G53920	GDSL esterase/lipase 5 OS=Arabidopsis thaliana GN=GLIP5 PE=2 SV=2	0.0518677	23.4419	0.483327	0.315759	0.575608	no hit
At4g38510|VHA-B2	F4JTQ0|Q9SZN1	AT4G38510	V-type proton ATPase subunit B2 OS=Arabidopsis thaliana GN=At4g38510 PE=1 SV=1|V-type proton ATPase subunit B2 OS=Arabidopsis thaliana GN=VHA-B2 PE=1 SV=1	0.0518341	22.6278	0.478982	0.319681	0.571211	no hit
ADPG1	O23147	AT3G57510	Polygalacturonase ADPG1 OS=Arabidopsis thaliana GN=ADPG1 PE=2 SV=1	0.0515714	22.1715	0.551607	0.25837	0.636993	no hit
ZIGA4|AGD14	F4HXP0|Q8RXE7|Q8RXE7-2|Q8RXE7-3	AT1G08680	Putative ADP-ribosylation factor GTPase-activating protein AGD14 OS=Arabidopsis thaliana GN=ZIGA4 PE=1 SV=1|Probable ADP-ribosylation factor GTPase-activating protein AGD14 OS=Arabidopsis thaliana GN=AGD14 PE=1 SV=2|Isoform 2 of Probable ADP-ribosylation factor GTPase-activating protein AGD14 OS=Arabidopsis thaliana GN=AGD14|Isoform 3 of Probable ADP-ribosylation factor GTPase-activating protein …	0.0510397	23.7513	0.568027	0.245631	0.649386	no hit
F5A18.5	Q9S791	AT1G70770	AT1G70770 protein OS=Arabidopsis thaliana GN=F5A18.5 PE=1 SV=1	0.0506809	27.5242	0.511126	0.291472	0.599506	no hit
At5g19580	F4K172	AT5G19580	Glyoxal oxidase-related protein OS=Arabidopsis thaliana GN=At5g19580 PE=4 SV=1	0.0505033	26.957	0.503359	0.298122	0.593277	no hit
PME2	Q42534	AT1G53830	Pectinesterase 2 OS=Arabidopsis thaliana GN=PME2 PE=2 SV=2	0.0503477	25.7711	0.646818	0.189218	0.716988	no hit
At4g39280	F4JVC5|Q9T034	AT4G39280	Probable phenylalanine--tRNA ligase alpha subunit OS=Arabidopsis thaliana GN=At4g39280 PE=4 SV=1|Phenylalanine--tRNA ligase alpha subunit, cytoplasmic OS=Arabidopsis thaliana GN=At4g39280 PE=2 SV=3	0.0503434	24.5747	0.515864	0.287465	0.603787	no hit
CYP72A15	Q9LUC5	AT3G14690	Cytochrome P450 72A15 OS=Arabidopsis thaliana GN=CYP72A15 PE=2 SV=1	0.0500879	25.1615	0.500571	0.300534	0.590521	no hit
DUF7	F4IY86|Q8H0V4	AT3G62300	DUF724 family protein OS=Arabidopsis thaliana GN=DUF7 PE=4 SV=1|DUF724 domain-containing protein 7 OS=Arabidopsis thaliana GN=DUF7 PE=1 SV=1	0.0499421	24.9352	0.646639	0.189338	0.716988	no hit
WDL2	Q9ASW8	AT1G54460	Protein WVD2-like 2 OS=Arabidopsis thaliana GN=WDL2 PE=2 SV=1	0.0498767	22.33	0.78528	0.104976	0.828983	no hit
CPZ	Q8L633	AT2G04530	Ribonuclease Z, chloroplastic OS=Arabidopsis thaliana GN=CPZ PE=2 SV=1	0.0498748	23.9399	0.474992	0.323314	0.567604	no hit
NADK2	F4HY34|Q9C5W3	AT1G21640	NAD kinase 2 OS=Arabidopsis thaliana GN=NADK2 PE=3 SV=1|NAD kinase 2, chloroplastic OS=Arabidopsis thaliana GN=NADK2 PE=1 SV=1	0.0498677	23.1223	0.532313	0.273833	0.61852	no hit
SBT3.13	Q8GUK4	AT4G21650	Subtilisin-like protease SBT3.13 OS=Arabidopsis thaliana GN=SBT3.13 PE=2 SV=1	0.0492022	25.289	0.549009	0.260421	0.634829	no hit
CARB	Q42601	AT1G29900	Carbamoyl-phosphate synthase large chain, chloroplastic OS=Arabidopsis thaliana GN=CARB PE=1 SV=1	0.0491267	23.5564	0.602887	0.219764	0.680939	no hit
CKI1	Q39050	AT4G14340	AT4g14340/dl3210c OS=Arabidopsis thaliana GN=CKI1 PE=2 SV=1	0.0490066	22.3549	0.598546	0.222903	0.677353	no hit
HCF101	Q6STH5	AT3G24430	Fe-S cluster assembly factor HCF101, chloroplastic OS=Arabidopsis thaliana GN=HCF101 PE=1 SV=1	0.0488832	22.8971	0.433498	0.363013	0.530066	no hit
TTN8|SMC1	F4JE02|Q6Q1P4	AT3G54670	Structural maintenance of chromosomes protein OS=Arabidopsis thaliana GN=TTN8 PE=3 SV=1|Structural maintenance of chromosomes protein 1 OS=Arabidopsis thaliana GN=SMC1 PE=2 SV=2	0.0488179	28.6262	0.518475	0.285272	0.605656	no hit
At5g67610	F4K567|Q9FJW2	AT5G67610	Uncharacterized protein OS=Arabidopsis thaliana GN=At5g67610 PE=4 SV=1|Emb|CAB66922.1 OS=Arabidopsis thaliana GN=At5g67610 PE=2 SV=1	0.0487636	23.0884	0.6353	0.197021	0.707505	no hit
At2g42490	Q8L866	AT2G42490	Amine oxidase OS=Arabidopsis thaliana GN=At2g42490 PE=2 SV=1	0.0487027	24.8163	0.691741	0.160056	0.754052	no hit
KDSB	Q9C920	AT1G53000	3-deoxy-manno-octulosonate cytidylyltransferase, mitochondrial OS=Arabidopsis thaliana GN=KDSB PE=1 SV=1	0.0483802	22.7381	0.595469	0.225141	0.675396	no hit
FKBP17-2	Q9LDY5	AT1G18170	Peptidyl-prolyl cis-trans isomerase FKBP17-2, chloroplastic OS=Arabidopsis thaliana GN=FKBP17-2 PE=1 SV=1	0.0481572	24.9601	0.667727	0.175401	0.734583	no hit
At2g43590	O24658	AT2G43590	Endochitinase At2g43590 OS=Arabidopsis thaliana GN=At2g43590 PE=2 SV=1	0.0479649	21.8647	0.470334	0.327594	0.564229	no hit
P40|RPSaA	B9DG17|Q08682	AT1G72370	40S ribosomal protein SA OS=Arabidopsis thaliana GN=P40 PE=1 SV=1|40S ribosomal protein Sa-1 OS=Arabidopsis thaliana GN=RPSaA PE=1 SV=3	0.0479205	23.3194	0.577124	0.238731	0.657782	no hit
At3g02760	F4IYF8	AT3G02760	Histidine--tRNA ligase, cytoplasmic OS=Arabidopsis thaliana GN=At3g02760 PE=2 SV=1	0.0477542	28.1185	0.61279	0.212688	0.689159	no hit
RPL26A	P51414	AT3G49910	60S ribosomal protein L26-1 OS=Arabidopsis thaliana GN=RPL26A PE=2 SV=2	0.0475729	23.8219	0.61147	0.213625	0.688265	no hit
GRV2	F4IVL6	AT2G26890	DnaJ homolog subfamily C GRV2 OS=Arabidopsis thaliana GN=GRV2 PE=1 SV=1	0.0471389	26.698	0.516634	0.286817	0.604162	no hit
LIG1	Q42572|Q42572-2|Q42572-3	AT1G08130	DNA ligase 1 OS=Arabidopsis thaliana GN=LIG1 PE=2 SV=2|Isoform 2 of DNA ligase 1 OS=Arabidopsis thaliana GN=LIG1|Isoform 3 of DNA ligase 1 OS=Arabidopsis thaliana GN=LIG1	0.0468346	24.8779	0.549586	0.259965	0.635184	no hit
NRP1	Q9CA59|Q9CA59-2|Q9CA59-3	AT1G74560	NAP1-related protein 1 OS=Arabidopsis thaliana GN=NRP1 PE=1 SV=1|Isoform 2 of NAP1-related protein 1 OS=Arabidopsis thaliana GN=NRP1|Isoform 3 of NAP1-related protein 1 OS=Arabidopsis thaliana GN=NRP1	0.0467936	22.8081	0.779794	0.10802	0.825701	no hit
MAP1A	Q9SLN5	AT2G45240	Methionine aminopeptidase 1A OS=Arabidopsis thaliana GN=MAP1A PE=1 SV=1	0.046775	23.573	0.555413	0.255384	0.63998	no hit
HMGB9	Q9SGS2	AT1G76110	High mobility group B protein 9 OS=Arabidopsis thaliana GN=HMGB9 PE=2 SV=1	0.0467125	24.3719	0.570189	0.243981	0.651007	no hit
CDC48B	Q9ZPR1	AT2G03670	Cell division control protein 48 homolog B OS=Arabidopsis thaliana GN=CDC48B PE=2 SV=1	0.0463251	21.7181	0.593987	0.226223	0.674658	no hit
SMC2-1	Q9C5Y4	AT5G62410	Structural maintenance of chromosomes protein 2-1 OS=Arabidopsis thaliana GN=SMC2-1 PE=2 SV=2	0.0452621	24.7283	0.525892	0.279103	0.612142	no hit
RFC1	Q9C587	AT5G22010	Replication factor C subunit 1 OS=Arabidopsis thaliana GN=RFC1 PE=2 SV=1	0.0451684	24.144	0.615071	0.211075	0.690568	no hit
CTN	F4I2J8|F4I2J8-2	AT1G03910	Cactin OS=Arabidopsis thaliana GN=CTN PE=1 SV=1|Isoform 2 of Cactin OS=Arabidopsis thaliana GN=CTN	0.0448389	25.0171	0.522196	0.282167	0.608379	no hit
RPH1	F4IN59|Q9ZU82	AT2G48070	Resistance to phytophthora 1 protein OS=Arabidopsis thaliana GN=RPH1 PE=4 SV=1|Expressed protein OS=Arabidopsis thaliana GN=RPH1 PE=2 SV=2	0.0441671	22.8558	0.595923	0.22481	0.675396	no hit
LACS3	Q9C7W4	AT1G64400	Long chain acyl-CoA synthetase 3 OS=Arabidopsis thaliana GN=LACS3 PE=2 SV=1	0.0440661	25.0762	0.487625	0.311914	0.578889	no hit
PAE10	Q66GM8	AT5G26670	Pectin acetylesterase 10 OS=Arabidopsis thaliana GN=PAE10 PE=2 SV=1	0.0438859	21.7256	0.508974	0.293305	0.598229	no hit
At4g00090	Q93ZN5	AT4G00090	AT4g00090/F6N15_8 OS=Arabidopsis thaliana GN=At4g00090 PE=2 SV=1	0.0437113	24.8417	0.545253	0.263402	0.631042	no hit
NRPA1	Q9SVY0	AT3G57660	DNA-directed RNA polymerase I subunit 1 OS=Arabidopsis thaliana GN=NRPA1 PE=3 SV=1	0.0436946	24.8939	0.566751	0.246607	0.648775	no hit
At1g10490	Q9XIK4	AT1G10490	RNA cytidine acetyltransferase 1 OS=Arabidopsis thaliana GN=At1g10490 PE=2 SV=2	0.0436111	25.0129	0.623865	0.204909	0.697136	no hit
OST1A	Q9SFX3	AT1G76400	Dolichyl-diphosphooligosaccharide--protein glycosyltransferase subunit 1A OS=Arabidopsis thaliana GN=OST1A PE=2 SV=1	0.0433594	26.8821	0.553828	0.256625	0.638714	no hit
WTF1	A0MFS5	AT4G01037	RNA recognition domain-containing protein WTF1 OS=Arabidopsis thaliana GN=WTF1 PE=4 SV=1	0.0433145	27.3493	0.652134	0.185663	0.721966	no hit
At1g30630	Q9SA78	AT1G30630	Coatomer subunit epsilon-1 OS=Arabidopsis thaliana GN=At1g30630 PE=2 SV=1	0.0425882	23.3933	0.562164	0.250137	0.644648	no hit
F13G24.100	Q9SD94	AT5G07900	Mitochondrial transcription termination factor family protein OS=Arabidopsis thaliana GN=F13G24.100 PE=2 SV=1	0.0424349	24.1193	0.554671	0.255964	0.639406	no hit
PSBQ2	Q41932	AT4G05180	Oxygen-evolving enhancer protein 3-2, chloroplastic OS=Arabidopsis thaliana GN=PSBQ2 PE=1 SV=2	0.0418423	24.8481	0.609824	0.214795	0.687296	no hit
SMC3	Q56YN8	AT2G27170	Structural maintenance of chromosomes protein 3 OS=Arabidopsis thaliana GN=SMC3 PE=2 SV=1	0.041528	28.5412	0.564258	0.248522	0.646484	no hit
HEME2	O22886	AT2G40490	Uroporphyrinogen decarboxylase 2, chloroplastic OS=Arabidopsis thaliana GN=HEME2 PE=2 SV=1	0.0415206	24.0017	0.594581	0.225789	0.675041	no hit
PAS2	F4KGW0|Q8VZB2|Q8VZB2-2	AT5G10480	Very-long-chain (3R)-3-hydroxyacyl-[acyl-carrier protein] dehydratase PASTICCINO 2 OS=Arabidopsis thaliana GN=PAS2 PE=4 SV=1|Very-long-chain (3R)-3-hydroxyacyl-CoA dehydratase PASTICCINO 2 OS=Arabidopsis thaliana GN=PAS2 PE=1 SV=1|Isoform 2 of Very-long-chain (3R)-3-hydroxyacyl-CoA dehydratase PASTICCINO 2 OS=Arabidopsis thaliana GN=PAS2	0.0409154	22.1699	0.714486	0.146006	0.772194	no hit
At3g13230	Q9LTU6	AT3G13230	At3g13230 OS=Arabidopsis thaliana GN=At3g13230 PE=2 SV=1	0.0407768	24.6327	0.584458	0.233247	0.665562	no hit
rps5	P93014	AT2G33800	30S ribosomal protein S5, chloroplastic OS=Arabidopsis thaliana GN=rps5 PE=2 SV=1	0.0405051	26.7401	0.684919	0.164361	0.747546	no hit
At4g28740	F4JM22	AT4G28740	Uncharacterized protein OS=Arabidopsis thaliana GN=At4g28740 PE=1 SV=1	0.040416	22.4664	0.673704	0.171531	0.738991	no hit
UXS1	F4JAG3|Q8VZC0|Q8VZC0-2	AT3G53520	UDP-glucuronic acid decarboxylase 1 OS=Arabidopsis thaliana GN=UXS1 PE=1 SV=1|UDP-glucuronic acid decarboxylase 1 OS=Arabidopsis thaliana GN=UXS1 PE=1 SV=1|Isoform 2 of UDP-glucuronic acid decarboxylase 1 OS=Arabidopsis thaliana GN=UXS1	0.0401119	21.9502	0.622429	0.20591	0.695902	no hit
RABB1C	P92963	AT4G17170	Ras-related protein RABB1c OS=Arabidopsis thaliana GN=RABB1C PE=1 SV=1	0.0400376	23.6012	0.70608	0.151146	0.765868	no hit
PRP40A	B6EUA9|B6EUA9-2	AT1G44910	Pre-mRNA-processing protein 40A OS=Arabidopsis thaliana GN=PRP40A PE=1 SV=1|Isoform 2 of Pre-mRNA-processing protein 40A OS=Arabidopsis thaliana GN=PRP40A	0.0395021	25.9168	0.664698	0.177375	0.732787	no hit
At3g21540	Q9LVF2	AT3G21540	Transducin/WD40 domain-containing protein OS=Arabidopsis thaliana GN=At3g21540 PE=4 SV=1	0.0393846	27.4977	0.659729	0.180635	0.728225	no hit
CBP1	Q9ZV34	AT2G28790	At2g28790 OS=Arabidopsis thaliana GN=CBP1 PE=2 SV=1	0.039121	22.0664	0.693258	0.159105	0.754766	no hit
At5g53310	Q9ASY2	AT5G53310	AT5g53310/K19E1_11 OS=Arabidopsis thaliana GN=At5g53310 PE=1 SV=1	0.0389877	23.0278	0.692351	0.159674	0.754404	no hit
At2g26730	O48788	AT2G26730	Probable inactive receptor kinase At2g26730 OS=Arabidopsis thaliana GN=At2g26730 PE=1 SV=1	0.0386501	22.05	0.679653	0.167713	0.744274	no hit
DRP1E	Q9FNX5	AT3G60190	Dynamin-related protein 1E OS=Arabidopsis thaliana GN=DRP1E PE=1 SV=1	0.038634	26.0608	0.561807	0.250412	0.64452	no hit
SCAB1	O48791	AT2G26770	Stomatal closure-related actin-binding protein 1 OS=Arabidopsis thaliana GN=SCAB1 PE=1 SV=1	0.0382395	23.5609	0.598681	0.222805	0.677353	no hit
PNSB1	Q9S9N6	AT1G15980	Photosynthetic NDH subunit of subcomplex B 1, chloroplastic OS=Arabidopsis thaliana GN=PNSB1 PE=2 SV=1	0.0381987	25.5799	0.67274	0.172153	0.738552	no hit
ALT3	Q8W583	AT1G68260	Acyl-acyl carrier protein thioesterase ATL3, chloroplastic OS=Arabidopsis thaliana GN=ALT3 PE=2 SV=1	0.0381072	24.6523	0.759644	0.11939	0.809369	no hit
CPP1	Q9FN50	AT5G23040	Protein CHAPERONE-LIKE PROTEIN OF POR1, chloroplastic OS=Arabidopsis thaliana GN=CPP1 PE=1 SV=1	0.0378421	24.745	0.5999	0.221921	0.678148	no hit
At4g26910	Q8H107|Q8H107-2|Q8H107-3	AT4G26910	Dihydrolipoyllysine-residue succinyltransferase component of 2-oxoglutarate dehydrogenase complex 2, mitochondrial OS=Arabidopsis thaliana GN=At4g26910 PE=2 SV=2|Isoform 2 of Dihydrolipoyllysine-residue succinyltransferase component of 2-oxoglutarate dehydrogenase complex 2, mitochondrial OS=Arabidopsis thaliana GN=At4g26910|Isoform 3 of Dihydrolipoyllysine-residue succinyltransferase component o…	0.0377906	25.3609	0.629941	0.2007	0.703327	no hit
At1g23170	F4I4N4	AT1G23170	Uncharacterized protein OS=Arabidopsis thaliana GN=At1g23170 PE=4 SV=1	0.037101	25.7736	0.557456	0.25379	0.641489	no hit
CLASP	Q8RWY6	AT2G20190	CLIP-associated protein OS=Arabidopsis thaliana GN=CLASP PE=1 SV=1	0.0369422	25.2215	0.679165	0.168025	0.74405	no hit
NAK	P43293	AT5G02290	Probable serine/threonine-protein kinase NAK OS=Arabidopsis thaliana GN=NAK PE=1 SV=2	0.036843	24.837	0.569694	0.244358	0.650725	no hit
At3g62900	F4IZK5	AT3G62900	CW-type zinc-finger protein OS=Arabidopsis thaliana GN=At3g62900 PE=4 SV=1	0.0367651	22.3632	0.641143	0.193045	0.713106	no hit
Nek7|NEK7	F4J8P0|Q9LHI7	AT3G12200	Serine/threonine-protein kinase Nek7 OS=Arabidopsis thaliana GN=Nek7 PE=4 SV=1|Serine/threonine-protein kinase Nek7 OS=Arabidopsis thaliana GN=NEK7 PE=2 SV=1	0.0367143	22.9365	0.591209	0.228259	0.671924	no hit
rpoC2	P56764	ATCG00170	DNA-directed RNA polymerase subunit beta'' OS=Arabidopsis thaliana GN=rpoC2 PE=3 SV=1	0.0354756	28.0967	0.6828	0.165707	0.746273	no hit
At4g33760	F4JJT9	AT4G33760	Aspartate--tRNA ligase, chloroplastic/mitochondrial OS=Arabidopsis thaliana GN=At4g33760 PE=2 SV=1	0.0354661	23.8732	0.648955	0.187785	0.719053	no hit
MAP2A	Q9FV49	AT2G44180	Methionine aminopeptidase 2A OS=Arabidopsis thaliana GN=MAP2A PE=2 SV=2	0.0353723	25.2674	0.615095	0.211058	0.690568	no hit
RPS3AA	Q9CAV0	AT3G04840	40S ribosomal protein S3a-1 OS=Arabidopsis thaliana GN=RPS3AA PE=1 SV=3	0.0349387	23.8855	0.659344	0.180888	0.728106	no hit
APG1	Q43727	AT5G35790	Glucose-6-phosphate 1-dehydrogenase 1, chloroplastic OS=Arabidopsis thaliana GN=APG1 PE=2 SV=2	0.0346195	23.5932	0.613794	0.211977	0.689698	no hit
NIFS1	O49543	AT5G65720	Cysteine desulfurase, mitochondrial OS=Arabidopsis thaliana GN=NIFS1 PE=1 SV=1	0.0344792	24.768	0.619928	0.207659	0.694509	no hit
CRK4	Q9FIM9	AT5G24430	CDPK-related kinase 4 OS=Arabidopsis thaliana GN=CRK4 PE=2 SV=1	0.034445	23.1459	0.818461	0.0870018	0.856338	no hit
At1g55140	Q6NQK8	AT1G55140	At1g55140 OS=Arabidopsis thaliana GN=At1g55140 PE=2 SV=1	0.0339039	25.3057	0.611268	0.213768	0.688265	no hit
PGL3	P92990	AT1G70370	Polygalacturonase 1 beta-like protein 3 OS=Arabidopsis thaliana GN=PGL3 PE=2 SV=2	0.0330341	23.0821	0.735452	0.133446	0.790227	no hit
HULK2	F4IN78		Protein HUA2-LIKE 2 OS=Arabidopsis thaliana GN=HULK2 PE=2 SV=2	0.032547	23.6131	0.707188	0.150465	0.766753	no hit
At3g51050	F4J381	AT3G51050	FG-GAP repeat-containing protein OS=Arabidopsis thaliana GN=At3g51050 PE=4 SV=1	0.0322489	23.6812	0.610577	0.214259	0.687849	no hit
At1g19370	Q9LN61	AT1G19370	F18O14.9 OS=Arabidopsis thaliana GN=At1g19370 PE=4 SV=1	0.0309146	23.0961	0.80756	0.0928251	0.847583	no hit
NUP93A	O22224	AT2G41620	Nuclear pore complex protein NUP93A OS=Arabidopsis thaliana GN=NUP93A PE=1 SV=2	0.0305945	24.8289	0.695651	0.157609	0.757057	no hit
At1g52360	F4ICX0|Q9C827	AT1G52360	Coatomer subunit beta'-2 OS=Arabidopsis thaliana GN=At1g52360 PE=4 SV=1|Coatomer subunit beta'-2 OS=Arabidopsis thaliana GN=At1g52360 PE=2 SV=1	0.0293325	24.0757	0.666617	0.176124	0.734196	no hit
At4g26600	Q8VYM6	AT4G26600	Putative uncharacterized protein At4g26600 OS=Arabidopsis thaliana GN=At4g26600 PE=2 SV=1	0.029179	22.9336	0.798045	0.0979725	0.837932	no hit
SDF2	Q93ZE8	AT2G25110	Stromal cell-derived factor 2-like protein OS=Arabidopsis thaliana GN=SDF2 PE=1 SV=1	0.0286594	22.0155	0.78383	0.105778	0.828305	no hit
ABCG22	Q93YS4|Q93YS4-2	AT5G06530	ABC transporter G family member 22 OS=Arabidopsis thaliana GN=ABCG22 PE=1 SV=1|Isoform 2 of ABC transporter G family member 22 OS=Arabidopsis thaliana GN=ABCG22	0.0285571	23.2493	0.723449	0.140592	0.780516	no hit
ABCB1	Q9ZR72	AT2G36910	ABC transporter B family member 1 OS=Arabidopsis thaliana GN=ABCB1 PE=1 SV=1	0.0285238	23.0917	0.702184	0.153549	0.762902	no hit
At5g04060	Q9LZA4	AT5G04060	Probable methyltransferase PMT7 OS=Arabidopsis thaliana GN=At5g04060 PE=2 SV=1	0.0278266	21.4899	0.779677	0.108085	0.825701	no hit
BXL7	Q9SGZ5	AT1G78060	Probable beta-D-xylosidase 7 OS=Arabidopsis thaliana GN=BXL7 PE=2 SV=2	0.0265543	26.3845	0.899803	0.0458525	0.920484	no hit
At3g27180	B3DNP3	AT3G27180	At3g27180 OS=Arabidopsis thaliana GN=At3g27180 PE=2 SV=1	0.0262991	23.5314	0.751926	0.123825	0.803281	no hit
At2g43110	Q8GWB4	AT2G43110	At2g43110 OS=Arabidopsis thaliana GN=At2g43110 PE=2 SV=1	0.0257537	23.4493	0.797498	0.0982702	0.837692	no hit
SFR2	Q93Y07|Q93Y07-2	AT3G06510	Galactolipid galactosyltransferase SFR2, chloroplastic OS=Arabidopsis thaliana GN=SFR2 PE=1 SV=1|Isoform 2 of Galactolipid galactosyltransferase SFR2, chloroplastic OS=Arabidopsis thaliana GN=SFR2	0.0250413	27.3747	0.69927	0.155355	0.760681	no hit
At4g02290	O81416	AT4G02290	Endoglucanase 17 OS=Arabidopsis thaliana GN=At4g02290 PE=2 SV=1	0.0250091	24.9375	0.769975	0.113523	0.81821	no hit
CEL1	Q9CAC1	AT1G70710	Endoglucanase 8 OS=Arabidopsis thaliana GN=CEL1 PE=2 SV=1	0.0249905	26.4625	0.715774	0.145224	0.772871	no hit
TOM40-1	Q9LHE5	AT3G20000	Mitochondrial import receptor subunit TOM40-1 OS=Arabidopsis thaliana GN=TOM40-1 PE=1 SV=3	0.0249231	23.5573	0.709246	0.149203	0.76835	no hit
At1g34360	Q6NLP2	AT1G34360	At1g34360 OS=Arabidopsis thaliana GN=At1g34360 PE=2 SV=1	0.0248734	25.8496	0.708743	0.149511	0.768122	no hit
RABH1B	O80501	AT2G44610	Ras-related protein RABH1b OS=Arabidopsis thaliana GN=RABH1B PE=1 SV=1	0.0245573	25.0646	0.713496	0.146608	0.771681	no hit
At1g80030	Q0WN54	AT1G80030	Molecular chaperone Hsp40/DnaJ-like protein OS=Arabidopsis thaliana GN=At1g80030 PE=2 SV=1	0.0242529	26.0493	0.749023	0.125505	0.800869	no hit
PME3	O49006	AT3G14310	Pectinesterase/pectinesterase inhibitor 3 OS=Arabidopsis thaliana GN=PME3 PE=2 SV=2	0.0236603	29.9884	0.709798	0.148865	0.768631	no hit
At2g18220	Q9ZPV5	AT2G18220	Nucleolar complex protein 2 homolog OS=Arabidopsis thaliana GN=At2g18220 PE=3 SV=2	0.0232877	22.7329	0.846178	0.0725384	0.878633	no hit
ELD1	Q9C9Z9	AT3G08550	Glycosyltransferase-like KOBITO 1 OS=Arabidopsis thaliana GN=ELD1 PE=1 SV=1	0.0232324	23.4253	0.739723	0.130931	0.794159	no hit
HAP6|RPN2	F4JIM7|Q93Z16	AT4G21150	Ribophorin II (RPN2) family protein OS=Arabidopsis thaliana GN=HAP6 PE=4 SV=1|Dolichyl-diphosphooligosaccharide--protein glycosyltransferase subunit 2 OS=Arabidopsis thaliana GN=RPN2 PE=2 SV=1	0.0229944	27.9016	0.780529	0.107611	0.826146	no hit
rpl14	P56792	ATCG00780	50S ribosomal protein L14, chloroplastic OS=Arabidopsis thaliana GN=rpl14 PE=3 SV=1	0.022505	23.874	0.792172	0.101181	0.834099	no hit
At5g30495	F4KCY1	AT5G30495	Fcf2 pre-rRNA processing protein OS=Arabidopsis thaliana GN=At5g30495 PE=4 SV=1	0.0224513	24.0731	0.740951	0.13021	0.795152	no hit
EXO70B1	Q9FGH9	AT5G58430	Exocyst complex component EXO70B1 OS=Arabidopsis thaliana GN=EXO70B1 PE=1 SV=1	0.0223246	23.6688	0.729208	0.137149	0.7854	no hit
PKL	Q9S775	AT2G25170	CHD3-type chromatin-remodeling factor PICKLE OS=Arabidopsis thaliana GN=PKL PE=1 SV=1	0.0221988	25.6569	0.748884	0.125586	0.800869	no hit
At2g39750	O22285	AT2G39750	Probable methyltransferase PMT11 OS=Arabidopsis thaliana GN=At2g39750 PE=2 SV=1	0.0208308	25.2417	0.773116	0.111755	0.820284	no hit
T4C9.230	Q9STH2	AT4G12390	Pectin methylesterase inhibitor 1 OS=Arabidopsis thaliana GN=T4C9.230 PE=2 SV=1	0.0207437	26.2588	0.794387	0.0999681	0.835761	no hit
At5g46560	F4KHI7	AT5G46560	Uncharacterized protein OS=Arabidopsis thaliana GN=At5g46560 PE=4 SV=1	0.0203239	22.3248	0.849258	0.0709603	0.881483	no hit
ARPC4	F4JUL8|F4JUL9	AT4G14147	Actin-related protein 2/3 complex subunit 4 OS=Arabidopsis thaliana GN=ARPC4 PE=3 SV=1|Actin-related protein 2/3 complex subunit 4 OS=Arabidopsis thaliana GN=ARPC4 PE=1 SV=1	0.0199446	23.3307	0.75788	0.1204	0.808036	no hit
RH18	Q9FLB0	AT5G05450	DEAD-box ATP-dependent RNA helicase 18 OS=Arabidopsis thaliana GN=RH18 PE=2 SV=1	0.0197734	24.6267	0.757681	0.120514	0.808036	no hit
MRG1	Q94C32	AT4G37280	Protein MRG1 OS=Arabidopsis thaliana GN=MRG1 PE=1 SV=1	0.0195971	24.3717	0.850611	0.0702692	0.882538	no hit
At5g23890	Q9FF91	AT5G23890	Uncharacterized protein OS=Arabidopsis thaliana GN=At5g23890 PE=1 SV=1	0.0191636	25.5857	0.900303	0.0456112	0.920637	no hit
At4g30720	F4JQE2	AT4G30720	Putative oxidoreductase/electron carrier OS=Arabidopsis thaliana GN=At4g30720 PE=4 SV=1	0.0190588	25.8517	0.766401	0.115544	0.815466	no hit
CAO	Q9MBA1	AT1G44446	Chlorophyllide a oxygenase, chloroplastic OS=Arabidopsis thaliana GN=CAO PE=1 SV=1	0.0184965	24.1468	0.824365	0.0838804	0.861777	no hit
EML1	Q9C7C4|Q9C7C4-2	AT3G12140	Protein EMSY-LIKE 1 OS=Arabidopsis thaliana GN=EML1 PE=1 SV=1|Isoform 2 of Protein EMSY-LIKE 1 OS=Arabidopsis thaliana GN=EML1	0.0183911	22.5045	0.903493	0.0440754	0.92318	no hit
SAM2	P17562	AT4G01850	S-adenosylmethionine synthase 2 OS=Arabidopsis thaliana GN=SAM2 PE=1 SV=1	0.0178391	23.8045	0.816417	0.0880881	0.855336	no hit
BOU	Q93XM7	AT5G46800	Mitochondrial carnitine/acylcarnitine carrier-like protein OS=Arabidopsis thaliana GN=BOU PE=2 SV=1	0.0177965	24.9658	0.786654	0.104217	0.829619	no hit
ECHIA	Q6NL24	AT4G16210	Probable enoyl-CoA hydratase 1, peroxisomal OS=Arabidopsis thaliana GN=ECHIA PE=1 SV=1	0.0173954	24.5695	0.921598	0.0354585	0.938757	no hit
ARPC1B	Q9SJW6	AT2G31300	Actin-related protein 2/3 complex subunit 1B OS=Arabidopsis thaliana GN=ARPC1B PE=2 SV=1	0.0172638	24.679	0.78978	0.102494	0.832582	no hit
GLO1	Q9LRR9	AT3G14420	Peroxisomal (S)-2-hydroxy-acid oxidase GLO1 OS=Arabidopsis thaliana GN=GLO1 PE=1 SV=1	0.0171536	23.412	0.825319	0.0833784	0.86243	no hit
CIPK8	F4JQW5|Q9STV4|Q9STV4-2	AT4G24400	Non-specific serine/threonine protein kinase OS=Arabidopsis thaliana GN=CIPK8 PE=3 SV=1|CBL-interacting serine/threonine-protein kinase 8 OS=Arabidopsis thaliana GN=CIPK8 PE=1 SV=1|Isoform 2 of CBL-interacting serine/threonine-protein kinase 8 OS=Arabidopsis thaliana GN=CIPK8	0.0170776	24.6349	0.830381	0.0807226	0.865997	no hit
CITRX	Q9M7X9|Q9M7X9-2	AT3G06730	Thioredoxin-like protein CITRX, chloroplastic OS=Arabidopsis thaliana GN=CITRX PE=1 SV=1|Isoform 2 of Thioredoxin-like protein CITRX, chloroplastic OS=Arabidopsis thaliana GN=CITRX	0.0163659	25.9228	0.83589	0.0778506	0.87036	no hit
F26K9_250	Q9LZI3	AT3G62820	Plant invertase/pectin methylesterase inhibitor superfamily protein OS=Arabidopsis thaliana GN=F26K9_250 PE=2 SV=1	0.0159666	25.8487	0.881907	0.0545774	0.907908	no hit
MO1	F4JK84|F4JK85	AT4G15760	Monooxygenase 1 OS=Arabidopsis thaliana GN=MO1 PE=4 SV=1|Monooxygenase 1 OS=Arabidopsis thaliana GN=MO1 PE=4 SV=1	0.0159188	23.6176	0.841387	0.0750043	0.875042	no hit
SMU2	O48713	AT2G26460	Suppressor of mec-8 and unc-52 protein homolog 2 OS=Arabidopsis thaliana GN=SMU2 PE=1 SV=1	0.0157539	24.1776	0.862462	0.0642599	0.892015	no hit
At1g69070	F4I0J1	AT1G69070	Uncharacterized protein OS=Arabidopsis thaliana GN=At1g69070 PE=1 SV=1	0.0156853	25.6615	0.843158	0.0740909	0.876044	no hit
RH20	Q9C718	AT1G55150	DEAD-box ATP-dependent RNA helicase 20 OS=Arabidopsis thaliana GN=RH20 PE=2 SV=1	0.0155482	24.1943	0.883885	0.0536042	0.908585	no hit
At4g01040	Q9M159	AT4G01040	Glycosyl hydrolase family protein OS=Arabidopsis thaliana GN=At4g01040 PE=4 SV=1	0.0142948	25.0569	0.828679	0.0816138	0.864565	no hit
PP2AA3	F4HQR5|Q38951	AT1G13320	Protein phosphatase 2A subunit A3 OS=Arabidopsis thaliana GN=PP2AA3 PE=1 SV=1|Serine/threonine-protein phosphatase 2A 65 kDa regulatory subunit A gamma isoform OS=Arabidopsis thaliana GN=PP2AA3 PE=1 SV=2	0.0141061	23.3766	0.853479	0.0688072	0.884117	no hit
F7A10.1	Q9C8A7	AT1G55360	At1g55360 OS=Arabidopsis thaliana GN=F7A10.1 PE=2 SV=1	0.0139751	22.0873	0.874735	0.0581235	0.902575	no hit
OST3B	Q9SYB5	AT1G61790	Probable dolichyl-diphosphooligosaccharide--protein glycosyltransferase subunit 3B OS=Arabidopsis thaliana GN=OST3B PE=2 SV=1	0.0138256	25.1662	0.834972	0.078328	0.869749	no hit
At1g18440	Q8GW64	AT1G18440	Peptidyl-tRNA hydrolase, chloroplastic OS=Arabidopsis thaliana GN=At1g18440 PE=2 SV=2	0.0133682	23.9959	0.840653	0.0753833	0.874625	no hit
OEP64	Q9LVH5	AT3G17970	Outer envelope protein 64, chloroplastic OS=Arabidopsis thaliana GN=OEP64 PE=1 SV=1	0.0127188	26.1971	0.866834	0.0620642	0.895478	no hit
OM64	F4KCL7	AT5G09420	Outer envelope protein 64, mitochondrial OS=Arabidopsis thaliana GN=OM64 PE=1 SV=1	0.0123337	24.5067	0.887084	0.0520352	0.910975	no hit
KPHMT1	O82357	AT2G46110	3-methyl-2-oxobutanoate hydroxymethyltransferase 1, mitochondrial OS=Arabidopsis thaliana GN=KPHMT1 PE=1 SV=1	0.0122204	22.3318	0.859107	0.0659529	0.889245	no hit
NRPA2	F4I366	AT1G29940	DNA-directed RNA polymerase I subunit 2 OS=Arabidopsis thaliana GN=NRPA2 PE=2 SV=1	0.0118569	24.5909	0.864532	0.0632187	0.893452	no hit
F8L10.9	Q9LNN0	AT1G53050	F8L10.9 protein OS=Arabidopsis thaliana GN=F8L10.9 PE=3 SV=1	0.0116817	23.3562	0.882844	0.0541159	0.908444	no hit
CPK28	Q9FKW4|Q9FKW4-2	AT5G66210	Calcium-dependent protein kinase 28 OS=Arabidopsis thaliana GN=CPK28 PE=1 SV=1|Isoform 2 of Calcium-dependent protein kinase 28 OS=Arabidopsis thaliana GN=CPK28	0.0112683	22.1231	0.937289	0.0281267	0.952892	no hit
FPP4	Q0WSY2	AT1G19835	Filament-like plant protein 4 OS=Arabidopsis thaliana GN=FPP4 PE=1 SV=1	0.0104734	23.8858	0.863756	0.0636088	0.893002	no hit
TSS	F4JKH6	AT4G28080	Protein TSS OS=Arabidopsis thaliana GN=TSS PE=1 SV=1	0.0104264	28.3083	0.884019	0.0535382	0.908585	no hit
BGAL5	Q9MAJ7	AT1G45130	Beta-galactosidase 5 OS=Arabidopsis thaliana GN=BGAL5 PE=2 SV=1	0.010312	23.2385	0.87621	0.0573919	0.903742	no hit
EBS	F4JL28|F4JL28-2	AT4G22140	Chromatin remodeling protein EBS OS=Arabidopsis thaliana GN=EBS PE=1 SV=1|Isoform 2 of Chromatin remodeling protein EBS OS=Arabidopsis thaliana GN=EBS	0.00984238	22.617	0.893366	0.0489707	0.915447	no hit
RHON1	Q94K75|Q94K75-2	AT1G06190	Rho-N domain-containing protein 1, chloroplastic OS=Arabidopsis thaliana GN=RHON1 PE=1 SV=1|Isoform 2 of Rho-N domain-containing protein 1, chloroplastic OS=Arabidopsis thaliana GN=RHON1	0.0087605	24.687	0.893485	0.0489129	0.915447	no hit
GLE1	Q0WPZ7	AT1G13120	Protein GLE1 OS=Arabidopsis thaliana GN=GLE1 PE=1 SV=1	0.00845105	23.7877	0.896527	0.0474368	0.918206	no hit
At1g04190	Q8RXN1	AT1G04190	Carboxylate clamp-tetratricopeptide repeat protein OS=Arabidopsis thaliana GN=At1g04190 PE=2 SV=1	0.00722017	25.4855	0.95438	0.0202786	0.967272	no hit
BGLU44	Q9LV33	AT3G18080	Beta-glucosidase 44 OS=Arabidopsis thaliana GN=BGLU44 PE=2 SV=1	0.00673417	28.7993	0.93964	0.0270386	0.954912	no hit
At3g01810|F28J7.14	F4J9J1|Q9SGJ0	AT3G01810	Uncharacterized protein OS=Arabidopsis thaliana GN=At3g01810 PE=4 SV=1|F28J7.14 protein OS=Arabidopsis thaliana GN=F28J7.14 PE=2 SV=1	0.00611898	25.3701	0.94475	0.024683	0.959363	no hit
F25C20.25	Q9SAB7	AT1G11600	Cytochrome P450 like protein OS=Arabidopsis thaliana GN=F25C20.25 PE=2 SV=1	0.00546205	22.9288	0.956114	0.0194901	0.968283	no hit
HSP90-5	Q9SIF2|Q9SIF2-2	AT2G04030	Heat shock protein 90-5, chloroplastic OS=Arabidopsis thaliana GN=HSP90-5 PE=1 SV=1|Isoform 2 of Heat shock protein 90-5, chloroplastic OS=Arabidopsis thaliana GN=HSP90-5	0.00485052	25.2742	0.965473	0.0152597	0.975879	no hit
ORC3	Q6E7H0	AT5G16690	Origin of replication complex subunit 3 OS=Arabidopsis thaliana GN=ORC3 PE=1 SV=1	0.00463791	24.0074	0.957531	0.0188473	0.969343	no hit
HON5	Q4V3D1	AT1G48620	At1g48620 OS=Arabidopsis thaliana GN=HON5 PE=1 SV=1	0.00397854	25.0027	0.974823	0.0110744	0.981204	no hit
HXK1	Q42525	AT4G29130	Hexokinase-1 OS=Arabidopsis thaliana GN=HXK1 PE=1 SV=2	0.00392931	22.619	0.969036	0.0136601	0.977598	no hit
EXO70F1	F4K8Y6	AT5G50380	Exocyst subunit exo70 family protein F1 OS=Arabidopsis thaliana GN=EXO70F1 PE=1 SV=1	0.00381531	22.3309	0.95095	0.0218421	0.964518	no hit
F13G24.250	Q9SD79	AT5G08050	Putative uncharacterized protein F13G24.250 OS=Arabidopsis thaliana GN=F13G24.250 PE=1 SV=1	0.00380128	23.5395	0.964	0.0159231	0.974764	no hit
RFC5	Q9CAQ8	AT1G77470	Replication factor C subunit 5 OS=Arabidopsis thaliana GN=RFC5 PE=1 SV=1	0.0035445	23.3829	0.966538	0.0147811	0.976203	no hit
GTE3	Q9S7T1	AT1G73150	Transcription factor GTE3, chloroplastic OS=Arabidopsis thaliana GN=GTE3 PE=1 SV=1	0.00339544	23.9145	0.973367	0.0117233	0.980837	no hit
OVA2	F4K4Q2	AT5G49030	Isoleucyl-tRNA synthetase OS=Arabidopsis thaliana GN=OVA2 PE=3 SV=1	0.003359	23.6325	0.968262	0.0140072	0.977193	no hit
EHD1	Q94CF0	AT3G20290	EH domain-containing protein 1 OS=Arabidopsis thaliana GN=EHD1 PE=1 SV=1	0.00276015	26.8293	0.967536	0.0143329	0.976836	no hit
HAC1	F4IDH2|Q9C5X9|Q9C5X9-2	AT1G79000	Histone acetyltransferase HAC1 OS=Arabidopsis thaliana GN=HAC1 PE=4 SV=1|Histone acetyltransferase HAC1 OS=Arabidopsis thaliana GN=HAC1 PE=1 SV=2|Isoform 2 of Histone acetyltransferase HAC1 OS=Arabidopsis thaliana GN=HAC1	0.00168784	22.9795	0.980718	0.00845585	0.985958	no hit
RAPTOR1	Q93YQ1	AT3G08850	Regulatory-associated protein of TOR 1 OS=Arabidopsis thaliana GN=RAPTOR1 PE=1 SV=1	0.00126507	21.8878	0.990541	0.0041276	0.992431	no hit
CYP71A22	Q9STL1	AT3G48310	Cytochrome P450 71A22 OS=Arabidopsis thaliana GN=CYP71A22 PE=2 SV=1	0.000983972	23.1656	0.989503	0.00458288	0.991769	no hit
SSRP1	Q05153	AT3G28730	FACT complex subunit SSRP1 OS=Arabidopsis thaliana GN=SSRP1 PE=1 SV=2	0.000796185	26.691	0.997489	0.00109182	0.997489	no hit
GLY1	Q949Q0	AT2G40690	Glycerol-3-phosphate dehydrogenase [NAD(+)] 2, chloroplastic OS=Arabidopsis thaliana GN=GLY1 PE=1 SV=1	-0.000336835	23.6687	0.99631	0.00160548	0.99669	no hit
At2g20020	Q9SL79	AT2G20020	CRS2-associated factor 1, chloroplastic OS=Arabidopsis thaliana GN=At2g20020 PE=2 SV=2	-0.000526009	22.7359	0.995784	0.00183488	0.996543	no hit
At4g00750	Q9ZPH9	AT4G00750	Probable methyltransferase PMT15 OS=Arabidopsis thaliana GN=At4g00750 PE=2 SV=1	-0.000797669	23.7781	0.993457	0.00285075	0.994594	no hit
C50	Q8GUN6	AT1G61770	Chaperone protein dnaJ 50 OS=Arabidopsis thaliana GN=C50 PE=2 SV=1	-0.00089461	24.4084	0.991276	0.00380544	0.992788	no hit
At5g58950	Q9FIL6	AT5G58950	At5g58950 OS=Arabidopsis thaliana GN=At5g58950 PE=1 SV=1	-0.00155166	24.7068	0.982133	0.00782966	0.986466	no hit
PME16	Q9SKX2	AT2G43050	Probable pectinesterase/pectinesterase inhibitor 16 OS=Arabidopsis thaliana GN=PME16 PE=2 SV=1	-0.00165083	24.6156	0.982355	0.0077316	0.986466	no hit
IDD5	Q9ZUL3	AT2G02070	Protein indeterminate-domain 5, chloroplastic OS=Arabidopsis thaliana GN=IDD5 PE=1 SV=1	-0.00167617	23.1222	0.981077	0.00829711	0.985958	no hit
NEK6	Q9LT35	AT3G20860	Serine/threonine-protein kinase Nek6 OS=Arabidopsis thaliana GN=NEK6 PE=3 SV=1	-0.00211126	23.0443	0.982709	0.00757508	0.986466	no hit
At1g72550	F4IDD6|Q9SGE9	AT1G72550	Probable phenylalanine--tRNA ligase beta subunit OS=Arabidopsis thaliana GN=At1g72550 PE=4 SV=1|Phenylalanine--tRNA ligase beta subunit, cytoplasmic OS=Arabidopsis thaliana GN=At1g72550 PE=2 SV=1	-0.00251788	24.7681	0.974624	0.0111631	0.981204	no hit
LTP1	Q42589	AT2G38540	Non-specific lipid-transfer protein 1 OS=Arabidopsis thaliana GN=LTP1 PE=2 SV=1	-0.00267703	25.5522	0.984217	0.00690913	0.987602	no hit
PER69	Q96511	AT5G64100	Peroxidase 69 OS=Arabidopsis thaliana GN=PER69 PE=1 SV=1	-0.00284016	25.459	0.986054	0.00609941	0.988689	no hit
NUA	A4GSN8|A4GSN8-2|A4GSN8-3	AT1G79280	Nuclear-pore anchor OS=Arabidopsis thaliana GN=NUA PE=1 SV=1|Isoform 2 of Nuclear-pore anchor OS=Arabidopsis thaliana GN=NUA|Isoform 3 of Nuclear-pore anchor OS=Arabidopsis thaliana GN=NUA	-0.00292966	27.1109	0.970157	0.0131579	0.978354	no hit
At1g04900	Q94C90	AT1G04900	Putative uncharacterized protein At1g04900 OS=Arabidopsis thaliana GN=At1g04900 PE=2 SV=1	-0.00305206	25.1049	0.97717	0.01003	0.98316	no hit
SCD1	Q8RXA7	AT1G49040	DENN domain and WD repeat-containing protein SCD1 OS=Arabidopsis thaliana GN=SCD1 PE=1 SV=1	-0.00319536	24.191	0.960809	0.0173628	0.971913	no hit
ASP3	P46644	AT5G11520	Aspartate aminotransferase 3, chloroplastic OS=Arabidopsis thaliana GN=ASP3 PE=1 SV=1	-0.00338092	24.9235	0.98097	0.00834449	0.985958	no hit
P5CSB	P54888	AT3G55610	Delta-1-pyrroline-5-carboxylate synthase B OS=Arabidopsis thaliana GN=P5CSB PE=2 SV=1	-0.00338894	24.4707	0.972924	0.0119212	0.980767	no hit
At3g28720	Q9LHA3	AT3G28720	Uncharacterized protein OS=Arabidopsis thaliana GN=At3g28720 PE=4 SV=1	-0.00450574	23.653	0.951295	0.0216846	0.964518	no hit
PCKA	Q9T074	AT4G37870	Phosphoenolpyruvate carboxykinase [ATP] OS=Arabidopsis thaliana GN=PCKA PE=1 SV=1	-0.00536155	24.1298	0.950081	0.0222394	0.964031	no hit
sks17	Q8LPS9	AT5G66920	AT5g66920/MUD21_18 OS=Arabidopsis thaliana GN=sks17 PE=2 SV=1	-0.00544801	22.9315	0.985134	0.00650486	0.988144	no hit
EMB2750	Q9SQU6	AT3G06430	Pentatricopeptide repeat-containing protein At3g06430, chloroplastic OS=Arabidopsis thaliana GN=EMB2750 PE=2 SV=1	-0.00552425	24.5956	0.943652	0.0251882	0.958619	no hit
AGD7|AGD6	O80925|Q9M354	AT2G37550	ADP-ribosylation factor GTPase-activating protein AGD7 OS=Arabidopsis thaliana GN=AGD7 PE=1 SV=1|Probable ADP-ribosylation factor GTPase-activating protein AGD6 OS=Arabidopsis thaliana GN=AGD6 PE=1 SV=1	-0.00563369	21.841	0.958444	0.0184334	0.969893	no hit
TIF3K1	Q9SZA3	AT4G33250	Eukaryotic translation initiation factor 3 subunit K OS=Arabidopsis thaliana GN=TIF3K1 PE=2 SV=1	-0.00569376	22.9174	0.934302	0.0295127	0.950223	no hit
At5g36230	Q93ZC2	AT5G36230	AT5g36230/T30G6_9 OS=Arabidopsis thaliana GN=At5g36230 PE=2 SV=1	-0.00599543	24.9749	0.947992	0.0231955	0.962283	no hit
CEL2	Q9SRX3	AT1G02800	Endoglucanase 1 OS=Arabidopsis thaliana GN=CEL2 PE=2 SV=1	-0.00645054	24.6098	0.927932	0.0324838	0.944477	no hit
ARAC3	Q38912	AT4G35020	Rac-like GTP-binding protein ARAC3 OS=Arabidopsis thaliana GN=ARAC3 PE=1 SV=1	-0.00739936	23.2291	0.91514	0.0385126	0.933627	no hit
PDIL2-3	O48773	AT2G32920	Protein disulfide-isomerase 2-3 OS=Arabidopsis thaliana GN=PDIL2-3 PE=2 SV=1	-0.00744525	26.7953	0.916061	0.0380756	0.933842	no hit
PER31	Q9LHA7	AT3G28200	Peroxidase 31 OS=Arabidopsis thaliana GN=PER31 PE=2 SV=1	-0.00814788	26.637	0.9661	0.014978	0.976136	no hit
ESD4	Q94F30	AT4G15880	Ubiquitin-like-specific protease ESD4 OS=Arabidopsis thaliana GN=ESD4 PE=1 SV=1	-0.00819266	23.1981	0.929259	0.0318632	0.945461	no hit
RPS8A	Q93VG5	AT5G20290	40S ribosomal protein S8-1 OS=Arabidopsis thaliana GN=RPS8A PE=2 SV=1	-0.0084564	24.8599	0.918821	0.0367691	0.936292	no hit
At1g29880	O23627|O23627-2	AT1G29880	Glycine--tRNA ligase, mitochondrial 1 OS=Arabidopsis thaliana GN=At1g29880 PE=1 SV=1|Isoform Cytoplasmic of Glycine--tRNA ligase, mitochondrial 1 OS=Arabidopsis thaliana GN=At1g29880	-0.00878311	24.2558	0.900745	0.0453984	0.92073	no hit
At1g08220	Q0WRX7|Q5XEN3	AT1G08220	Putative uncharacterized protein At1g08220 OS=Arabidopsis thaliana GN=At1g08220 PE=2 SV=1|At1g08220 OS=Arabidopsis thaliana GN=At1g08220 PE=2 SV=1	-0.00936017	23.3169	0.974852	0.0110611	0.981204	no hit
EIN2	Q9S814	AT5G03280	Ethylene-insensitive protein 2 OS=Arabidopsis thaliana GN=EIN2 PE=1 SV=1	-0.0100053	23.9225	0.880042	0.0554968	0.906626	no hit
TL29	P82281	AT4G09010	Thylakoid lumenal 29 kDa protein, chloroplastic OS=Arabidopsis thaliana GN=TL29 PE=1 SV=2	-0.0102143	24.1788	0.914294	0.0389143	0.933127	no hit
At4g27340	Q6NQ64	AT4G27340	tRNA (guanine(37)-N1)-methyltransferase 2 OS=Arabidopsis thaliana GN=At4g27340 PE=2 SV=1	-0.0104676	22.9972	0.898753	0.0463596	0.919768	no hit
CER26	Q9SVM9	AT4G13840	Protein ECERIFERUM 26 OS=Arabidopsis thaliana GN=CER26 PE=2 SV=1	-0.010515	22.4659	0.898142	0.0466549	0.919502	no hit
At5g26180	Q8GYE8	AT5G26180	Putative uncharacterized protein At5g26180 OS=Arabidopsis thaliana GN=At5g26180 PE=2 SV=1	-0.0111067	23.5233	0.915721	0.0382367	0.933842	no hit
STN8	Q9LZV4	AT5G01920	Serine/threonine-protein kinase STN8, chloroplastic OS=Arabidopsis thaliana GN=STN8 PE=2 SV=1	-0.0113243	27.9878	0.852306	0.0694045	0.883569	no hit
GGT1	Q8VYW6	AT4G39640	Gamma-glutamyltranspeptidase 1 OS=Arabidopsis thaliana GN=GGT1 PE=2 SV=1	-0.0113411	29.4325	0.855439	0.0678109	0.885798	no hit
XTH7	Q8LER3	AT4G37800	Probable xyloglucan endotransglucosylase/hydrolase protein 7 OS=Arabidopsis thaliana GN=XTH7 PE=2 SV=2	-0.0117215	24.8781	0.955537	0.0197526	0.968071	no hit
PDR2	Q9LT02	AT5G23630	Probable manganese-transporting ATPase PDR2 OS=Arabidopsis thaliana GN=PDR2 PE=1 SV=1	-0.0119838	25.2203	0.881978	0.0545423	0.907908	no hit
ZWI|KCBP	F4JXM5|Q9FHN8|Q9FHN8-2	AT5G65930	Kinesin-like calmodulin-binding protein ZWICHEL OS=Arabidopsis thaliana GN=ZWI PE=3 SV=1|Kinesin-like calmodulin-binding protein OS=Arabidopsis thaliana GN=KCBP PE=1 SV=1|Isoform 2 of Kinesin-like calmodulin-binding protein OS=Arabidopsis thaliana GN=KCBP	-0.0124863	23.812	0.883514	0.0537865	0.908585	no hit
JAL5	Q9ZU23	AT1G52000	Jacalin-related lectin 5 OS=Arabidopsis thaliana GN=JAL5 PE=2 SV=1	-0.0127693	22.5916	0.890642	0.0502969	0.913604	no hit
MED13	F4I096|F4I096-2	AT1G55325	Mediator of RNA polymerase II transcription subunit 13 OS=Arabidopsis thaliana GN=MED13 PE=1 SV=1|Isoform 2 of Mediator of RNA polymerase II transcription subunit 13 OS=Arabidopsis thaliana GN=MED13	-0.0131012	24.1095	0.852614	0.0692477	0.883569	no hit
PAC	Q39089|Q39089-2	AT2G48120	Protein PALE CRESS, chloroplastic OS=Arabidopsis thaliana GN=PAC PE=2 SV=1|Isoform 2 of Protein PALE CRESS, chloroplastic OS=Arabidopsis thaliana GN=PAC	-0.0134937	22.4762	0.927071	0.0328871	0.943966	no hit
REF6	Q9STM3	AT3G48430	Lysine-specific demethylase REF6 OS=Arabidopsis thaliana GN=REF6 PE=1 SV=1	-0.0135045	24.1499	0.878484	0.056266	0.905377	no hit
At1g15290	F4HZK4	AT1G15290	Tetratricopeptide repeat-containing protein OS=Arabidopsis thaliana GN=At1g15290 PE=4 SV=1	-0.0137849	27.6374	0.834702	0.0784684	0.869749	no hit
petC	Q9ZR03|Q9ZR03-2	AT4G03280	Cytochrome b6-f complex iron-sulfur subunit, chloroplastic OS=Arabidopsis thaliana GN=petC PE=1 SV=1|Isoform 2 of Cytochrome b6-f complex iron-sulfur subunit, chloroplastic OS=Arabidopsis thaliana GN=petC	-0.0139852	23.7622	0.834661	0.0784899	0.869749	no hit
ABCB14	Q9C7F2	AT1G28010	ABC transporter B family member 14 OS=Arabidopsis thaliana GN=ABCB14 PE=3 SV=1	-0.0145017	22.6991	0.871477	0.0597439	0.899567	no hit
F23N14_50	Q9M2B9	AT3G43670	Amine oxidase OS=Arabidopsis thaliana GN=F23N14_50 PE=2 SV=1	-0.0147325	24.6675	0.905781	0.0429767	0.925158	no hit
KEU	Q9C5X3	AT1G12360	SNARE-interacting protein KEULE OS=Arabidopsis thaliana GN=KEU PE=1 SV=2	-0.0148215	25.8198	0.910279	0.0408255	0.929391	no hit
PDIL1-4	F4K0F5|F4K0F7|Q9FF55	AT5G60640	Protein disulfide isomerase-like 1-4 OS=Arabidopsis thaliana GN=PDIL1-4 PE=3 SV=1|Protein disulfide-isomerase OS=Arabidopsis thaliana GN=PDIL1-4 PE=3 SV=1|Protein disulfide isomerase-like 1-4 OS=Arabidopsis thaliana GN=PDIL1-4 PE=1 SV=1	-0.0151547	22.5905	0.825651	0.0832034	0.862434	no hit
GTB1	A8MS85	AT1G65440	Transcription elongation factor SPT6-like protein OS=Arabidopsis thaliana GN=GTB1 PE=4 SV=1	-0.0153159	26.6706	0.816576	0.0880035	0.855336	no hit
At4g12590	Q9SU27	AT4G12590	At4g12590 OS=Arabidopsis thaliana GN=At4g12590 PE=2 SV=1	-0.015402	22.7048	0.887841	0.0516648	0.911087	no hit
IYO	Q8GYU3	AT4G38440	Transcriptional elongation regulator MINIYO OS=Arabidopsis thaliana GN=IYO PE=1 SV=1	-0.0158331	21.6386	0.817542	0.0874898	0.856007	no hit
ARPC2A	Q8LGI3	AT1G30825	Actin-related protein 2/3 complex subunit 2A OS=Arabidopsis thaliana GN=ARPC2A PE=1 SV=1	-0.0161846	23.9629	0.842531	0.0744141	0.875885	no hit
CCB1	Q9LSE4	AT3G26710	Protein COFACTOR ASSEMBLY OF COMPLEX C SUBUNIT B CCB1, chloroplastic OS=Arabidopsis thaliana GN=CCB1 PE=1 SV=1	-0.0165706	25.5081	0.791576	0.101508	0.833806	no hit
emb2171|RPL23A	F4J3P1|P49690	AT2G33370	60S ribosomal protein L23 OS=Arabidopsis thaliana GN=emb2171 PE=3 SV=1|60S ribosomal protein L23 OS=Arabidopsis thaliana GN=RPL23A PE=2 SV=3	-0.0167335	25.1004	0.877603	0.0567018	0.904824	no hit
At3g25470	Q9LSV5	AT3G25470	Hemolysin, putative OS=Arabidopsis thaliana GN=At3g25470 PE=2 SV=1	-0.0167718	23.2114	0.793142	0.100649	0.834786	no hit
CUL1	Q94AH6	AT4G02570	Cullin-1 OS=Arabidopsis thaliana GN=CUL1 PE=1 SV=1	-0.0177777	25.5448	0.837798	0.0768606	0.872001	no hit
ECR	Q9M2U2	AT3G55360	Very-long-chain enoyl-CoA reductase OS=Arabidopsis thaliana GN=ECR PE=1 SV=1	-0.0178489	24.9385	0.783755	0.10582	0.828305	no hit
At4g29750	F4JNR2	AT4G29750	CRS1 / YhbY (CRM) domain-containing protein OS=Arabidopsis thaliana GN=At4g29750 PE=1 SV=1	-0.0184731	23.265	0.826363	0.0828292	0.862606	no hit
TOPP3	P48483	AT1G64040	Serine/threonine-protein phosphatase PP1 isozyme 3 OS=Arabidopsis thaliana GN=TOPP3 PE=2 SV=1	-0.0186409	24.2481	0.795007	0.099629	0.836079	no hit
ENH1	Q9FFJ2	AT5G17170	Putative uncharacterized protein At5g17170 OS=Arabidopsis thaliana GN=ENH1 PE=2 SV=1	-0.0190229	26.433	0.887385	0.0518878	0.910975	no hit
At4g24810	F4JRQ4	AT4G24810	Protein kinase family protein OS=Arabidopsis thaliana GN=At4g24810 PE=4 SV=1	-0.0191262	22.4007	0.790995	0.101826	0.833528	no hit
sks5	Q9SGR6	AT1G76160	AT1G76160 protein OS=Arabidopsis thaliana GN=sks5 PE=2 SV=1	-0.020183	23.7317	0.843351	0.0739918	0.876044	no hit
At2g03510	Q9ZQ87	AT2G03510	Expressed protein OS=Arabidopsis thaliana GN=At2g03510 PE=2 SV=2	-0.0206797	24.8933	0.814302	0.0892144	0.853977	no hit
RPL27	Q9FLN4	AT5G40950	50S ribosomal protein L27, chloroplastic OS=Arabidopsis thaliana GN=RPL27 PE=2 SV=1	-0.0208858	24.5371	0.781685	0.106968	0.826703	no hit
At4g02110	O04251	AT4G02110	BRCT domain-containing protein At4g02110 OS=Arabidopsis thaliana GN=At4g02110 PE=3 SV=3	-0.0209525	21.8471	0.785735	0.104724	0.828983	no hit
EMB2754	Q8L5Y0	AT4G36630	Putative uncharacterized protein At4g36630 OS=Arabidopsis thaliana GN=EMB2754 PE=2 SV=1	-0.0210678	25.7854	0.770226	0.113382	0.81821	no hit
LTP2	Q9S7I3	AT2G38530	Non-specific lipid-transfer protein 2 OS=Arabidopsis thaliana GN=LTP2 PE=3 SV=1	-0.0213057	21.6657	0.85196	0.0695806	0.883569	no hit
NYC1	Q93ZA0	AT4G13250	Probable chlorophyll(ide) b reductase NYC1, chloroplastic OS=Arabidopsis thaliana GN=NYC1 PE=1 SV=1	-0.0226582	24.7173	0.763941	0.11694	0.813507	no hit
rpoC1	P56763	ATCG00180	DNA-directed RNA polymerase subunit beta' OS=Arabidopsis thaliana GN=rpoC1 PE=3 SV=1	-0.0231202	27.0098	0.756154	0.12139	0.806851	no hit
CPN60B4	Q9C667|Q9C667-2	AT1G26230	Chaperonin 60 subunit beta 4, chloroplastic OS=Arabidopsis thaliana GN=CPN60B4 PE=1 SV=1|Isoform 2 of Chaperonin 60 subunit beta 4, chloroplastic OS=Arabidopsis thaliana GN=CPN60B4	-0.0234922	23.7245	0.776724	0.109733	0.823446	no hit
TIC100	Q8LPR8	AT5G22640	Protein TIC 100 OS=Arabidopsis thaliana GN=TIC100 PE=1 SV=1	-0.0237282	25.0799	0.744651	0.128047	0.798144	no hit
ENODL19|T20K18.230	F4JRH9|Q9STZ8	AT4G12880	Early nodulin-like protein 19 OS=Arabidopsis thaliana GN=ENODL19 PE=4 SV=1|At4g12880 OS=Arabidopsis thaliana GN=T20K18.230 PE=2 SV=1	-0.0239923	24.7139	0.815225	0.0887226	0.854603	no hit
At5g03900	Q8GW20|Q8GW20-2	AT5G03900	Uncharacterized protein At5g03900, chloroplastic OS=Arabidopsis thaliana GN=At5g03900 PE=2 SV=2|Isoform 2 of Uncharacterized protein At5g03900, chloroplastic OS=Arabidopsis thaliana GN=At5g03900	-0.0241699	23.7519	0.737265	0.132377	0.791843	no hit
CSLA2	Q9FNI7	AT5G22740	Glucomannan 4-beta-mannosyltransferase 2 OS=Arabidopsis thaliana GN=CSLA2 PE=2 SV=1	-0.0245603	23.4459	0.754775	0.122183	0.805706	no hit
PTAC12	F4IHY7	AT2G34640	Protein PLASTID TRANSCRIPTIONALLY ACTIVE 12 OS=Arabidopsis thaliana GN=PTAC12 PE=1 SV=1	-0.0246698	26.8065	0.742946	0.129043	0.796967	no hit
emb2004	Q93ZV8	AT1G10510	Putative uncharacterized protein At1g10510 OS=Arabidopsis thaliana GN=emb2004 PE=2 SV=1	-0.0248582	25.9365	0.710198	0.14862	0.768747	no hit
RTNLB3	F4I596|Q9SH59	AT1G64090	Reticulon-like protein OS=Arabidopsis thaliana GN=RTNLB3 PE=4 SV=1|Reticulon-like protein B3 OS=Arabidopsis thaliana GN=RTNLB3 PE=2 SV=1	-0.024908	24.9836	0.785488	0.104861	0.828983	no hit
At4g19150	Q8GX17	AT4G19150	Ankyrin repeat-containing protein OS=Arabidopsis thaliana GN=At4g19150 PE=1 SV=1	-0.0250589	23.2609	0.72977	0.136814	0.7854	no hit
At5g22100	Q9C578	AT5G22100	Probable RNA 3'-terminal phosphate cyclase-like protein OS=Arabidopsis thaliana GN=At5g22100 PE=2 SV=1	-0.0253468	24.9218	0.744396	0.128196	0.798144	no hit
At3g19120	Q9LJL8	AT3G19120	AT3g19120/MVI11_3 OS=Arabidopsis thaliana GN=At3g19120 PE=2 SV=1	-0.0255476	23.333	0.892117	0.0495783	0.914759	no hit
At1g65820	F4IBL0|Q94BY2	AT1G65820	Putative glutathione S-transferase OS=Arabidopsis thaliana GN=At1g65820 PE=4 SV=1|At1g65820/F1E22_4 OS=Arabidopsis thaliana GN=At1g65820 PE=2 SV=1	-0.0260689	22.7593	0.861054	0.0649694	0.89091	no hit
PATL5	Q9M0R2	AT4G09160	Patellin-5 OS=Arabidopsis thaliana GN=PATL5 PE=1 SV=2	-0.0267795	23.3478	0.870884	0.0600399	0.899308	no hit
RAN1|RAN2|RAN3	P41916|P41917|Q8H156	AT5G20010	GTP-binding nuclear protein Ran-1 OS=Arabidopsis thaliana GN=RAN1 PE=1 SV=1|GTP-binding nuclear protein Ran-2 OS=Arabidopsis thaliana GN=RAN2 PE=1 SV=3|GTP-binding nuclear protein Ran-3 OS=Arabidopsis thaliana GN=RAN3 PE=1 SV=2	-0.0269812	25.6116	0.702484	0.153363	0.762913	no hit
BGAL3	Q9SCV9|Q9SCV9-2	AT4G36360	Beta-galactosidase 3 OS=Arabidopsis thaliana GN=BGAL3 PE=2 SV=1|Isoform 2 of Beta-galactosidase 3 OS=Arabidopsis thaliana GN=BGAL3	-0.0271526	26.6597	0.752197	0.123669	0.803281	no hit
At3g28220	Q9LHA6	AT3G28220	AT3g28220/T19D11_3 OS=Arabidopsis thaliana GN=At3g28220 PE=2 SV=1	-0.027166	25.95	0.714559	0.145962	0.772194	no hit
OVA3	Q9FEA2	AT5G64050	Glutamate--tRNA ligase, chloroplastic/mitochondrial OS=Arabidopsis thaliana GN=OVA3 PE=2 SV=1	-0.0271826	24.7784	0.767348	0.115008	0.816142	no hit
At2g37130|PER21	F4IQ05|Q42580	AT2G37130	Peroxidase OS=Arabidopsis thaliana GN=At2g37130 PE=3 SV=1|Peroxidase 21 OS=Arabidopsis thaliana GN=PER21 PE=1 SV=1	-0.0273907	23.7685	0.796863	0.0986165	0.837692	no hit
At5g18440	Q5BPJ1	AT5G18440	Nuclear FMRP-interacting protein OS=Arabidopsis thaliana GN=At5g18440 PE=2 SV=1	-0.0280491	22.949	0.702888	0.153114	0.763036	no hit
NUP96	Q8LLD0	AT1G80680	Nuclear pore complex protein NUP96 OS=Arabidopsis thaliana GN=NUP96 PE=1 SV=1	-0.0281698	23.6317	0.681799	0.166344	0.746001	no hit
RH5	Q9C551	AT1G31970	DEAD-box ATP-dependent RNA helicase 5 OS=Arabidopsis thaliana GN=RH5 PE=1 SV=1	-0.0282713	28.3793	0.666815	0.175994	0.734196	no hit
At1g26850	B9DFI7|B9DFI7-2	AT1G26850	Probable methyltransferase PMT2 OS=Arabidopsis thaliana GN=At1g26850 PE=2 SV=2|Isoform 2 of Probable methyltransferase PMT2 OS=Arabidopsis thaliana GN=At1g26850	-0.0284824	24.4463	0.653447	0.18479	0.722906	no hit
PLR1	Q56Y42	AT5G53580	Pyridoxal reductase, chloroplastic OS=Arabidopsis thaliana GN=PLR1 PE=1 SV=1	-0.0285377	24.5349	0.781209	0.107233	0.826533	no hit
SEC15B	F4JHH5	AT4G02350	Exocyst complex component SEC15B OS=Arabidopsis thaliana GN=SEC15B PE=1 SV=1	-0.028777	25.2398	0.710525	0.148421	0.768784	no hit
CYS4	Q84WT8	AT4G16500	Cysteine proteinase inhibitor 4 OS=Arabidopsis thaliana GN=CYS4 PE=3 SV=2	-0.0295917	24.329	0.692696	0.159457	0.754467	no hit
RH16	Q9SW44	AT4G34910	DEAD-box ATP-dependent RNA helicase 16 OS=Arabidopsis thaliana GN=RH16 PE=2 SV=1	-0.030416	26.1917	0.747494	0.126392	0.800119	no hit
DTC	Q9C5M0	AT5G19760	Mitochondrial dicarboxylate/tricarboxylate transporter DTC OS=Arabidopsis thaliana GN=DTC PE=1 SV=1	-0.0308127	24.9846	0.630589	0.200254	0.703751	no hit
HIPP26	Q9SZN7	AT4G38580	Heavy metal-associated isoprenylated plant protein 26 OS=Arabidopsis thaliana GN=HIPP26 PE=1 SV=1	-0.0310666	25.2376	0.810376	0.0913134	0.850199	no hit
MPK16	Q8W4J2	AT5G19010	Mitogen-activated protein kinase 16 OS=Arabidopsis thaliana GN=MPK16 PE=2 SV=2	-0.0310674	22.6598	0.769004	0.114072	0.817572	no hit
RH21	P93008	AT2G33730	DEAD-box ATP-dependent RNA helicase 21 OS=Arabidopsis thaliana GN=RH21 PE=2 SV=1	-0.0311799	26.6971	0.636993	0.195865	0.70879	no hit
VHA-a3	Q8W4S4	AT4G39080	V-type proton ATPase subunit a3 OS=Arabidopsis thaliana GN=VHA-a3 PE=1 SV=1	-0.0311937	24.3929	0.606824	0.216937	0.68509	no hit
XCP2	Q9LM66	AT1G20850	Cysteine protease XCP2 OS=Arabidopsis thaliana GN=XCP2 PE=1 SV=2	-0.0313086	24.3394	0.621994	0.206214	0.695902	no hit
RPS6A	O48549	AT4G31700	40S ribosomal protein S6-1 OS=Arabidopsis thaliana GN=RPS6A PE=1 SV=2	-0.0318351	23.5594	0.759747	0.119331	0.809369	no hit
At3g26085	A8MRZ2|F4JBD3|Q8VXZ1	AT3G26085	CAAX amino terminal protease family protein OS=Arabidopsis thaliana GN=At3g26085 PE=4 SV=1|CAAX amino terminal protease family protein OS=Arabidopsis thaliana GN=At3g26085 PE=4 SV=1|CAAX amino terminal protease family protein OS=Arabidopsis thaliana GN=At3g26085 PE=2 SV=1	-0.0318773	22.9083	0.690447	0.160869	0.752955	no hit
At4g28100	Q9SUC9	AT4G28100	Uncharacterized GPI-anchored protein At4g28100 OS=Arabidopsis thaliana GN=At4g28100 PE=1 SV=1	-0.0319493	21.8537	0.676173	0.169942	0.741081	no hit
At5g38840	Q0WW94	AT5G38840	Kanadaptin-like protein OS=Arabidopsis thaliana GN=At5g38840 PE=2 SV=1	-0.0320815	22.7948	0.784232	0.105556	0.828396	no hit
ERDJ2B	F4JIN3	AT4G21180	DnaJ protein ERDJ2B OS=Arabidopsis thaliana GN=ERDJ2B PE=1 SV=1	-0.0323672	25.3003	0.666473	0.176217	0.734196	no hit
At3g32930	Q9LHC4	AT3G32930	Putative uncharacterized protein At3g32930 OS=Arabidopsis thaliana GN=At3g32930 PE=1 SV=1	-0.0324385	20.6469	0.81851	0.0869758	0.856338	no hit
PER16	Q96518	AT2G18980	Peroxidase 16 OS=Arabidopsis thaliana GN=PER16 PE=1 SV=2	-0.0328759	24.878	0.669761	0.17408	0.736205	no hit
At2g25290	F4IRM4	AT2G25290	Carboxylate clamp-tetratricopeptide repeat protein OS=Arabidopsis thaliana GN=At2g25290 PE=4 SV=1	-0.0329648	23.042	0.64264	0.192032	0.714468	no hit
At1g67680	Q9FXD4	AT1G67680	Signal recognition particle subunit SRP72 OS=Arabidopsis thaliana GN=At1g67680 PE=2 SV=1	-0.0331211	27.5493	0.680508	0.167167	0.7449	no hit
At1g20570	Q9LM93	AT1G20575	At1g20575 OS=Arabidopsis thaliana GN=At1g20570 PE=2 SV=1	-0.0341476	23.6652	0.661843	0.179245	0.729945	no hit
VPS11	Q9SJ40	AT2G05170	Vacuolar protein-sorting-associated protein 11 homolog OS=Arabidopsis thaliana GN=VPS11 PE=1 SV=1	-0.0343402	24.8269	0.57436	0.240815	0.654967	no hit
CDKA-1	P24100	AT3G48750	Cyclin-dependent kinase A-1 OS=Arabidopsis thaliana GN=CDKA-1 PE=1 SV=1	-0.0347459	23.7102	0.599207	0.222423	0.677657	no hit
PVA21	Q9LVU1	AT5G47180	Vesicle-associated protein 2-1 OS=Arabidopsis thaliana GN=PVA21 PE=1 SV=1	-0.0351639	23.6804	0.60763	0.216361	0.685706	no hit
LCB2a	Q9LSZ9	AT5G23670	Long chain base biosynthesis protein 2a OS=Arabidopsis thaliana GN=LCB2a PE=1 SV=1	-0.0356813	23.855	0.616843	0.209825	0.691644	no hit
F13K9.16	Q9C7E7	AT1G28060	At1g28060/F13K9_16 OS=Arabidopsis thaliana GN=F13K9.16 PE=2 SV=1	-0.0357602	26.2459	0.672302	0.172436	0.738388	no hit
STT3B	Q9FX21	AT1G34130	Dolichyl-diphosphooligosaccharide--protein glycosyltransferase subunit STT3B OS=Arabidopsis thaliana GN=STT3B PE=2 SV=1	-0.0359765	25.5711	0.615818	0.210548	0.691084	no hit
T8F5.4	O80798	AT1G65270	AT1G65270 protein OS=Arabidopsis thaliana GN=T8F5.4 PE=2 SV=1	-0.0363714	24.2007	0.675727	0.170229	0.740901	no hit
PTAC16	Q9STF2	AT3G46780	Protein plastid transcriptionally active 16, chloroplastic OS=Arabidopsis thaliana GN=PTAC16 PE=1 SV=1	-0.0363961	28.4354	0.715347	0.145483	0.772728	no hit
FMT	F4J5S1-2	AT3G52140	Isoform 2 of Clustered mitochondria protein OS=Arabidopsis thaliana GN=FMT	-0.0364707	28.2416	0.682563	0.165857	0.746273	no hit
CJD1	Q93WG3	AT1G08640	Chloroplast J-like domain 1-containing protein OS=Arabidopsis thaliana GN=CJD1 PE=1 SV=1	-0.036513	24.4786	0.773727	0.111412	0.8206	no hit
AAC1	P31167	AT3G08580	ADP,ATP carrier protein 1, mitochondrial OS=Arabidopsis thaliana GN=AAC1 PE=1 SV=2	-0.0365709	28.2303	0.567443	0.246077	0.649055	no hit
At1g75640	Q9LR04	AT1G75640	Non-specific serine/threonine protein kinase OS=Arabidopsis thaliana GN=At1g75640 PE=2 SV=1	-0.0366236	23.2347	0.730669	0.136279	0.786046	no hit
HMGB5	O49597	AT4G35570	High mobility group B protein 5 OS=Arabidopsis thaliana GN=HMGB5 PE=2 SV=1	-0.0366545	25.7686	0.643492	0.191457	0.715113	no hit
PERK1	Q9LV48|Q9LV48-2	AT3G24550	Proline-rich receptor-like protein kinase PERK1 OS=Arabidopsis thaliana GN=PERK1 PE=2 SV=1|Isoform 2 of Proline-rich receptor-like protein kinase PERK1 OS=Arabidopsis thaliana GN=PERK1	-0.0366945	24.0258	0.772786	0.111941	0.820265	no hit
GGAT1	Q9LR30|Q9LR30-2	AT1G23310	Glutamate--glyoxylate aminotransferase 1 OS=Arabidopsis thaliana GN=GGAT1 PE=1 SV=1|Isoform 2 of Glutamate--glyoxylate aminotransferase 1 OS=Arabidopsis thaliana GN=GGAT1	-0.0367426	24.0981	0.63173	0.199469	0.704725	no hit
At4g25210	Q9SB42	AT4G25210	Mediator-associated protein 1 OS=Arabidopsis thaliana GN=At4g25210 PE=1 SV=1	-0.0367928	27.2982	0.744997	0.127846	0.798189	no hit
SUS6	F4HQ76|Q9FX32	AT1G73370	Sucrose synthase OS=Arabidopsis thaliana GN=SUS6 PE=3 SV=1|Sucrose synthase 6 OS=Arabidopsis thaliana GN=SUS6 PE=1 SV=1	-0.0368494	24.5819	0.690004	0.161148	0.752784	no hit
F7O18.12	Q9SR10	AT3G04640	At3g04640 OS=Arabidopsis thaliana GN=F7O18.12 PE=2 SV=1	-0.03693	22.2953	0.826472	0.0827718	0.862606	no hit
At2g28310	Q56Y17	AT2G28310	Putative uncharacterized protein At2g28310 OS=Arabidopsis thaliana GN=At2g28310 PE=2 SV=1	-0.0370796	23.4277	0.673478	0.171677	0.738991	no hit
At1g53080	Q9LNN3	AT1G53080	Lectin-like protein At1g53080 OS=Arabidopsis thaliana GN=At1g53080 PE=2 SV=1	-0.0373524	24.8196	0.56141	0.25072	0.64452	no hit
EXO70A1	B3H609|F4KGM7|Q9LZD3	AT5G03540	Exocyst subunit exo70 family protein A1 OS=Arabidopsis thaliana GN=EXO70A1 PE=4 SV=1|Exocyst subunit exo70 family protein A1 OS=Arabidopsis thaliana GN=EXO70A1 PE=4 SV=1|Exocyst complex component EXO70A1 OS=Arabidopsis thaliana GN=EXO70A1 PE=1 SV=1	-0.0381191	25.8341	0.654201	0.184289	0.72334	no hit
At1g44835	Q8GXG9	AT1G44835	Putative uncharacterized protein At1g44835 OS=Arabidopsis thaliana GN=At1g44835 PE=2 SV=1	-0.0385432	27.2747	0.573604	0.241388	0.654621	no hit
At2g25800	Q0WQB7	AT2G25800	Putative uncharacterized protein At2g25800 OS=Arabidopsis thaliana GN=At2g25800 PE=2 SV=1	-0.038608	26.6945	0.608034	0.216072	0.685867	no hit
At1g63640	B3H6Z8|F4I3N9	AT1G63640	Microtubule motor protein KinG OS=Arabidopsis thaliana GN=At1g63640 PE=1 SV=1|Microtubule motor protein KinG OS=Arabidopsis thaliana GN=At1g63640 PE=1 SV=1	-0.0388426	25.0968	0.645587	0.190046	0.716988	no hit
XTH31	P93046	AT3G44990	Xyloglucan endotransglucosylase/hydrolase protein 31 OS=Arabidopsis thaliana GN=XTH31 PE=1 SV=2	-0.0391896	25.7828	0.729579	0.136927	0.7854	no hit
PAE8	Q6DBP4	AT4G19420	Pectin acetylesterase 8 OS=Arabidopsis thaliana GN=PAE8 PE=2 SV=1	-0.0396263	26.0914	0.609349	0.215134	0.687055	no hit
THO5B	F4K4J0	AT5G42920	THO complex subunit 5B OS=Arabidopsis thaliana GN=THO5B PE=1 SV=1	-0.0398066	20.5844	0.725131	0.139583	0.78201	no hit
PAA1	F4JIZ4|Q9SZC9	AT4G33520	Putative copper-transporting ATPase PAA1 OS=Arabidopsis thaliana GN=PAA1 PE=3 SV=1|Copper-transporting ATPase PAA1, chloroplastic OS=Arabidopsis thaliana GN=PAA1 PE=2 SV=1	-0.0398907	22.4856	0.598639	0.222835	0.677353	no hit
LSH4	Q9LW68	AT3G23290	Protein LIGHT-DEPENDENT SHORT HYPOCOTYLS 4 OS=Arabidopsis thaliana GN=LSH4 PE=1 SV=1	-0.0401354	22.1022	0.653534	0.184732	0.722906	no hit
At3g55770|WLIM2B	F4IY33|Q9M047|Q9M047-2	AT3G55770	Actin bundler LIM family protein WLIM2b OS=Arabidopsis thaliana GN=At3g55770 PE=4 SV=1|LIM domain-containing protein WLIM2b OS=Arabidopsis thaliana GN=WLIM2B PE=1 SV=1|Isoform 2 of LIM domain-containing protein WLIM2b OS=Arabidopsis thaliana GN=WLIM2B	-0.0401487	22.7049	0.684651	0.16453	0.747546	no hit
D6PKL2|D6PK|D6PKL1	Q39183|Q9FG74|Q9SUA3	AT5G47750	Serine/threonine-protein kinase D6PKL2 OS=Arabidopsis thaliana GN=D6PKL2 PE=1 SV=1|Serine/threonine-protein kinase D6PK OS=Arabidopsis thaliana GN=D6PK PE=1 SV=1|Serine/threonine-protein kinase D6PKL1 OS=Arabidopsis thaliana GN=D6PKL1 PE=1 SV=1	-0.0403423	23.3061	0.612631	0.212801	0.689159	no hit
At1g22280	Q9LME4	AT1G22280	Probable protein phosphatase 2C 9 OS=Arabidopsis thaliana GN=At1g22280 PE=1 SV=1	-0.0403565	22.3856	0.552352	0.257784	0.637573	no hit
MAP2B	Q56Y85	AT3G59990	Methionine aminopeptidase 2B OS=Arabidopsis thaliana GN=MAP2B PE=2 SV=2	-0.0405693	25.9906	0.52008	0.28393	0.606452	no hit
emb2737	F4JYQ7|F4JYQ8|F4JYR1|Q93W26	AT5G53860	Protein embryo defective 2737 OS=Arabidopsis thaliana GN=emb2737 PE=4 SV=1|Protein embryo defective 2737 OS=Arabidopsis thaliana GN=emb2737 PE=4 SV=1|Protein embryo defective 2737 OS=Arabidopsis thaliana GN=emb2737 PE=4 SV=1|AT5g53860/K19P17_2 OS=Arabidopsis thaliana GN=emb2737 PE=2 SV=1	-0.0406958	23.631	0.56172	0.25048	0.64452	no hit
At5g50000	Q9FGB1	AT5G50000	Protein kinase OS=Arabidopsis thaliana GN=At5g50000 PE=4 SV=1	-0.0407959	23.0813	0.683431	0.165305	0.746543	no hit
LOX6	Q9CAG3	AT1G67560	Lipoxygenase 6, chloroplastic OS=Arabidopsis thaliana GN=LOX6 PE=2 SV=1	-0.0408208	22.4004	0.601618	0.220679	0.679798	no hit
SHM3	Q94JQ3	AT4G32520	Serine hydroxymethyltransferase 3, chloroplastic OS=Arabidopsis thaliana GN=SHM3 PE=1 SV=2	-0.041426	26.8088	0.515168	0.288051	0.603787	no hit
NUP160	Q9C811|Q9C811-2	AT1G33410	Nuclear pore complex protein NUP160 OS=Arabidopsis thaliana GN=NUP160 PE=1 SV=2|Isoform 2 of Nuclear pore complex protein NUP160 OS=Arabidopsis thaliana GN=NUP160	-0.0415727	22.6474	0.65832	0.181563	0.727281	no hit
At1g56050	F4I3J0	AT1G56050	Obg-like ATPase 1 OS=Arabidopsis thaliana GN=At1g56050 PE=3 SV=1	-0.0416264	22.3471	0.619913	0.207669	0.694509	no hit
RH24	O22907	AT2G47330	DEAD-box ATP-dependent RNA helicase 24 OS=Arabidopsis thaliana GN=RH24 PE=1 SV=2	-0.0417281	23.4893	0.632475	0.198957	0.704957	no hit
His1-3|HIS1-3	P94109|Q3EBY3	AT2G18050	Histone H1 OS=Arabidopsis thaliana GN=His1-3 PE=2 SV=1|Histone H1-3 OS=Arabidopsis thaliana GN=HIS1-3 PE=3 SV=1	-0.0422265	23.1825	0.884471	0.0533164	0.908694	no hit
AL2	Q9SRM4	AT3G11200	PHD finger protein ALFIN-LIKE 2 OS=Arabidopsis thaliana GN=AL2 PE=1 SV=1	-0.0450953	23.1594	0.728638	0.137488	0.785147	no hit
ICR2	Q9ZQC5	AT2G37080	Interactor of constitutive active ROPs 2, chloroplastic OS=Arabidopsis thaliana GN=ICR2 PE=1 SV=1	-0.0456917	27.4309	0.480774	0.318059	0.573084	no hit
HMGB14	O64702|O64702-2	AT2G34450	High mobility group B protein 14 OS=Arabidopsis thaliana GN=HMGB14 PE=2 SV=2|Isoform 2 of High mobility group B protein 14 OS=Arabidopsis thaliana GN=HMGB14	-0.0457174	24.5955	0.747712	0.126266	0.800119	no hit
STN7	Q9S713	AT1G68830	Serine/threonine-protein kinase STN7, chloroplastic OS=Arabidopsis thaliana GN=STN7 PE=1 SV=1	-0.0460161	27.9524	0.478581	0.320045	0.570992	no hit
APC7	Q8VY89|Q8VY89-2|Q8VY89-3	AT2G39090	Anaphase-promoting complex subunit 7 OS=Arabidopsis thaliana GN=APC7 PE=2 SV=1|Isoform 2 of Anaphase-promoting complex subunit 7 OS=Arabidopsis thaliana GN=APC7|Isoform 3 of Anaphase-promoting complex subunit 7 OS=Arabidopsis thaliana GN=APC7	-0.0462163	22.8305	0.595726	0.224954	0.675396	no hit
T12C22.8	Q9LPF0	AT1G44810	DNA-binding storekeeper protein-related transcriptional regulator OS=Arabidopsis thaliana GN=T12C22.8 PE=2 SV=1	-0.0471414	23.9401	0.700229	0.15476	0.761408	no hit
CRWN3	Q9CA42	AT1G68790	Protein CROWDED NUCLEI 3 OS=Arabidopsis thaliana GN=CRWN3 PE=1 SV=1	-0.0472404	25.3366	0.561312	0.250796	0.64452	no hit
At5g08660	Q9C5B1	AT5G08660	Putative uncharacterized protein At5g08660 OS=Arabidopsis thaliana GN=At5g08660 PE=1 SV=1	-0.0472557	24.9544	0.503977	0.297589	0.593739	no hit
LPAT2	Q8LG50	AT3G57650	1-acyl-sn-glycerol-3-phosphate acyltransferase 2 OS=Arabidopsis thaliana GN=LPAT2 PE=1 SV=2	-0.0473444	23.5371	0.473889	0.324323	0.56694	no hit
ckl8	Q9LSX4	AT5G43320	Casein kinase 1-like protein 8 OS=Arabidopsis thaliana GN=ckl8 PE=2 SV=1	-0.0475472	24.4809	0.484723	0.314507	0.576225	no hit
P5CS1|P5CSA	F4IFZ9|P54887	AT2G39800	Delta1-pyrroline-5-carboxylate synthase 1 OS=Arabidopsis thaliana GN=P5CS1 PE=1 SV=1|Delta-1-pyrroline-5-carboxylate synthase A OS=Arabidopsis thaliana GN=P5CSA PE=1 SV=1	-0.0476295	24.3006	0.472935	0.325198	0.566573	no hit
PVA41	Q1ECE0	AT5G54110	Vesicle-associated protein 4-1 OS=Arabidopsis thaliana GN=PVA41 PE=2 SV=1	-0.0478432	25.7269	0.67231	0.172431	0.738388	no hit
At5g16730	Q9LFE4	AT5G16730	WEB family protein At5g16730, chloroplastic OS=Arabidopsis thaliana GN=At5g16730 PE=1 SV=1	-0.0480338	24.6129	0.582977	0.234349	0.664164	no hit
PME53	Q8VYZ3	AT5G19730	Probable pectinesterase 53 OS=Arabidopsis thaliana GN=PME53 PE=2 SV=1	-0.0480734	24.2869	0.464944	0.3326	0.558784	no hit
PURU2	F4JP46	AT4G17360	Formyltetrahydrofolate deformylase 2, mitochondrial OS=Arabidopsis thaliana GN=PURU2 PE=1 SV=1	-0.0482671	23.1829	0.540274	0.267386	0.626108	no hit
HAG1	Q9AR19	AT3G54610	Histone acetyltransferase GCN5 OS=Arabidopsis thaliana GN=HAG1 PE=1 SV=1	-0.0483239	22.2719	0.473213	0.324943	0.566648	no hit
ACC1	Q38970	AT1G36160	Acetyl-CoA carboxylase 1 OS=Arabidopsis thaliana GN=ACC1 PE=1 SV=1	-0.0484081	30.5708	0.456484	0.340575	0.553173	no hit
At1g54570	Q9ZVN2	AT1G54570	Acyltransferase-like protein At1g54570, chloroplastic OS=Arabidopsis thaliana GN=At1g54570 PE=2 SV=1	-0.0486886	23.6549	0.64602	0.189754	0.716988	no hit
UXS2	Q9LZI2	AT3G62830	UDP-glucuronic acid decarboxylase 2 OS=Arabidopsis thaliana GN=UXS2 PE=1 SV=1	-0.0487583	23.2943	0.596389	0.22447	0.675634	no hit
At5g19300	Q6NLH7	AT5G19300	At5g19300 OS=Arabidopsis thaliana GN=At5g19300 PE=2 SV=1	-0.0489365	26.44	0.621651	0.206453	0.695902	no hit
PI4KA1	Q9SXA1	AT1G49340	Phosphatidylinositol 4-kinase alpha 1 OS=Arabidopsis thaliana GN=PI4KA1 PE=1 SV=2	-0.0492016	22.8938	0.433127	0.363384	0.530006	no hit
ABCG12	Q9C8K2	AT1G51500	ABC transporter G family member 12 OS=Arabidopsis thaliana GN=ABCG12 PE=1 SV=1	-0.0492127	24.5791	0.462697	0.334703	0.557359	no hit
At2g34970	O64760	AT2G34970	At2g34970 OS=Arabidopsis thaliana GN=At2g34970 PE=1 SV=1	-0.050012	24.5954	0.497808	0.302939	0.588092	no hit
KAS2	Q9C9P4	AT1G74960	3-oxoacyl-[acyl-carrier-protein] synthase II, chloroplastic OS=Arabidopsis thaliana GN=KAS2 PE=1 SV=1	-0.0500332	24.4681	0.459093	0.338099	0.555054	no hit
CMTA6	Q9LSP8|Q9LSP8-2|Q9LSP8-3	AT3G16940	Calmodulin-binding transcription activator 6 OS=Arabidopsis thaliana GN=CMTA6 PE=2 SV=1|Isoform 2 of Calmodulin-binding transcription activator 6 OS=Arabidopsis thaliana GN=CMTA6|Isoform 3 of Calmodulin-binding transcription activator 6 OS=Arabidopsis thaliana GN=CMTA6	-0.0501533	23.8921	0.422461	0.374214	0.518697	no hit
At4g24350	Q94K59	AT4G24350	Phosphorylase family protein OS=Arabidopsis thaliana GN=At4g24350 PE=2 SV=1	-0.0501676	26.2136	0.556622	0.25444	0.640811	no hit
LPD1	A8MS68|A8MS68-2	AT3G16950	Dihydrolipoyl dehydrogenase 1, chloroplastic OS=Arabidopsis thaliana GN=LPD1 PE=2 SV=1|Isoform 2 of Dihydrolipoyl dehydrogenase 1, chloroplastic OS=Arabidopsis thaliana GN=LPD1	-0.0504834	23.1872	0.483883	0.315259	0.575749	no hit
F7H2.16	Q9LMQ2	AT1G15820	Chlorophyll a-b binding protein, chloroplastic OS=Arabidopsis thaliana GN=F7H2.16 PE=1 SV=1	-0.0504979	22.9546	0.430092	0.366439	0.526783	no hit
CKL3	Q93Z18	AT4G28880	Protein CASEIN KINASE I-LIKE 3 OS=Arabidopsis thaliana GN=CKL3 PE=1 SV=1	-0.0505091	22.8803	0.493599	0.306626	0.584133	no hit
HDA19	O22446	AT4G38130	Histone deacetylase 19 OS=Arabidopsis thaliana GN=HDA19 PE=1 SV=2	-0.0508811	22.9205	0.445423	0.351227	0.541269	no hit
At1g52780	F4IEK8	AT1G52780	Uncharacterized protein OS=Arabidopsis thaliana GN=At1g52780 PE=1 SV=1	-0.0512842	25.9846	0.464453	0.333058	0.558449	no hit
NUP155	F4HXV6	AT1G14850	Nuclear pore complex protein NUP155 OS=Arabidopsis thaliana GN=NUP155 PE=1 SV=1	-0.0514371	25.8142	0.470671	0.327282	0.564376	no hit
T9C5.150	Q9SCK3	AT3G49560	At3g49560 OS=Arabidopsis thaliana GN=T9C5.150 PE=2 SV=1	-0.0527105	24.0631	0.546348	0.262531	0.632031	no hit
At1g03740	F4I2H1|Q9LR53	AT1G03740	Protein kinase domain-containing protein OS=Arabidopsis thaliana GN=At1g03740 PE=3 SV=1|F21B7.34 OS=Arabidopsis thaliana GN=At1g03740 PE=2 SV=1	-0.0528359	24.0816	0.501478	0.299748	0.591326	no hit
At1g73240	Q8LAF4	AT1G73240	Uncharacterized protein OS=Arabidopsis thaliana GN=At1g73240 PE=2 SV=1	-0.0528978	22.4346	0.411121	0.386031	0.507094	no hit
NAP1;2	A8MRK6|F4ISI7|Q9ZUP3	AT2G19480	Nucleosome assembly protein 12 OS=Arabidopsis thaliana GN=NAP1;2 PE=1 SV=1|Nucleosome assembly protein 12 OS=Arabidopsis thaliana GN=NAP1;2 PE=1 SV=1|Nucleosome assembly protein 1;2 OS=Arabidopsis thaliana GN=NAP1;2 PE=1 SV=1	-0.0530384	23.7729	0.765893	0.115832	0.815255	no hit
At2g38780	F4ITX5	AT2G38780	Uncharacterized protein OS=Arabidopsis thaliana GN=At2g38780 PE=4 SV=1	-0.0535653	23.5732	0.465216	0.332345	0.558855	no hit
GLU1	Q9ZNZ7|Q9ZNZ7-2	AT5G04140	Ferredoxin-dependent glutamate synthase 1, chloroplastic/mitochondrial OS=Arabidopsis thaliana GN=GLU1 PE=1 SV=3|Isoform 2 of Ferredoxin-dependent glutamate synthase 1, chloroplastic/mitochondrial OS=Arabidopsis thaliana GN=GLU1	-0.053738	24.9708	0.51582	0.287502	0.603787	no hit
At2g17930	F4IPJ1	AT2G17930	Phosphatidylinositol 3-and 4-kinase family protein with FAT domain OS=Arabidopsis thaliana GN=At2g17930 PE=3 SV=1	-0.0538081	24.0835	0.474196	0.324042	0.567048	no hit
At2g20010	Q9SL80	AT2G20010	Putative uncharacterized protein At2g20010 OS=Arabidopsis thaliana GN=At2g20010 PE=2 SV=1	-0.0543166	26.5944	0.528847	0.27667	0.615036	no hit
PSAN	P49107	AT5G64040	Photosystem I reaction center subunit N, chloroplastic OS=Arabidopsis thaliana GN=PSAN PE=1 SV=2	-0.0543479	22.9665	0.555748	0.255122	0.640086	no hit
At5g58100	F4KDI6	AT5G58100	Uncharacterized protein OS=Arabidopsis thaliana GN=At5g58100 PE=4 SV=1	-0.0544674	25.312	0.491591	0.308396	0.582419	no hit
GPAT8	Q5XF03	AT4G00400	Probable glycerol-3-phosphate acyltransferase 8 OS=Arabidopsis thaliana GN=GPAT8 PE=2 SV=1	-0.0549441	25.3961	0.408203	0.389123	0.504681	no hit
EFS|ASHH2	F4I6Z9|Q2LAE1|Q2LAE1-2	AT1G77300	Histone-lysine N-methyltransferase ASHH2 OS=Arabidopsis thaliana GN=EFS PE=4 SV=1|Histone-lysine N-methyltransferase ASHH2 OS=Arabidopsis thaliana GN=ASHH2 PE=1 SV=1|Isoform 2 of Histone-lysine N-methyltransferase ASHH2 OS=Arabidopsis thaliana GN=ASHH2	-0.05499	22.5247	0.563999	0.248722	0.646469	no hit
GRF1	F4JJ94|P42643	AT4G09000	14-3-3-like protein GF14 chi OS=Arabidopsis thaliana GN=GRF1 PE=1 SV=1|14-3-3-like protein GF14 chi OS=Arabidopsis thaliana GN=GRF1 PE=1 SV=3	-0.0552225	23.2943	0.416009	0.380897	0.511921	no hit
FLU	F4JFR1|F4JFR2|Q940U6	AT3G14110	Protein flourescent in blue light OS=Arabidopsis thaliana GN=FLU PE=4 SV=1|Protein flourescent in blue light OS=Arabidopsis thaliana GN=FLU PE=4 SV=1|Protein FLUORESCENT IN BLUE LIGHT, chloroplastic OS=Arabidopsis thaliana GN=FLU PE=1 SV=1	-0.0552324	25.1411	0.457279	0.339819	0.553626	no hit
RPT2B|RPT2A	Q9SL67|Q9SZD4	AT2G20140	26S proteasome regulatory subunit 4 homolog B OS=Arabidopsis thaliana GN=RPT2B PE=1 SV=1|26S proteasome regulatory subunit 4 homolog A OS=Arabidopsis thaliana GN=RPT2A PE=1 SV=1	-0.0553327	24.5484	0.460306	0.336953	0.55562	no hit
PSAK	Q9SUI5	AT1G30380	Photosystem I reaction center subunit psaK, chloroplastic OS=Arabidopsis thaliana GN=PSAK PE=2 SV=2	-0.0554038	24.7124	0.517937	0.285723	0.605297	no hit
PME32	Q9LXK7	AT3G43270	Probable pectinesterase/pectinesterase inhibitor 32 OS=Arabidopsis thaliana GN=PME32 PE=2 SV=1	-0.0557052	23.8181	0.660428	0.180174	0.728691	no hit
T32M21_140	Q9LZ71	AT5G04550	AT5g04550/T32M21_140 OS=Arabidopsis thaliana GN=T32M21_140 PE=2 SV=1	-0.0560778	23.3	0.569022	0.244871	0.65024	no hit
RF298	Q0WPJ7	AT4G03000	Putative E3 ubiquitin-protein ligase RF298 OS=Arabidopsis thaliana GN=RF298 PE=2 SV=1	-0.0560996	23.0254	0.510775	0.29177	0.599506	no hit
VLN2	O81644	AT2G41740	Villin-2 OS=Arabidopsis thaliana GN=VLN2 PE=1 SV=2	-0.0570116	23.8059	0.460407	0.336858	0.55562	no hit
At3g11560	Q8H0W4	AT3G11560	AT3G11560 protein OS=Arabidopsis thaliana GN=At3g11560 PE=2 SV=1	-0.057101	22.3231	0.595718	0.224959	0.675396	no hit
PSAF	Q9SHE8	AT1G31330	Photosystem I reaction center subunit III, chloroplastic OS=Arabidopsis thaliana GN=PSAF PE=1 SV=1	-0.0574631	26.9375	0.508034	0.294108	0.597446	no hit
TIF3F1	O04202	AT2G39990	Eukaryotic translation initiation factor 3 subunit F OS=Arabidopsis thaliana GN=TIF3F1 PE=1 SV=1	-0.057508	23.3947	0.574406	0.240781	0.654967	no hit
At1g13160	Q0WVH7	AT1G13160	NUC130/3NT and SDA1 domain-containing protein OS=Arabidopsis thaliana GN=At1g13160 PE=2 SV=1	-0.0583644	22.8564	0.433854	0.362657	0.530154	no hit
T12E18_90	Q9M2U7	AT3G54400	AT3g54400/T12E18_90 OS=Arabidopsis thaliana GN=T12E18_90 PE=2 SV=1	-0.0584668	25.7784	0.778101	0.108964	0.824574	no hit
At1g09150	Q8L7N2	AT1G09150	Pseudouridine synthase and archaeosine transglycosylase domain-containing protein OS=Arabidopsis thaliana GN=At1g09150 PE=2 SV=1	-0.0585508	25.4234	0.396771	0.40146	0.493334	no hit
At1g24360	P33207	AT1G24360	3-oxoacyl-[acyl-carrier-protein] reductase, chloroplastic OS=Arabidopsis thaliana GN=At1g24360 PE=1 SV=2	-0.0588117	29.5308	0.352109	0.453323	0.447756	no hit
RH42	Q8H0U8	AT1G20920	DEAD-box ATP-dependent RNA helicase 42 OS=Arabidopsis thaliana GN=RH42 PE=1 SV=2	-0.0590402	23.6124	0.5498	0.259796	0.635184	no hit
At4g26410	Q84K90	AT4G26410	Putative uncharacterized protein At4g26410 OS=Arabidopsis thaliana GN=At4g26410 PE=2 SV=1	-0.0592874	22.9865	0.483759	0.315371	0.575749	no hit
ATPC1	Q01908	AT4G04640	ATP synthase gamma chain 1, chloroplastic OS=Arabidopsis thaliana GN=ATPC1 PE=1 SV=1	-0.0593807	26.5743	0.375327	0.42559	0.471358	no hit
ckl12	Q8VYK9	AT5G57015	Casein kinase 1-like protein 12 OS=Arabidopsis thaliana GN=ckl12 PE=2 SV=1	-0.0594426	25.66	0.540004	0.267603	0.626071	no hit
SRP-54C	P49967	AT1G48900	Signal recognition particle 54 kDa protein 3 OS=Arabidopsis thaliana GN=SRP-54C PE=2 SV=2	-0.0595217	24.2106	0.435549	0.360963	0.531977	no hit
MPK8	Q9LM33	AT1G18150	Mitogen-activated protein kinase 8 OS=Arabidopsis thaliana GN=MPK8 PE=1 SV=2	-0.0596607	23.6447	0.735459	0.133442	0.790227	no hit
At5g08450	Q8RWV9	AT5G08450	Putative uncharacterized protein At5g08450 OS=Arabidopsis thaliana GN=At5g08450 PE=2 SV=1	-0.0604882	23.4445	0.424415	0.37221	0.5208	no hit
rpoA	P56762	ATCG00740	DNA-directed RNA polymerase subunit alpha OS=Arabidopsis thaliana GN=rpoA PE=3 SV=1	-0.0611902	25.4265	0.450121	0.346671	0.545714	no hit
At5g45950	Q9FJ41	AT5G45950	GDSL esterase/lipase At5g45950 OS=Arabidopsis thaliana GN=At5g45950 PE=2 SV=1	-0.0613128	26.7854	0.43358	0.362931	0.530066	no hit
SOT18	Q9C9C9	AT1G74090	Cytosolic sulfotransferase 18 OS=Arabidopsis thaliana GN=SOT18 PE=1 SV=1	-0.0621614	22.1705	0.531337	0.27463	0.617658	no hit
At1g70480|F24J13.5	F4I5G3|Q9CAL6	AT1G70480	Uncharacterized protein OS=Arabidopsis thaliana GN=At1g70480 PE=4 SV=1|Putative uncharacterized protein At1g70480 OS=Arabidopsis thaliana GN=F24J13.5 PE=2 SV=1	-0.0623099	22.7425	0.645877	0.18985	0.716988	no hit
At2g34250|At1g29310	O80774|Q8RWJ5	AT2G34250	AT2G34250 protein OS=Arabidopsis thaliana GN=At2g34250 PE=2 SV=1|Putative uncharacterized protein At1g29310 OS=Arabidopsis thaliana GN=At1g29310 PE=2 SV=1	-0.0625978	26.3481	0.429828	0.366705	0.526705	no hit
At2g03350	Q9ZQ71	AT2G03350	At2g03350 OS=Arabidopsis thaliana GN=At2g03350 PE=2 SV=1	-0.062823	23.4389	0.380577	0.419558	0.477494	no hit
FOLD4	O65271	AT4G00620	Bifunctional protein FolD 4, chloroplastic OS=Arabidopsis thaliana GN=FOLD4 PE=1 SV=1	-0.0630215	24.1317	0.646626	0.189347	0.716988	no hit
NMT2	Q944H0|Q944H0-2	AT1G48600	Phosphomethylethanolamine N-methyltransferase OS=Arabidopsis thaliana GN=NMT2 PE=2 SV=2|Isoform 2 of Phosphomethylethanolamine N-methyltransferase OS=Arabidopsis thaliana GN=NMT2	-0.0631849	24.4782	0.357847	0.446302	0.453746	no hit
NPGR2	Q66GN3	AT4G28600	At4g28600 OS=Arabidopsis thaliana GN=NPGR2 PE=2 SV=1	-0.0632402	23.5076	0.365358	0.437282	0.460821	no hit
F25P12.91	Q9FXB5	AT1G56660	F25P12.91 protein OS=Arabidopsis thaliana GN=F25P12.91 PE=4 SV=1	-0.0636033	24.0674	0.344825	0.462401	0.439889	no hit
At5g18230	F4JWJ6	AT5G18230	Transcription regulator NOT2/NOT3/NOT5 family protein OS=Arabidopsis thaliana GN=At5g18230 PE=1 SV=1	-0.064294	23.6492	0.320343	0.494384	0.413987	no hit
At4g01130	Q9M153	AT4G01130	GDSL esterase/lipase At4g01130 OS=Arabidopsis thaliana GN=At4g01130 PE=2 SV=1	-0.0646132	25.6997	0.425931	0.370661	0.522173	no hit
PSBS	Q9XF91	AT1G44575	Photosystem II 22 kDa protein, chloroplastic OS=Arabidopsis thaliana GN=PSBS PE=2 SV=1	-0.0648794	27.6133	0.586417	0.231793	0.667504	no hit
CHLP	Q9CA67	AT1G74470	Geranylgeranyl diphosphate reductase, chloroplastic OS=Arabidopsis thaliana GN=CHLP PE=1 SV=1	-0.0650923	25.5727	0.331142	0.479985	0.425847	no hit
GMII	Q9LFR0	AT5G14950	Alpha-mannosidase 2 OS=Arabidopsis thaliana GN=GMII PE=1 SV=1	-0.0651621	25.5767	0.358694	0.445276	0.45438	no hit
CHUP1	Q9LI74	AT3G25690	Protein CHUP1, chloroplastic OS=Arabidopsis thaliana GN=CHUP1 PE=1 SV=1	-0.0651834	23.5077	0.371152	0.430449	0.466784	no hit
RPP8L4	Q9FJK8	AT5G48620	Probable disease resistance RPP8-like protein 4 OS=Arabidopsis thaliana GN=RPP8L4 PE=2 SV=1	-0.0654918	23.0539	0.343676	0.463851	0.438743	no hit
RPS19C	Q9FNP8	AT5G61170	40S ribosomal protein S19-3 OS=Arabidopsis thaliana GN=RPS19C PE=2 SV=1	-0.0658517	24.2784	0.443979	0.352637	0.539764	no hit
RER6	Q8RWG3	AT3G56140	Protein RETICULATA-RELATED 6, chloroplastic OS=Arabidopsis thaliana GN=RER6 PE=2 SV=1	-0.0659644	23.736	0.320147	0.494651	0.413943	no hit
At3g19630	Q84JV6	AT3G19630	Putative uncharacterized protein At3g19630 OS=Arabidopsis thaliana GN=At3g19630 PE=2 SV=1	-0.066093	22.8028	0.488729	0.310932	0.579938	no hit
HAM1	Q9FLF7	AT5G64610	Histone acetyltransferase of the MYST family 1 OS=Arabidopsis thaliana GN=HAM1 PE=1 SV=1	-0.0661311	25.5163	0.306162	0.514049	0.400388	no hit
At3g08780	Q2V3X5|Q8RY09	AT3G08780	AT3G08780 protein OS=Arabidopsis thaliana GN=At3g08780 PE=1 SV=1|AT3g08780/F17O14_25 OS=Arabidopsis thaliana GN=At3g08780 PE=1 SV=1	-0.0661474	23.3104	0.463839	0.333633	0.557967	no hit
At3g58140	Q94K73	AT3G58140	Phenylalanine--tRNA ligase, chloroplastic/mitochondrial OS=Arabidopsis thaliana GN=At3g58140 PE=1 SV=1	-0.0661503	23.8428	0.310223	0.508326	0.404491	no hit
At2g02570	Q84K41	AT2G02570	Nucleic acid binding/RNA binding protein OS=Arabidopsis thaliana GN=At2g02570 PE=2 SV=1	-0.0663424	24.6761	0.771271	0.112793	0.818988	no hit
RABE1A|RABE1C|At5g59840	O24466|P28186|Q9FJF1	AT3G53610	Ras-related protein RABE1a OS=Arabidopsis thaliana GN=RABE1A PE=1 SV=1|Ras-related protein RABE1c OS=Arabidopsis thaliana GN=RABE1C PE=1 SV=1|Putative GTP-binding protein ara-3 OS=Arabidopsis thaliana GN=At5g59840 PE=2 SV=1	-0.0666729	24.0258	0.515568	0.287714	0.603787	no hit
DER1	Q8VZU9	AT4G29330	Derlin-1 OS=Arabidopsis thaliana GN=DER1 PE=2 SV=1	-0.0667398	21.6573	0.33722	0.472086	0.432182	no hit
TGG2	Q9C5C2|Q9C5C2-2	AT5G25980	Myrosinase 2 OS=Arabidopsis thaliana GN=TGG2 PE=1 SV=1|Isoform 2 of Myrosinase 2 OS=Arabidopsis thaliana GN=TGG2	-0.066804	26.1569	0.337753	0.471401	0.432582	no hit
At5g20740	Q84WE4	AT5G20740	At5g20740 OS=Arabidopsis thaliana GN=At5g20740 PE=2 SV=1	-0.0670911	25.1536	0.399378	0.398615	0.495342	no hit
At4g20830	Q9SVG4|Q9SVG4-2	AT4G20830	Reticuline oxidase-like protein OS=Arabidopsis thaliana GN=At4g20830 PE=1 SV=2|Isoform 2 of Reticuline oxidase-like protein OS=Arabidopsis thaliana GN=At4g20830	-0.0671311	27.7634	0.750771	0.124492	0.802412	no hit
C/VIF2	O49603	AT5G64620	Cell wall / vacuolar inhibitor of fructosidase 2 OS=Arabidopsis thaliana GN=C/VIF2 PE=1 SV=1	-0.0671881	25.252	0.30778	0.51176	0.401905	no hit
F23E12.190	O65502	AT4G35250	AT4g35250/F23E12_190 OS=Arabidopsis thaliana GN=F23E12.190 PE=1 SV=1	-0.0675333	23.003	0.311422	0.506651	0.405652	no hit
T22K7_10	Q9M292	AT3G44330	Nicalin OS=Arabidopsis thaliana GN=T22K7_10 PE=2 SV=1	-0.0685823	26.0668	0.414153	0.382839	0.510115	no hit
SCL14	Q9XE58	AT1G07530	Scarecrow-like protein 14 OS=Arabidopsis thaliana GN=SCL14 PE=2 SV=2	-0.0686519	23.2803	0.359333	0.444503	0.45497	no hit
F28O9.70	Q9M2M5	AT3G57220	At3g57220 OS=Arabidopsis thaliana GN=F28O9.70 PE=2 SV=1	-0.0693094	24.4017	0.292789	0.533445	0.385589	no hit
At4g27740	Q2V3E2	AT4G27740	Protein yippee-like At4g27740 OS=Arabidopsis thaliana GN=At4g27740 PE=3 SV=1	-0.0695158	22.3533	0.307695	0.51188	0.401905	no hit
At5g44380	Q9FKV0	AT5G44380	Berberine bridge enzyme-like protein OS=Arabidopsis thaliana GN=At5g44380 PE=2 SV=1	-0.0698746	26.6023	0.419507	0.377261	0.515623	no hit
At5g11240	B5X503	AT5G11240	At5g11240 OS=Arabidopsis thaliana GN=At5g11240 PE=1 SV=1	-0.0708041	27.6058	0.281474	0.550561	0.374254	no hit
TOR	F4I4X6|Q9FR53	AT1G50030	Phosphatidylinositol 3-kinase family protein TOR OS=Arabidopsis thaliana GN=TOR PE=3 SV=1|Serine/threonine-protein kinase TOR OS=Arabidopsis thaliana GN=TOR PE=1 SV=1	-0.0712803	24.3487	0.477756	0.320794	0.570526	no hit
F15K9.17	Q9ZVS4	AT1G03220	Aspartyl protease-like protein OS=Arabidopsis thaliana GN=F15K9.17 PE=2 SV=1	-0.0717359	24.7248	0.823039	0.0845795	0.860733	no hit
psaB	P56767	ATCG00340	Photosystem I P700 chlorophyll a apoprotein A2 OS=Arabidopsis thaliana GN=psaB PE=3 SV=1	-0.0717911	24.6305	0.511155	0.291447	0.599506	no hit
At3g59820|F24G16.90	F4J9G6|Q9M1Z2	AT3G59820	LETM1-like protein OS=Arabidopsis thaliana GN=At3g59820 PE=4 SV=1|LETM1-like protein OS=Arabidopsis thaliana GN=F24G16.90 PE=4 SV=1	-0.071965	21.9281	0.316377	0.499796	0.41068	no hit
PTAC3	F4J3M2	AT3G04260	Plastid transcriptionally active 3 OS=Arabidopsis thaliana GN=PTAC3 PE=4 SV=1	-0.0721962	26.9519	0.311244	0.506899	0.405621	no hit
NUP98A	Q8RY25	AT1G10390	Nuclear pore complex protein NUP98A OS=Arabidopsis thaliana GN=NUP98A PE=1 SV=1	-0.0724282	24.9128	0.261832	0.581978	0.352904	no hit
FK	Q9LDR4	AT3G52940	Delta(14)-sterol reductase OS=Arabidopsis thaliana GN=FK PE=1 SV=2	-0.0725025	22.6766	0.306314	0.513834	0.400388	no hit
AT2S1	P15457	AT4G27140	2S seed storage protein 1 OS=Arabidopsis thaliana GN=AT2S1 PE=1 SV=1	-0.0730463	23.2354	0.485189	0.314089	0.576519	no hit
GTE4	Q9LNC4	AT1G06230	Transcription factor GTE4 OS=Arabidopsis thaliana GN=GTE4 PE=2 SV=1	-0.0735249	25.0593	0.633558	0.198214	0.705865	no hit
BIN4	F4KH75|F4KH76|F4KH77|F4KH79|Q9FLU1	AT5G24630	DNA-binding protein BIN4 OS=Arabidopsis thaliana GN=BIN4 PE=4 SV=1|DNA-binding protein BIN4 OS=Arabidopsis thaliana GN=BIN4 PE=4 SV=1|DNA-binding protein BIN4 OS=Arabidopsis thaliana GN=BIN4 PE=4 SV=1|DNA-binding protein BIN4 OS=Arabidopsis thaliana GN=BIN4 PE=4 SV=1|DNA-binding protein BIN4 OS=Arabidopsis thaliana GN=BIN4 PE=1 SV=2	-0.0736305	23.0994	0.484179	0.314994	0.57584	no hit
At5g65750	Q9FLH2	AT5G65750	2-oxoglutarate dehydrogenase, E1 component OS=Arabidopsis thaliana GN=At5g65750 PE=2 SV=1	-0.0737122	23.9324	0.275891	0.559263	0.368322	no hit
NSF	Q9M0Y8	AT4G04910	Vesicle-fusing ATPase OS=Arabidopsis thaliana GN=NSF PE=2 SV=2	-0.073754	21.2237	0.535691	0.271085	0.621895	no hit
T8M16_80	Q9LET2	AT3G56750	AT3g56750/T8M16_80 OS=Arabidopsis thaliana GN=T8M16_80 PE=2 SV=1	-0.0738627	24.7195	0.538791	0.268579	0.624941	no hit
XTH4	Q39099	AT2G06850	Xyloglucan endotransglucosylase/hydrolase protein 4 OS=Arabidopsis thaliana GN=XTH4 PE=1 SV=1	-0.0739729	27.4603	0.734396	0.13407	0.789731	no hit
At2g44640	O80503	AT2G44640	Expressed protein OS=Arabidopsis thaliana GN=At2g44640 PE=4 SV=2	-0.0743845	24.1809	0.387117	0.412158	0.48385	no hit
RPS3AB	Q42262	AT4G34670	40S ribosomal protein S3a-2 OS=Arabidopsis thaliana GN=RPS3AB PE=2 SV=3	-0.074526	24.5264	0.244973	0.610882	0.334181	no hit
NUP205	F4KBW6		Nuclear pore complex protein NUP205 OS=Arabidopsis thaliana GN=NUP205 PE=1 SV=1	-0.0747502	24.3616	0.366152	0.436339	0.461601	no hit
At1g28530	Q84TH8|Q9SHP4	AT1G28530	Putative uncharacterized protein At1g28530 OS=Arabidopsis thaliana GN=At1g28530 PE=2 SV=1|F1K23.23 OS=Arabidopsis thaliana GN=At1g28530 PE=4 SV=2	-0.0749553	23.1341	0.272608	0.564461	0.364867	no hit
T12C14_60	Q9LZQ4	AT3G62360	Carbohydrate-binding-like fold-containing protein OS=Arabidopsis thaliana GN=T12C14_60 PE=4 SV=1	-0.0753068	25.9947	0.337862	0.47126	0.432582	no hit
At4g17430	Q1JPM5	AT4G17430	At4g17430 OS=Arabidopsis thaliana GN=At4g17430 PE=2 SV=1	-0.0753968	22.9548	0.358679	0.445294	0.45438	no hit
At1g53800	B9DHC9|F4HTD0	AT1G53800	AT1G53800 protein OS=Arabidopsis thaliana GN=At1g53800 PE=2 SV=1|Uncharacterized protein OS=Arabidopsis thaliana GN=At1g53800 PE=4 SV=1	-0.0755112	22.2422	0.667244	0.175715	0.73436	no hit
FIPS5	F4KDH9	AT5G58040	FIP1[V]-like protein OS=Arabidopsis thaliana GN=FIPS5 PE=1 SV=1	-0.0755813	23.3012	0.301591	0.520582	0.394821	no hit
SPP	O81062|Q9FIH8	AT2G03120	Signal peptide peptidase OS=Arabidopsis thaliana GN=SPP PE=2 SV=1|Stromal processing peptidase, chloroplastic OS=Arabidopsis thaliana GN=SPP PE=2 SV=1	-0.0756632	25.359	0.248065	0.605435	0.337347	no hit
CRWN1	F4HRT5	AT1G67230	Protein CROWDED NUCLEI 1 OS=Arabidopsis thaliana GN=CRWN1 PE=1 SV=1	-0.0762583	25.9573	0.367901	0.434269	0.463583	no hit
TBL39	Q9SIN2	AT2G42570	Protein trichome birefringence-like 39 OS=Arabidopsis thaliana GN=TBL39 PE=2 SV=1	-0.0764415	24.3501	0.342765	0.465003	0.437793	no hit
SEC5A	Q8S3U9	AT1G76850	Exocyst complex component SEC5A OS=Arabidopsis thaliana GN=SEC5A PE=1 SV=1	-0.0766474	23.4485	0.296658	0.527743	0.389513	no hit
PLC2	F4IX90|Q39033	AT3G08510	Phosphoinositide phospholipase C OS=Arabidopsis thaliana GN=PLC2 PE=1 SV=1|Phosphoinositide phospholipase C 2 OS=Arabidopsis thaliana GN=PLC2 PE=1 SV=1	-0.0770309	25.7102	0.273405	0.563193	0.365561	no hit
At1g31660	Q8RWS4	AT1G31660	Putative bystin OS=Arabidopsis thaliana GN=At1g31660 PE=2 SV=1	-0.0771483	23.2838	0.288655	0.539621	0.382253	no hit
RF9|RDL6	P0DI17|P0DI18	AT1G58848	Probable disease resistance protein RF9 OS=Arabidopsis thaliana GN=RF9 PE=2 SV=1|Probable disease resistance protein RDL6 OS=Arabidopsis thaliana GN=RDL6 PE=2 SV=1	-0.0772286	24.8808	0.360496	0.443099	0.456223	no hit
AHL15	Q9M2S3	AT3G55560	AT-hook motif nuclear-localized protein 15 OS=Arabidopsis thaliana GN=AHL15 PE=2 SV=1	-0.077494	23.4302	0.463383	0.33406	0.557929	no hit
PER42	Q9SB81	AT4G21960	Peroxidase 42 OS=Arabidopsis thaliana GN=PER42 PE=1 SV=2	-0.0777768	25.8237	0.290732	0.536507	0.384035	no hit
At5g38640	Q9FFV8	AT5G38640	At5g38640 OS=Arabidopsis thaliana GN=At5g38640 PE=1 SV=1	-0.0781815	22.0439	0.298231	0.525447	0.390991	no hit
CSA1	F4KIF3	AT5G17880	Disease resistance-like protein CSA1 OS=Arabidopsis thaliana GN=CSA1 PE=3 SV=1	-0.0781839	23.9575	0.400749	0.397128	0.496399	no hit
CIPK23	Q93VD3	AT1G30270	CBL-interacting serine/threonine-protein kinase 23 OS=Arabidopsis thaliana GN=CIPK23 PE=1 SV=1	-0.0782946	24.7751	0.295606	0.529287	0.388325	no hit
VIP1	Q9MA75	AT1G43700	Transcription factor VIP1 OS=Arabidopsis thaliana GN=VIP1 PE=1 SV=1	-0.0784307	23.9536	0.519448	0.284458	0.606253	no hit
At2g34357	F4IHU8	AT2G34357	NUC173 domain-containing protein OS=Arabidopsis thaliana GN=At2g34357 PE=1 SV=1	-0.0785278	26.1173	0.278497	0.555179	0.371235	no hit
TLL1	F4HRB4|Q8L7S1	AT1G45201	Triacylglycerol lipase-like 1 OS=Arabidopsis thaliana GN=TLL1 PE=4 SV=1|At1g45200 OS=Arabidopsis thaliana GN=TLL1 PE=2 SV=1	-0.0786732	25.4311	0.233765	0.631221	0.322748	no hit
CHR4	F4KBP5	AT5G44800	Protein CHROMATIN REMODELING 4 OS=Arabidopsis thaliana GN=CHR4 PE=2 SV=1	-0.0788869	23.633	0.515955	0.287388	0.603787	no hit
F28P22.10	Q9CAI5	AT1G72710	At1g72710 OS=Arabidopsis thaliana GN=F28P22.10 PE=1 SV=1	-0.0794097	24.5587	0.492235	0.307828	0.582781	no hit
At5g55070	Q9FLQ4	AT5G55070	Dihydrolipoyllysine-residue succinyltransferase component of 2-oxoglutarate dehydrogenase complex 1, mitochondrial OS=Arabidopsis thaliana GN=At5g55070 PE=2 SV=1	-0.0798446	25.3813	0.252808	0.59721	0.342909	no hit
At1g07970	Q9LN10	AT1G07970	Putative uncharacterized protein At1g07970 OS=Arabidopsis thaliana GN=At1g07970 PE=2 SV=1	-0.0804671	21.7745	0.331752	0.479187	0.426422	no hit
At3g15080	Q8LAA0	AT3G15080	At3g15080 OS=Arabidopsis thaliana GN=At3g15080 PE=2 SV=1	-0.0811284	22.8228	0.334632	0.475433	0.429493	no hit
AHL14|At3g04590	A1L4X7|F4J4T1	AT3G04590	AT-hook motif nuclear-localized protein 14 OS=Arabidopsis thaliana GN=AHL14 PE=1 SV=1|AT hook motif DNA-binding family protein OS=Arabidopsis thaliana GN=At3g04590 PE=4 SV=1	-0.0812443	23.5628	0.419607	0.377158	0.515623	no hit
BIG5	F4IXW2	AT3G43300	Brefeldin A-inhibited guanine nucleotide-exchange protein 5 OS=Arabidopsis thaliana GN=BIG5 PE=1 SV=2	-0.0822727	23.5362	0.363879	0.439042	0.459619	no hit
At4g26190	F4JU71	AT4G26190	Haloacid dehalogenase-like hydrolase (HAD) superfamily protein OS=Arabidopsis thaliana GN=At4g26190 PE=4 SV=1	-0.0824207	24.3383	0.274887	0.560846	0.367168	no hit
AL7	Q8LA16	AT1G14510	PHD finger protein ALFIN-LIKE 7 OS=Arabidopsis thaliana GN=AL7 PE=1 SV=1	-0.0825239	23.5872	0.561231	0.250858	0.64452	no hit
NUP85	Q8RXH2	AT4G32910	Nuclear pore complex protein NUP85 OS=Arabidopsis thaliana GN=NUP85 PE=1 SV=1	-0.0828306	24.0313	0.285123	0.544968	0.378531	no hit
CFM3B	F4JVH1	AT4G14510	CRM-domain containing factor CFM3B, chloroplastic OS=Arabidopsis thaliana GN=CFM3B PE=3 SV=1	-0.0829503	25.4151	0.320768	0.493809	0.414332	no hit
SUB	Q8RWZ1	AT1G11130	Protein STRUBBELIG OS=Arabidopsis thaliana GN=SUB PE=1 SV=1	-0.0831395	24.591	0.226596	0.644748	0.315003	no hit
SRC2	O04023	AT1G09070	Protein SRC2 homolog OS=Arabidopsis thaliana GN=SRC2 PE=1 SV=1	-0.0832215	22.6911	0.329459	0.482199	0.42389	no hit
MCCA	Q42523	AT1G03090	Methylcrotonoyl-CoA carboxylase subunit alpha, mitochondrial OS=Arabidopsis thaliana GN=MCCA PE=1 SV=2	-0.0835942	26.3439	0.268769	0.570621	0.360832	no hit
At5g45760	F4KEM4|F4KEM5	AT5G45760	Transducin/WD40 domain-containing protein OS=Arabidopsis thaliana GN=At5g45760 PE=4 SV=1|Transducin/WD40 domain-containing protein OS=Arabidopsis thaliana GN=At5g45760 PE=4 SV=1	-0.083804	24.6525	0.355006	0.449764	0.451014	no hit
CRC	Q96318	AT4G28520	12S seed storage protein CRC OS=Arabidopsis thaliana GN=CRC PE=1 SV=1	-0.0839835	26.1945	0.204051	0.69026	0.290585	no hit
BGLU18	Q9SE50|Q9SE50-2	AT1G52400	Beta-D-glucopyranosyl abscisate beta-glucosidase OS=Arabidopsis thaliana GN=BGLU18 PE=1 SV=2|Isoform 2 of Beta-D-glucopyranosyl abscisate beta-glucosidase OS=Arabidopsis thaliana GN=BGLU18	-0.084178	23.9102	0.443412	0.353193	0.539323	no hit
At2g04865	F4IFD0	AT2G04865	Aminotransferase-like, plant mobile domain family protein OS=Arabidopsis thaliana GN=At2g04865 PE=1 SV=1	-0.0843588	22.1757	0.410702	0.386473	0.506816	no hit
F14F8_20	Q949U9	AT5G15640	Mitochondrial substrate carrier family protein OS=Arabidopsis thaliana GN=F14F8_20 PE=2 SV=1	-0.0845248	23.1664	0.441275	0.355291	0.537718	no hit
DIR19	Q9C523	AT1G58170	Dirigent protein 19 OS=Arabidopsis thaliana GN=DIR19 PE=2 SV=1	-0.0849265	24.8306	0.221169	0.655276	0.30926	no hit
At4g32470|QCR7-1	F4JUC2|Q9SUU5	AT4G32470	Cytochrome b-c1 complex subunit 7 OS=Arabidopsis thaliana GN=At4g32470 PE=1 SV=1|Cytochrome b-c1 complex subunit 7-1 OS=Arabidopsis thaliana GN=QCR7-1 PE=1 SV=1	-0.085051	24.7728	0.394541	0.403908	0.491026	no hit
At2g21160	P45434	AT2G21160	Translocon-associated protein subunit alpha OS=Arabidopsis thaliana GN=At2g21160 PE=2 SV=3	-0.0855689	25.0597	0.271543	0.566161	0.363998	no hit
At1g14910	P94017	AT1G14910	Putative clathrin assembly protein At1g14910 OS=Arabidopsis thaliana GN=At1g14910 PE=2 SV=2	-0.0856869	22.5429	0.332734	0.477902	0.427476	no hit
At4g20940	C0LGQ9	AT4G20940	Probable LRR receptor-like serine/threonine-protein kinase At4g20940 OS=Arabidopsis thaliana GN=At4g20940 PE=1 SV=1	-0.0859884	22.4384	0.669425	0.174298	0.736144	no hit
CRK7|CRK5	Q9LET1|Q9SCS2	AT3G56760	CDPK-related kinase 7 OS=Arabidopsis thaliana GN=CRK7 PE=1 SV=1|CDPK-related kinase 5 OS=Arabidopsis thaliana GN=CRK5 PE=2 SV=1	-0.086135	23.2921	0.289932	0.537704	0.383171	no hit
At3g49720	Q9M2Y6	AT3G49720	Uncharacterized protein At3g49720 OS=Arabidopsis thaliana GN=At3g49720 PE=2 SV=1	-0.086301	24.3486	0.210629	0.676481	0.297489	no hit
NAC102|NAC081	Q8H115|Q9C598|Q9C598-2	AT5G63790	NAC domain-containing protein 102 OS=Arabidopsis thaliana GN=NAC102 PE=1 SV=1|Protein ATAF2 OS=Arabidopsis thaliana GN=NAC081 PE=1 SV=1|Isoform 2 of Protein ATAF2 OS=Arabidopsis thaliana GN=NAC081	-0.0869829	23.4546	0.294224	0.531323	0.386896	no hit
T30N20_220	Q9LEU5	AT5G10950	Putative uncharacterized protein At5g10950 OS=Arabidopsis thaliana GN=T30N20_220 PE=1 SV=1	-0.0870813	25.0856	0.61664	0.209969	0.691644	no hit
At5g24690	Q93W02	AT5G24690	AT5g24690/MXC17_8 OS=Arabidopsis thaliana GN=At5g24690 PE=2 SV=1	-0.0873907	26.1799	0.17791	0.7498	0.260709	no hit
ILA	F4I894	AT1G64790	Protein ILITYHIA OS=Arabidopsis thaliana GN=ILA PE=1 SV=1	-0.0878739	27.2239	0.191403	0.718052	0.27647	no hit
NUP107	Q8L748|Q8L748-2|Q8L748-3	AT3G14120	Nuclear pore complex protein NUP107 OS=Arabidopsis thaliana GN=NUP107 PE=1 SV=1|Isoform 2 of Nuclear pore complex protein NUP107 OS=Arabidopsis thaliana GN=NUP107|Isoform 3 of Nuclear pore complex protein NUP107 OS=Arabidopsis thaliana GN=NUP107	-0.0879815	24.0429	0.216384	0.664774	0.304026	no hit
rpl16	P56793	ATCG00790	50S ribosomal protein L16, chloroplastic OS=Arabidopsis thaliana GN=rpl16 PE=3 SV=1	-0.088226	24.1105	0.401156	0.396686	0.49667	no hit
RPL6A	Q9FZ76	AT1G18540	60S ribosomal protein L6-1 OS=Arabidopsis thaliana GN=RPL6A PE=2 SV=1	-0.0882757	25.3149	0.271036	0.566972	0.363504	no hit
At5g61970	Q9FH46	AT5G61970	Signal recognition particle subunit SRP68 OS=Arabidopsis thaliana GN=At5g61970 PE=2 SV=1	-0.0883447	27.8826	0.320152	0.494644	0.413943	no hit
AAC2	P40941	AT5G13490	ADP,ATP carrier protein 2, mitochondrial OS=Arabidopsis thaliana GN=AAC2 PE=2 SV=2	-0.0886271	26.5917	0.174922	0.757155	0.257149	no hit
AP1M2	O22715	AT1G60780	AP-1 complex subunit mu-2 OS=Arabidopsis thaliana GN=AP1M2 PE=1 SV=1	-0.0891194	23.8579	0.227381	0.643246	0.315593	no hit
At2g23940	O82222	AT2G23940	Expressed protein OS=Arabidopsis thaliana GN=At2g23940 PE=2 SV=1	-0.0891575	22.9635	0.227022	0.643932	0.315428	no hit
At5g46840	A8MQH7|Q9LUK6	AT5G46840	AT5G46840 protein OS=Arabidopsis thaliana GN=At5g46840 PE=2 SV=1|At5g46840 OS=Arabidopsis thaliana GN=At5g46840 PE=1 SV=1	-0.089289	24.5396	0.247511	0.606405	0.336943	no hit
FLN1	Q9M394	AT3G54090	Fructokinase-like 1, chloroplastic OS=Arabidopsis thaliana GN=FLN1 PE=1 SV=1	-0.0896398	27.1067	0.237591	0.62417	0.326999	no hit
At2g47410	F4IL43|F4IL44	AT2G47410	WD40 domain-containing protein OS=Arabidopsis thaliana GN=At2g47410 PE=4 SV=1|WD40 domain-containing protein OS=Arabidopsis thaliana GN=At2g47410 PE=4 SV=1	-0.0903273	25.1225	0.182702	0.738256	0.266839	no hit
TPL	Q94AI7	AT1G15750	Protein TOPLESS OS=Arabidopsis thaliana GN=TPL PE=1 SV=1	-0.0908874	24.1069	0.237946	0.623522	0.327316	no hit
petD	P56774	ATCG00730	Cytochrome b6-f complex subunit 4 OS=Arabidopsis thaliana GN=petD PE=3 SV=1	-0.09109	24.2877	0.466604	0.331051	0.560267	no hit
KAB1	O23016	AT1G04690	Probable voltage-gated potassium channel subunit beta OS=Arabidopsis thaliana GN=KAB1 PE=1 SV=1	-0.0918612	26.2615	0.311752	0.506191	0.40588	no hit
LTA2	Q9SQI8	AT3G25860	Dihydrolipoyllysine-residue acetyltransferase component 4 of pyruvate dehydrogenase complex, chloroplastic OS=Arabidopsis thaliana GN=LTA2 PE=2 SV=1	-0.0919263	24.2489	0.186482	0.729364	0.270852	no hit
SSL3	Q8VWF6	AT1G08470	Protein STRICTOSIDINE SYNTHASE-LIKE 3 OS=Arabidopsis thaliana GN=SSL3 PE=2 SV=1	-0.0920744	22.213	0.364957	0.437759	0.460758	no hit
HUA2	Q9XER9	AT5G23150	ENHANCER OF AG-4 protein 2 OS=Arabidopsis thaliana GN=HUA2 PE=2 SV=1	-0.0920974	22.8361	0.362142	0.441121	0.457865	no hit
T13M11.9	Q9SYA9	AT1G61730	AT1G61730 protein OS=Arabidopsis thaliana GN=T13M11.9 PE=1 SV=1	-0.0921328	27.5617	0.435775	0.360738	0.532006	no hit
LACS6	Q8LPS1	AT3G05970	Long chain acyl-CoA synthetase 6, peroxisomal OS=Arabidopsis thaliana GN=LACS6 PE=1 SV=1	-0.0924772	24.5896	0.397473	0.400692	0.493739	no hit
CRRSP11	O22784	AT2G33330	Cysteine-rich repeat secretory protein 11 OS=Arabidopsis thaliana GN=CRRSP11 PE=1 SV=2	-0.0927696	23.5245	0.286739	0.542514	0.380291	no hit
CESA3	Q941L0	AT5G05170	Cellulose synthase A catalytic subunit 3 [UDP-forming] OS=Arabidopsis thaliana GN=CESA3 PE=1 SV=2	-0.0928446	23.4233	0.38436	0.415262	0.48132	no hit
At1g48120	Q9LNG5	AT1G48120	Serine/threonine-protein phosphatase 7 long form homolog OS=Arabidopsis thaliana GN=At1g48120 PE=2 SV=1	-0.0930533	25.2156	0.156692	0.804953	0.236072	no hit
FKFBP	Q9MB58	AT1G07110	6-phosphofructo-2-kinase/fructose-2,6-bisphosphatase OS=Arabidopsis thaliana GN=FKFBP PE=1 SV=1	-0.0933649	26.0971	0.162037	0.790387	0.242034	no hit
At3g26370	Q9LIN9	AT3G26370	O-fucosyltransferase family protein OS=Arabidopsis thaliana GN=At3g26370 PE=2 SV=1	-0.0934088	22.7678	0.422503	0.374171	0.518697	no hit
At5g58450	F4KEY9	AT5G58450	Tetratricopeptide repeat-containing protein OS=Arabidopsis thaliana GN=At5g58450 PE=4 SV=1	-0.0935324	24.936	0.326729	0.485813	0.420583	no hit
APXT	Q42593	AT1G77490	L-ascorbate peroxidase T, chloroplastic OS=Arabidopsis thaliana GN=APXT PE=2 SV=2	-0.0935796	23.0406	0.243033	0.614335	0.332225	no hit
F7A19.9	Q9XI87	AT1G14000	At1g14000 OS=Arabidopsis thaliana GN=F7A19.9 PE=2 SV=1	-0.0939121	23.9279	0.161759	0.791132	0.242034	no hit
GAUT8	Q9LSG3	AT3G25140	Galacturonosyltransferase 8 OS=Arabidopsis thaliana GN=GAUT8 PE=1 SV=1	-0.0941138	23.8559	0.198151	0.703004	0.284031	no hit
At1g63010	F4I0G4|F4I0G7|Q2V4F9	AT1G63010	Major Facilitator Superfamily with SPX domain-containing protein OS=Arabidopsis thaliana GN=At1g63010 PE=4 SV=1|Major Facilitator Superfamily with SPX domain-containing protein OS=Arabidopsis thaliana GN=At1g63010 PE=4 SV=1|SPX domain-containing membrane protein At1g63010 OS=Arabidopsis thaliana GN=At1g63010 PE=2 SV=1	-0.0942465	23.9309	0.187691	0.726558	0.271925	no hit
CESA6	Q94JQ6	AT5G64740	Cellulose synthase A catalytic subunit 6 [UDP-forming] OS=Arabidopsis thaliana GN=CESA6 PE=1 SV=2	-0.0944729	23.5008	0.232581	0.633425	0.321283	no hit
CFM3A	F4J2U9	AT3G23070	CRM-domain containing factor CFM3A, chloroplastic/mitochondrial OS=Arabidopsis thaliana GN=CFM3A PE=2 SV=1	-0.0946034	24.9893	0.198387	0.702487	0.284214	no hit
SBT2.3	Q9FI12	AT5G44530	Subtilisin-like protease SBT2.3 OS=Arabidopsis thaliana GN=SBT2.3 PE=2 SV=1	-0.0946111	22.8426	0.246331	0.608481	0.335685	no hit
At1g53070	Q9LNN2	AT1G53070	Lectin-like protein At1g53070 OS=Arabidopsis thaliana GN=At1g53070 PE=2 SV=1	-0.0953977	24.0703	0.389839	0.409115	0.486095	no hit
At5g15680	F4KB73	AT5G15680	Cell morphogenesis related protein OS=Arabidopsis thaliana GN=At5g15680 PE=1 SV=1	-0.095718	22.0739	0.373072	0.428207	0.468974	no hit
At3g26020|B'ETA	F4JBC4|F4JBC5|Q9LU89	AT3G26020	Protein phosphatase 2A regulatory subunit B' eta OS=Arabidopsis thaliana GN=At3g26020 PE=4 SV=1|Protein phosphatase 2A regulatory subunit B' eta OS=Arabidopsis thaliana GN=At3g26020 PE=4 SV=1|Serine/threonine protein phosphatase 2A 59 kDa regulatory subunit B' eta isoform OS=Arabidopsis thaliana GN=B'ETA PE=2 SV=1	-0.0959163	25.0581	0.280426	0.552181	0.373617	no hit
GRF5|GRF7	P42645|Q96300	AT5G16050	14-3-3-like protein GF14 upsilon OS=Arabidopsis thaliana GN=GRF5 PE=1 SV=2|14-3-3-like protein GF14 nu OS=Arabidopsis thaliana GN=GRF7 PE=1 SV=1	-0.0961699	25.3317	0.240586	0.61873	0.329738	no hit
PER44	Q93V93	AT4G26010	Peroxidase 44 OS=Arabidopsis thaliana GN=PER44 PE=2 SV=1	-0.0962374	26.2081	0.146087	0.835389	0.223818	no hit
LCB1	Q94IB8	AT4G36480	Long chain base biosynthesis protein 1 OS=Arabidopsis thaliana GN=LCB1 PE=1 SV=1	-0.0968816	24.3287	0.184385	0.734275	0.2684	no hit
At1g62020	Q94A40	AT1G62020	Coatomer subunit alpha-1 OS=Arabidopsis thaliana GN=At1g62020 PE=2 SV=2	-0.0969447	24.1722	0.176327	0.753681	0.258534	no hit
HSP70-15|At1g79920|HSP70-14	F4HQD4|F4HQD5|Q9S7C0|Q9S7C0-2		Heat shock 70 kDa protein 15 OS=Arabidopsis thaliana GN=HSP70-15 PE=1 SV=1|Heat shock protein 70 OS=Arabidopsis thaliana GN=At1g79920 PE=1 SV=1|Heat shock 70 kDa protein 14 OS=Arabidopsis thaliana GN=HSP70-14 PE=2 SV=1|Isoform 2 of Heat shock 70 kDa protein 14 OS=Arabidopsis thaliana GN=HSP70-14	-0.0969991	22.5295	0.21618	0.665184	0.303903	no hit
SRP9	Q9SMU7	AT3G49100	Signal recognition particle 9 kDa protein OS=Arabidopsis thaliana GN=SRP9 PE=3 SV=1	-0.0970775	24.191	0.480989	0.317865	0.573084	no hit
BT1	Q9SUV1	AT4G32400	Adenine nucleotide transporter BT1, chloroplastic/mitochondrial OS=Arabidopsis thaliana GN=BT1 PE=1 SV=1	-0.097287	24.2618	0.318264	0.497212	0.412112	no hit
At4g28400	Q93YW5	AT4G28400	Probable protein phosphatase 2C 58 OS=Arabidopsis thaliana GN=At4g28400 PE=2 SV=1	-0.0973697	25.2768	0.193652	0.712977	0.279106	no hit
At2g46100	Q6ID84	AT2G46100	At2g46100 OS=Arabidopsis thaliana GN=At2g46100 PE=2 SV=1	-0.097424	24.0011	0.341804	0.466223	0.436777	no hit
PIR	Q5S2C3|Q5S2C3-2	AT5G18410	Protein PIR OS=Arabidopsis thaliana GN=PIR PE=1 SV=2|Isoform 2 of Protein PIR OS=Arabidopsis thaliana GN=PIR	-0.0975178	24.035	0.248586	0.604524	0.337881	no hit
FRS4	Q6NQJ7|Q6NQJ7-2	AT1G76320	Protein FAR1-RELATED SEQUENCE 4 OS=Arabidopsis thaliana GN=FRS4 PE=2 SV=2|Isoform 2 of Protein FAR1-RELATED SEQUENCE 4 OS=Arabidopsis thaliana GN=FRS4	-0.0978934	23.7559	0.35657	0.447855	0.452563	no hit
NAC052|F13M14.23	F4J3T0|Q9SQY0	AT3G10490	NAC domain containing protein 52 OS=Arabidopsis thaliana GN=NAC052 PE=4 SV=1|F18K10.6 protein OS=Arabidopsis thaliana GN=F13M14.23 PE=4 SV=1	-0.0980219	23.1896	0.629127	0.201261	0.702717	no hit
FLN2	F4I0K2	AT1G69200	Fructokinase-like 2, chloroplastic OS=Arabidopsis thaliana GN=FLN2 PE=1 SV=2	-0.0982053	26.4147	0.210825	0.676078	0.297489	no hit
GRF6	F4KGV2|F4KGV5|P48349|P48349-2	AT5G10450	14-3-3-like protein GF14 lambda OS=Arabidopsis thaliana GN=GRF6 PE=3 SV=1|14-3-3-like protein GF14 lambda OS=Arabidopsis thaliana GN=GRF6 PE=3 SV=1|14-3-3-like protein GF14 lambda OS=Arabidopsis thaliana GN=GRF6 PE=1 SV=1|Isoform 2 of 14-3-3-like protein GF14 lambda OS=Arabidopsis thaliana GN=GRF6	-0.0982763	22.8628	0.148574	0.828058	0.226702	no hit
CBR1	Q9ZNT1	AT5G17770	NADH--cytochrome b5 reductase 1 OS=Arabidopsis thaliana GN=CBR1 PE=1 SV=1	-0.0986338	23.4054	0.258184	0.58807	0.348582	no hit
PPC2	Q5GM68	AT2G42600	Phosphoenolpyruvate carboxylase 2 OS=Arabidopsis thaliana GN=PPC2 PE=1 SV=2	-0.0988371	23.8716	0.147015	0.832638	0.224716	no hit
ESM1	Q9LJG3	AT3G14210	GDSL esterase/lipase ESM1 OS=Arabidopsis thaliana GN=ESM1 PE=1 SV=1	-0.0989872	25.5521	0.24185	0.616454	0.33078	no hit
TYW1	Q8RXN5	AT1G75200	S-adenosyl-L-methionine-dependent tRNA 4-demethylwyosine synthase OS=Arabidopsis thaliana GN=TYW1 PE=2 SV=1	-0.099035	23.9875	0.257521	0.589188	0.348223	no hit
CRD	Q9ZWA9	AT1G03890	12S seed storage protein CRD OS=Arabidopsis thaliana GN=CRD PE=1 SV=1	-0.0990857	22.2919	0.297107	0.527087	0.389907	no hit
FTSHI5	F4J3N2	AT3G04340	Probable inactive ATP-dependent zinc metalloprotease FTSHI 5, chloroplastic OS=Arabidopsis thaliana GN=FTSHI5 PE=2 SV=1	-0.0994141	24.7476	0.17896	0.747243	0.262102	no hit
PME6	O49298	AT1G23200	Probable pectinesterase/pectinesterase inhibitor 6 OS=Arabidopsis thaliana GN=PME6 PE=2 SV=1	-0.0994398	23.9587	0.1709	0.767259	0.252267	no hit
CUT1	Q9XF43	AT1G68530	3-ketoacyl-CoA synthase 6 OS=Arabidopsis thaliana GN=CUT1 PE=1 SV=1	-0.0996389	23.8889	0.277727	0.556382	0.370396	no hit
IRX14	Q8L707	AT4G36890	Probable beta-1,4-xylosyltransferase IRX14 OS=Arabidopsis thaliana GN=IRX14 PE=2 SV=1	-0.0998736	21.7219	0.460849	0.336441	0.555898	no hit
At3g23450	Q9LW52	AT3G23450	Uncharacterized protein OS=Arabidopsis thaliana GN=At3g23450 PE=4 SV=1	-0.0998792	26.3174	0.221859	0.653923	0.309895	no hit
GHS1	Q9LI88	AT3G27160	Plastid ribosomal protein S21 OS=Arabidopsis thaliana GN=GHS1 PE=3 SV=1	-0.099917	23.1218	0.33591	0.473777	0.430923	no hit
At2g03980	Q9SIF5	AT2G03980	GDSL esterase/lipase At2g03980 OS=Arabidopsis thaliana GN=At2g03980 PE=2 SV=1	-0.0999454	26.0375	0.400451	0.397451	0.496265	no hit
CLC2	O04209	AT2G40060	Clathrin light chain 2 OS=Arabidopsis thaliana GN=CLC2 PE=1 SV=1	-0.100063	24.5472	0.419423	0.377348	0.515623	no hit
XI-K|XIK	F4K5J1|F4K5J2	AT5G20490	Myosin-17 OS=Arabidopsis thaliana GN=XI-K PE=1 SV=2|Myosin XI K OS=Arabidopsis thaliana GN=XIK PE=1 SV=1	-0.100205	23.1976	0.175323	0.756162	0.257493	no hit
VIP5	Q9C950	AT1G61040	Protein RTF1 homolog OS=Arabidopsis thaliana GN=VIP5 PE=1 SV=1	-0.100238	24.5886	0.632218	0.199133	0.704957	no hit
ELF5A-2	Q93VP3	AT1G26630	Eukaryotic translation initiation factor 5A-2 OS=Arabidopsis thaliana GN=ELF5A-2 PE=1 SV=1	-0.1003	23.7267	0.169525	0.770766	0.250379	no hit
CAT2	F4JM86|P25819	AT4G35090	Catalase OS=Arabidopsis thaliana GN=CAT2 PE=3 SV=1|Catalase-2 OS=Arabidopsis thaliana GN=CAT2 PE=2 SV=3	-0.100327	23.3906	0.134289	0.871958	0.209533	no hit
At1g18700	F4ICB9|F4ICC0|F4ICC1|Q8VYU5	AT1G18700	DNAJ heat shock N-terminal domain-containing protein OS=Arabidopsis thaliana GN=At1g18700 PE=4 SV=1|DNAJ heat shock N-terminal domain-containing protein OS=Arabidopsis thaliana GN=At1g18700 PE=4 SV=1|DNAJ heat shock N-terminal domain-containing protein OS=Arabidopsis thaliana GN=At1g18700 PE=4 SV=1|At1g18700/F6A14_19 OS=Arabidopsis thaliana GN=At1g18700 PE=2 SV=1	-0.100422	23.8231	0.355783	0.448815	0.451782	no hit
FDH	Q570B4	AT2G26250	3-ketoacyl-CoA synthase 10 OS=Arabidopsis thaliana GN=FDH PE=1 SV=2	-0.100479	26.1849	0.165145	0.782135	0.245011	no hit
EDA25	F4IDC2	AT1G72440	Protein SLOW WALKER2 OS=Arabidopsis thaliana GN=EDA25 PE=4 SV=1	-0.100555	23.5714	0.203546	0.691338	0.290337	no hit
APY7	F4JSH1	AT4G19180	Probable apyrase 7 OS=Arabidopsis thaliana GN=APY7 PE=2 SV=1	-0.100843	24.4001	0.397774	0.400364	0.493879	no hit
RPT3	Q9FMF5|Q9FMF5-2|Q9SEI4	AT5G64330	Root phototropism protein 3 OS=Arabidopsis thaliana GN=RPT3 PE=1 SV=2|Isoform 2 of Root phototropism protein 3 OS=Arabidopsis thaliana GN=RPT3|26S protease regulatory subunit 6B homolog OS=Arabidopsis thaliana GN=RPT3 PE=1 SV=1	-0.101081	24.2088	0.230317	0.637673	0.318491	no hit
At1g21610	F4HY30|Q8RX78	AT1G21610	Wound-responsive family protein OS=Arabidopsis thaliana GN=At1g21610 PE=4 SV=1|At1g21610/F24J8_11 OS=Arabidopsis thaliana GN=At1g21610 PE=2 SV=1	-0.10152	24.4282	0.468731	0.329076	0.562563	no hit
At5g23920	Q9FF88	AT5G23920	At5g23920 OS=Arabidopsis thaliana GN=At5g23920 PE=2 SV=1	-0.101883	22.7438	0.316802	0.499212	0.410825	no hit
CRA1	P15455	AT5G44120	12S seed storage protein CRA1 OS=Arabidopsis thaliana GN=CRA1 PE=1 SV=2	-0.102099	25.1657	0.438405	0.358125	0.534968	no hit
TRN1	Q8H0U4-2|Q9FJ57	AT2G16950	Isoform 2 of Transportin-1 OS=Arabidopsis thaliana GN=TRN1|Protein TORNADO 1 OS=Arabidopsis thaliana GN=TRN1 PE=2 SV=1	-0.102196	24.0106	0.325902	0.486912	0.420508	no hit
At5g26280	A8MR02|Q93Z83	AT5G26280	TRAF-like family protein OS=Arabidopsis thaliana GN=At5g26280 PE=4 SV=1|AT5g26280/T19G15_130 OS=Arabidopsis thaliana GN=At5g26280 PE=2 SV=1	-0.102275	24.5577	0.2418	0.616544	0.33078	no hit
At3g51370	Q9SD12|Q9SD12-2	AT3G51370	Probable protein phosphatase 2C 46 OS=Arabidopsis thaliana GN=At3g51370 PE=2 SV=1|Isoform 2 of Probable protein phosphatase 2C 46 OS=Arabidopsis thaliana GN=At3g51370	-0.102537	23.4738	0.352271	0.453123	0.447756	no hit
F8K4.20	O80705	AT1G62010	F8K4.20 protein OS=Arabidopsis thaliana GN=F8K4.20 PE=2 SV=1	-0.102616	23.3077	0.164279	0.784418	0.244141	no hit
WRKY3	Q9ZQ70	AT2G03340	Probable WRKY transcription factor 3 OS=Arabidopsis thaliana GN=WRKY3 PE=2 SV=1	-0.102655	21.9942	0.203733	0.690939	0.290421	no hit
HSP70-6	Q9STW6	AT4G24280	Heat shock 70 kDa protein 6, chloroplastic OS=Arabidopsis thaliana GN=HSP70-6 PE=1 SV=1	-0.102679	22.3547	0.471444	0.32657	0.565045	no hit
At3g25680	F4JA39	AT3G25680	Uncharacterized protein OS=Arabidopsis thaliana GN=At3g25680 PE=4 SV=1	-0.102711	23.0282	0.136323	0.865429	0.2117	no hit
At1g29120	F4HZW3|Q67XR9	AT1G29120	Hydrolase-like protein OS=Arabidopsis thaliana GN=At1g29120 PE=4 SV=1|At1g29120 OS=Arabidopsis thaliana GN=At1g29120 PE=2 SV=1	-0.102851	26.1166	0.142708	0.845551	0.219925	no hit
At5g40530	F4KHE6|Q84JC0	AT5G40530	S-adenosyl-L-methionine-dependent methyltransferases superfamily protein OS=Arabidopsis thaliana GN=At5g40530 PE=4 SV=1|Ribosomal RNA-processing protein 8 OS=Arabidopsis thaliana GN=At5g40530 PE=2 SV=1	-0.103013	22.1274	0.272059	0.565336	0.364504	no hit
TOP1BETA	Q9FJ79	AT5G55310	DNA topoisomerase 1 beta OS=Arabidopsis thaliana GN=TOP1BETA PE=1 SV=1	-0.103074	25.5647	0.409377	0.387876	0.505656	no hit
At5g16590	Q9FMD7	AT5G16590	Probable inactive receptor kinase At5g16590 OS=Arabidopsis thaliana GN=At5g16590 PE=1 SV=1	-0.103228	24.2465	0.172283	0.763757	0.254166	no hit
GAPA2	Q9LPW0|Q9LPW0-2	AT1G12900	Glyceraldehyde-3-phosphate dehydrogenase GAPA2, chloroplastic OS=Arabidopsis thaliana GN=GAPA2 PE=2 SV=1|Isoform 2 of Glyceraldehyde-3-phosphate dehydrogenase GAPA2, chloroplastic OS=Arabidopsis thaliana GN=GAPA2	-0.103408	23.0549	0.396301	0.401975	0.492983	no hit
MGD1	O81770	AT4G31780	Monogalactosyldiacylglycerol synthase 1, chloroplastic OS=Arabidopsis thaliana GN=MGD1 PE=1 SV=1	-0.10364	24.8312	0.185451	0.731771	0.269654	no hit
F6G3.40	Q9SZV4	AT4G30010	AT4g30010/F6G3_40 OS=Arabidopsis thaliana GN=F6G3.40 PE=2 SV=1	-0.104046	23.7328	0.317668	0.498026	0.411746	no hit
At3g14160	Q9LJH2	AT3G14160	2-oxoglutarate-dependent dioxygenase family protein OS=Arabidopsis thaliana GN=At3g14160 PE=4 SV=1	-0.10441	23.2249	0.155503	0.808261	0.234685	no hit
TIC22	Q9SZB2	AT4G33350	Protein TIC 22, chloroplastic OS=Arabidopsis thaliana GN=TIC22 PE=1 SV=1	-0.10465	25.1688	0.392172	0.406524	0.48854	no hit
OEP80	Q9C5J8	AT5G19620	Outer envelope protein 80, chloroplastic OS=Arabidopsis thaliana GN=OEP80 PE=2 SV=1	-0.10489	24.7943	0.134502	0.871273	0.209739	no hit
CESA1	O48946	AT4G32410	Cellulose synthase A catalytic subunit 1 [UDP-forming] OS=Arabidopsis thaliana GN=CESA1 PE=1 SV=1	-0.104944	24.7709	0.136675	0.864312	0.212121	no hit
MED37A	Q9LKR3	AT5G28540	Mediator of RNA polymerase II transcription subunit 37a OS=Arabidopsis thaliana GN=MED37A PE=1 SV=1	-0.105164	24.3438	0.297474	0.526551	0.390193	no hit
At4g38760	F4JUG3	AT4G38760	Uncharacterized protein OS=Arabidopsis thaliana GN=At4g38760 PE=4 SV=1	-0.106083	23.5305	0.209305	0.679221	0.296299	no hit
F9D16.140	Q9SUR0	AT4G23670	AT4G23670 protein OS=Arabidopsis thaliana GN=F9D16.140 PE=2 SV=1	-0.106219	22.5856	0.162277	0.789743	0.242034	no hit
F9F13.2	Q9SUP3	AT4G20330	Transcription initiation factor IIE subunit beta OS=Arabidopsis thaliana GN=F9F13.2 PE=2 SV=1	-0.106243	26.2914	0.208012	0.681911	0.295105	no hit
KEA2	F4JHE9|O65272	AT4G00630	K(+) efflux antiporter 2 OS=Arabidopsis thaliana GN=KEA2 PE=1 SV=1|K(+) efflux antiporter 2, chloroplastic OS=Arabidopsis thaliana GN=KEA2 PE=1 SV=2	-0.106574	24.0138	0.185641	0.731326	0.26978	no hit
AGY1|SECA1	F4JG57|Q9SYI0	AT4G01800	Protein translocase subunit SecA OS=Arabidopsis thaliana GN=AGY1 PE=1 SV=1|Protein translocase subunit SECA1, chloroplastic OS=Arabidopsis thaliana GN=SECA1 PE=1 SV=2	-0.106705	26.1005	0.163997	0.785165	0.243859	no hit
At2g01710	Q9ZU99	AT2G01710	At2g01710/T8O11.12 OS=Arabidopsis thaliana GN=At2g01710 PE=2 SV=1	-0.106902	23.0912	0.294844	0.530408	0.387517	no hit
KCS19	Q9LZ72	AT5G04530	3-ketoacyl-CoA synthase 19 OS=Arabidopsis thaliana GN=KCS19 PE=2 SV=1	-0.107021	25.1147	0.204988	0.688272	0.291602	no hit
PEX11B	Q9STY0	AT3G47430	Peroxisomal membrane protein 11B OS=Arabidopsis thaliana GN=PEX11B PE=1 SV=1	-0.107116	24.0516	0.140292	0.852968	0.217221	no hit
At5g25100|TMN9	F4KIM7|Q9C5N2	AT5G25100	Transmembrane 9 superfamily member OS=Arabidopsis thaliana GN=At5g25100 PE=3 SV=1|Transmembrane 9 superfamily member 9 OS=Arabidopsis thaliana GN=TMN9 PE=2 SV=1	-0.107117	24.1191	0.289004	0.539097	0.382522	no hit
At5g15610|T20K14_220	Q0WSE9|Q9LF21	AT5G15610	Eukaryotic translation initiation factor 3 subunit M OS=Arabidopsis thaliana GN=At5g15610 PE=1 SV=1|Eukaryotic translation initiation factor 3 subunit M OS=Arabidopsis thaliana GN=T20K14_220 PE=1 SV=1	-0.107207	22.511	0.134767	0.870417	0.209779	no hit
RH17	Q7XJN0	AT2G40700	DEAD-box ATP-dependent RNA helicase 17 OS=Arabidopsis thaliana GN=RH17 PE=2 SV=1	-0.107531	25.3991	0.123005	0.910076	0.195646	no hit
At4g03260	Q8GUJ5	AT4G03260	At4g03260 OS=Arabidopsis thaliana GN=At4g03260 PE=2 SV=1	-0.108009	24.549	0.202444	0.693694	0.28908	no hit
CAC3	Q9LD43	AT2G38040	Acetyl-coenzyme A carboxylase carboxyl transferase subunit alpha, chloroplastic OS=Arabidopsis thaliana GN=CAC3 PE=1 SV=1	-0.108023	28.0074	0.234686	0.629512	0.32368	no hit
SEOA	Q93XX2	AT3G01670	Protein SIEVE ELEMENT OCCLUSION A OS=Arabidopsis thaliana GN=SEOA PE=1 SV=1	-0.108469	24.5753	0.188155	0.725485	0.272078	no hit
BRM	Q6EVK6|Q6EVK6-2	AT2G46020	ATP-dependent helicase BRM OS=Arabidopsis thaliana GN=BRM PE=1 SV=1|Isoform 2 of ATP-dependent helicase BRM OS=Arabidopsis thaliana GN=BRM	-0.108493	24.0352	0.212123	0.673412	0.299055	no hit
At4g10970|F25I24.180	F4JN75|F4JN76|Q9SN57	AT4G10970	Uncharacterized protein OS=Arabidopsis thaliana GN=At4g10970 PE=4 SV=1|Uncharacterized protein OS=Arabidopsis thaliana GN=At4g10970 PE=4 SV=1|AT4G10970 protein OS=Arabidopsis thaliana GN=F25I24.180 PE=1 SV=1	-0.109228	22.5044	0.203826	0.690741	0.290421	no hit
BGLU15	O64879	AT2G44450	Beta-glucosidase 15 OS=Arabidopsis thaliana GN=BGLU15 PE=1 SV=1	-0.109368	25.3277	0.491707	0.308294	0.582419	no hit
sks9	Q8VYB3	AT4G38420	Protein SKU5 similar 9 OS=Arabidopsis thaliana GN=sks9 PE=2 SV=1	-0.109371	24.63	0.144057	0.841466	0.221224	no hit
SUC2	Q39231	AT1G22710	Sucrose transport protein SUC2 OS=Arabidopsis thaliana GN=SUC2 PE=1 SV=2	-0.109965	24.664	0.124916	0.903383	0.197727	no hit
T12H20.10	O82487	AT4G10750	Phosphoenolpyruvate carboxylase family protein OS=Arabidopsis thaliana GN=T12H20.10 PE=1 SV=1	-0.110171	25.3975	0.160112	0.795577	0.239848	no hit
GPAT4	Q9LMM0	AT1G01610	Glycerol-3-phosphate 2-O-acyltransferase 4 OS=Arabidopsis thaliana GN=GPAT4 PE=1 SV=1	-0.110283	25.4791	0.162333	0.789593	0.242034	no hit
APE2|TPT	F4KG18|F4KG20|F4KG21|Q9ZSR7		Triose phosphate/phosphate translocator TPT OS=Arabidopsis thaliana GN=APE2 PE=1 SV=1|Triose phosphate/phosphate translocator TPT OS=Arabidopsis thaliana GN=APE2 PE=1 SV=1|Triose phosphate/phosphate translocator TPT OS=Arabidopsis thaliana GN=APE2 PE=4 SV=1|Triose phosphate/phosphate translocator TPT, chloroplastic OS=Arabidopsis thaliana GN=TPT PE=1 SV=1	-0.110366	25.3401	0.124803	0.903777	0.197667	no hit
FTSH9	Q9FIM2	AT5G58870	ATP-dependent zinc metalloprotease FTSH 9, chloroplastic OS=Arabidopsis thaliana GN=FTSH9 PE=2 SV=1	-0.110931	22.996	0.247823	0.605858	0.337193	no hit
RH1	Q7FGZ2	AT4G15850	DEAD-box ATP-dependent RNA helicase 1 OS=Arabidopsis thaliana GN=RH1 PE=2 SV=3	-0.111005	21.9794	0.224213	0.64934	0.312495	no hit
UBP2	Q8W4N3	AT1G04860	Ubiquitin carboxyl-terminal hydrolase 2 OS=Arabidopsis thaliana GN=UBP2 PE=1 SV=2	-0.111078	24.5063	0.168992	0.772133	0.249732	no hit
LOS1	Q9ASR1	AT1G56070	Elongation factor 2 OS=Arabidopsis thaliana GN=LOS1 PE=1 SV=1	-0.111211	27.1262	0.340258	0.468192	0.435437	no hit
KCR1	Q8L9C4	AT1G67730	Very-long-chain 3-oxoacyl-CoA reductase 1 OS=Arabidopsis thaliana GN=KCR1 PE=1 SV=1	-0.111228	25.6716	0.164575	0.783636	0.244304	no hit
CID7	O64843	AT2G26280	Polyadenylate-binding protein-interacting protein 7 OS=Arabidopsis thaliana GN=CID7 PE=1 SV=1	-0.111253	23.4285	0.157893	0.801636	0.237337	no hit
EXPB3	A8MSF9|Q9M0I2	AT4G28250	Expansin B3 OS=Arabidopsis thaliana GN=EXPB3 PE=3 SV=1|Expansin-B3 OS=Arabidopsis thaliana GN=EXPB3 PE=2 SV=2	-0.111279	25.2123	0.158709	0.799399	0.23829	no hit
CHR12	F4J9M5	AT3G06010	Probable ATP-dependent DNA helicase CHR12 OS=Arabidopsis thaliana GN=CHR12 PE=2 SV=1	-0.111816	22.5461	0.195945	0.707865	0.28133	no hit
RPS15D	Q9FY64	AT5G09510	40S ribosomal protein S15-4 OS=Arabidopsis thaliana GN=RPS15D PE=2 SV=1	-0.111992	23.5882	0.142956	0.844797	0.220178	no hit
AP2M	O23140	AT5G46630	AP-2 complex subunit mu OS=Arabidopsis thaliana GN=AP2M PE=1 SV=1	-0.112546	26.4474	0.118938	0.924678	0.190795	no hit
ZDS1	Q38893	AT3G04870	Zeta-carotene desaturase, chloroplastic/chromoplastic OS=Arabidopsis thaliana GN=ZDS1 PE=1 SV=3	-0.112741	23.8436	0.25335	0.596279	0.343247	no hit
PXN	O04200	AT2G39970	Peroxisomal nicotinamide adenine dinucleotide carrier OS=Arabidopsis thaliana GN=PXN PE=1 SV=1	-0.112922	25.2905	0.238322	0.622837	0.327661	no hit
TIC56	Q7Y1W1	AT5G01590	Protein TIC 56, chloroplastic OS=Arabidopsis thaliana GN=TIC56 PE=1 SV=1	-0.112962	25.3209	0.193897	0.712429	0.279305	no hit
PUMP1	O81845	AT3G54110	Mitochondrial uncoupling protein 1 OS=Arabidopsis thaliana GN=PUMP1 PE=1 SV=1	-0.113044	25.1454	0.117085	0.9315	0.188629	no hit
TUFA	P17745|Q9ZT91	AT4G20360	Elongation factor Tu, chloroplastic OS=Arabidopsis thaliana GN=TUFA PE=1 SV=1|Elongation factor Tu, mitochondrial OS=Arabidopsis thaliana GN=TUFA PE=1 SV=1	-0.113196	26.6338	0.152908	0.81557	0.231566	no hit
At3g48050	F4JCS8	AT3G48050	BAH and TFIIS domain-containing protein OS=Arabidopsis thaliana GN=At3g48050 PE=1 SV=1	-0.113262	23.566	0.135455	0.868205	0.210601	no hit
FXG1	Q9FXE5	AT1G67830	Alpha-L-fucosidase 3 OS=Arabidopsis thaliana GN=FXG1 PE=2 SV=1	-0.113365	25.1384	0.590739	0.228605	0.671841	no hit
F7J8_70	Q9LFC7	AT5G01090	Concanavalin A-like lectin OS=Arabidopsis thaliana GN=F7J8_70 PE=2 SV=1	-0.11391	23.1355	0.368832	0.433172	0.464534	no hit
PER67	Q9LVL2	AT5G58390	Peroxidase 67 OS=Arabidopsis thaliana GN=PER67 PE=2 SV=1	-0.113919	26.0661	0.172413	0.76343	0.254215	no hit
PRP2	Q9SKP9	AT2G21140	Proline-rich protein 2 OS=Arabidopsis thaliana GN=PRP2 PE=2 SV=1	-0.113971	22.8825	0.309068	0.509946	0.403386	no hit
SEC8	Q93YU5	AT3G10380	Exocyst complex component SEC8 OS=Arabidopsis thaliana GN=SEC8 PE=1 SV=1	-0.114424	25.8267	0.110561	0.956396	0.180444	no hit
F8K7.1	Q9XI19	AT1G21600	AT1G21600 protein OS=Arabidopsis thaliana GN=F8K7.1 PE=2 SV=1	-0.114547	26.4356	0.134723	0.870557	0.209779	no hit
ARAC10	O82481	AT5G62880	Rac-like GTP-binding protein ARAC10 OS=Arabidopsis thaliana GN=ARAC10 PE=1 SV=1	-0.114969	25.425	0.11872	0.925475	0.190562	no hit
PLDBETA1	P93733	AT2G42010	Phospholipase D beta 1 OS=Arabidopsis thaliana GN=PLDBETA1 PE=1 SV=4	-0.115048	23.8519	0.161993	0.790502	0.242034	no hit
At2g43850	F4IS56	AT2G43850	Integrin-linked protein kinase-like protein OS=Arabidopsis thaliana GN=At2g43850 PE=4 SV=1	-0.115087	24.2201	0.188119	0.725568	0.272078	no hit
RPL6C|RPL6B	Q9C9C5|Q9C9C6	AT1G74050	60S ribosomal protein L6-3 OS=Arabidopsis thaliana GN=RPL6C PE=2 SV=1|60S ribosomal protein L6-2 OS=Arabidopsis thaliana GN=RPL6B PE=2 SV=1	-0.11509	25.8167	0.102797	0.98802	0.170657	no hit
At1g54610	B3H626|Q9ZVM9	AT1G54610	Putative serine/threonine-protein kinase OS=Arabidopsis thaliana GN=At1g54610 PE=1 SV=1|Probable serine/threonine-protein kinase At1g54610 OS=Arabidopsis thaliana GN=At1g54610 PE=1 SV=1	-0.115101	25.1271	0.122211	0.912888	0.194856	no hit
RH32	Q9FFT9	AT5G54910	DEAD-box ATP-dependent RNA helicase 32 OS=Arabidopsis thaliana GN=RH32 PE=2 SV=1	-0.115355	25.6522	0.183158	0.737173	0.267192	no hit
At2g35800	Q8VZP7	AT2G35800	Mitochondrial substrate carrier family protein OS=Arabidopsis thaliana GN=At2g35800 PE=2 SV=1	-0.115443	26.0678	0.112328	0.949511	0.182534	no hit
ASN2	Q9LV77|Q9LV77-2	AT5G65010	Asparagine synthetase [glutamine-hydrolyzing] 2 OS=Arabidopsis thaliana GN=ASN2 PE=2 SV=1|Isoform 2 of Asparagine synthetase [glutamine-hydrolyzing] 2 OS=Arabidopsis thaliana GN=ASN2	-0.116475	24.5247	0.102546	0.989083	0.170541	no hit
RPS23B	P49201	AT5G02960	40S ribosomal protein S23-2 OS=Arabidopsis thaliana GN=RPS23B PE=2 SV=2	-0.116519	24.9924	0.113045	0.94675	0.183471	no hit
IQD31	Q8L4D8	AT1G74690	Protein IQ-DOMAIN 31 OS=Arabidopsis thaliana GN=IQD31 PE=1 SV=1	-0.116667	23.6905	0.49046	0.309397	0.581728	no hit
THO2	F4IAT2|F4IAT3	AT1G24706	THO complex subunit 2 OS=Arabidopsis thaliana GN=THO2 PE=1 SV=1|THO complex subunit 2 OS=Arabidopsis thaliana GN=THO2 PE=1 SV=1	-0.116704	24.3228	0.100959	0.995854	0.168758	no hit
At4g13780	Q9SVN5	AT4G13780	Methionine--tRNA ligase, cytoplasmic OS=Arabidopsis thaliana GN=At4g13780 PE=2 SV=1	-0.117361	24.8832	0.20075	0.697346	0.287442	no hit
SMC3|SMC4	F4K1S1|Q9FJL0	AT5G48600	Structural maintenance of chromosomes protein OS=Arabidopsis thaliana GN=SMC3 PE=1 SV=1|Structural maintenance of chromosomes protein 4 OS=Arabidopsis thaliana GN=SMC4 PE=1 SV=1	-0.11743	24.1611	0.126984	0.896252	0.200637	no hit
F16J13.140	Q94B03	AT4G12070	Putative uncharacterized protein At4g12070/F16J13_140 OS=Arabidopsis thaliana GN=F16J13.140 PE=2 SV=1	-0.117502	24.7405	0.106079	0.974369	0.174617	no hit
At2g31810	Q93YZ7|Q93YZ7-3	AT2G31810	Acetolactate synthase small subunit 2, chloroplastic OS=Arabidopsis thaliana GN=At2g31810 PE=1 SV=1|Isoform 3 of Acetolactate synthase small subunit 2, chloroplastic OS=Arabidopsis thaliana GN=At2g31810	-0.117505	26.2766	0.166181	0.779418	0.246132	no hit
AtMg00640	Q04613		ATP synthase protein MI25 OS=Arabidopsis thaliana GN=AtMg00640 PE=1 SV=2	-0.117542	24.7462	0.261726	0.582153	0.352904	no hit
At5g03610	Q9LZS7	AT5G03610	GDSL esterase/lipase At5g03610 OS=Arabidopsis thaliana GN=At5g03610 PE=2 SV=1	-0.117645	25.5768	0.163069	0.787628	0.242717	no hit
PSBO1	P23321	AT5G66570	Oxygen-evolving enhancer protein 1-1, chloroplastic OS=Arabidopsis thaliana GN=PSBO1 PE=1 SV=2	-0.117786	22.9822	0.109691	0.959828	0.179247	no hit
PTAC10	F4JF21|F4JF21-2	AT3G48500	Protein PLASTID TRANSCRIPTIONALLY ACTIVE 10 OS=Arabidopsis thaliana GN=PTAC10 PE=1 SV=1|Isoform 2 of Protein PLASTID TRANSCRIPTIONALLY ACTIVE 10 OS=Arabidopsis thaliana GN=PTAC10	-0.118146	27.7621	0.113603	0.944611	0.184035	no hit
ACT2|ACT8	Q96292|Q96293	AT3G18780	Actin-2 OS=Arabidopsis thaliana GN=ACT2 PE=1 SV=1|Actin-8 OS=Arabidopsis thaliana GN=ACT8 PE=1 SV=2	-0.118151	24.7882	0.0945201	1.02448	0.159929	no hit
QUA2	Q9C9Q8	AT1G78240	Probable pectin methyltransferase QUA2 OS=Arabidopsis thaliana GN=QUA2 PE=1 SV=2	-0.118269	23.2265	0.107485	0.968652	0.1763	no hit
TIC110	Q8LPR9	AT1G06950	Protein TIC110, chloroplastic OS=Arabidopsis thaliana GN=TIC110 PE=1 SV=1	-0.118291	26.6143	0.247044	0.607226	0.336482	no hit
At5g11900	Q8VZK2	AT5G11900	Translation machinery-associated protein 22 OS=Arabidopsis thaliana GN=At5g11900 PE=2 SV=1	-0.118904	26.2611	0.119267	0.92348	0.191206	no hit
At5g13980	F4K5E7|Q8LPJ3	AT5G13980	Alpha-mannosidase OS=Arabidopsis thaliana GN=At5g13980 PE=3 SV=1|Probable alpha-mannosidase At5g13980 OS=Arabidopsis thaliana GN=At5g13980 PE=2 SV=1	-0.11908	24.185	0.127653	0.893968	0.201352	no hit
RLP51	Q9SN38	AT4G18760	Receptor-like protein 51 OS=Arabidopsis thaliana GN=RLP51 PE=1 SV=1	-0.119156	25.3936	0.352194	0.453218	0.447756	no hit
SCC3	O82265	AT2G47980	Sister-chromatid cohesion protein 3 OS=Arabidopsis thaliana GN=SCC3 PE=1 SV=2	-0.119364	25.2561	0.081991	1.08623	0.144115	no hit
emb2734	Q93VS8	AT5G19820	Protein EMBRYO DEFECTIVE 2734 OS=Arabidopsis thaliana GN=emb2734 PE=2 SV=1	-0.119475	23.2978	0.0942518	1.02571	0.159681	no hit
At5g02760	Q501F9	AT5G02760	Probable protein phosphatase 2C 67 OS=Arabidopsis thaliana GN=At5g02760 PE=2 SV=1	-0.11981	23.8241	0.157088	0.803858	0.236442	no hit
At5g22140	F4K8F9|Q9C574	AT5G22140	FAD/NAD(P)-binding oxidoreductase family protein OS=Arabidopsis thaliana GN=At5g22140 PE=4 SV=1|FAD/NAD(P)-binding oxidoreductase family protein OS=Arabidopsis thaliana GN=At5g22140 PE=1 SV=1	-0.120308	23.5636	0.102829	0.987886	0.170657	no hit
CAS	Q9FN48	AT5G23060	Calcium sensing receptor, chloroplastic OS=Arabidopsis thaliana GN=CAS PE=1 SV=1	-0.120329	26.9294	0.174058	0.759307	0.256208	no hit
UBP12	F4K3X1|Q9FPT1|Q9FPT1-2	AT5G06600	Ubiquitin carboxyl-terminal hydrolase 12 OS=Arabidopsis thaliana GN=UBP12 PE=3 SV=1|Ubiquitin carboxyl-terminal hydrolase 12 OS=Arabidopsis thaliana GN=UBP12 PE=1 SV=2|Isoform 2 of Ubiquitin carboxyl-terminal hydrolase 12 OS=Arabidopsis thaliana GN=UBP12	-0.120601	23.3925	0.240481	0.61892	0.329738	no hit
At5g12430	F4K0Y5	AT5G12430	Heat shock protein DnaJ with tetratricopeptide repeat OS=Arabidopsis thaliana GN=At5g12430 PE=4 SV=1	-0.121226	22.9301	0.137073	0.863047	0.212563	no hit
AAE15	Q8W471	AT4G14070	Long-chain-fatty-acid--[acyl-carrier-protein] ligase AEE15, chloroplastic OS=Arabidopsis thaliana GN=AAE15 PE=1 SV=1	-0.121245	26.0486	0.0890529	1.05035	0.153547	no hit
At1g02080	F4HVV6|F4HVV7	AT1G02080	CCR4-NOT transcription complex subunit 1 domain protein OS=Arabidopsis thaliana GN=At1g02080 PE=4 SV=1|CCR4-NOT transcription complex subunit 1 domain protein OS=Arabidopsis thaliana GN=At1g02080 PE=4 SV=1	-0.121453	22.4714	0.0946417	1.02392	0.160032	no hit
At4g11175	O82499	AT4G11175	Translation initiation factor IF-1, chloroplastic OS=Arabidopsis thaliana GN=At4g11175 PE=2 SV=2	-0.121601	26.9096	0.124447	0.905014	0.197462	no hit
At5g44390	Q9FKU9	AT5G44390	Berberine bridge enzyme-like protein OS=Arabidopsis thaliana GN=At5g44390 PE=4 SV=1	-0.12175	24.9951	0.0990024	1.00435	0.166228	no hit
At2g32910	F4IUS3	AT2G32910	DCD (Development and Cell Death) domain protein OS=Arabidopsis thaliana GN=At2g32910 PE=1 SV=1	-0.121994	25.2307	0.134715	0.870585	0.209779	no hit
At1g62330	F4HYR4	AT1G62330	O-fucosyltransferase family protein OS=Arabidopsis thaliana GN=At1g62330 PE=4 SV=1	-0.122034	23.9241	0.10203	0.991274	0.170114	no hit
At3g62580	F4IYB7	AT3G62580	Late embryogenesis abundant protein (LEA) family protein OS=Arabidopsis thaliana GN=At3g62580 PE=4 SV=1	-0.122645	24.8587	0.102306	0.990099	0.170359	no hit
atpE	P09468	ATCG00470	ATP synthase epsilon chain, chloroplastic OS=Arabidopsis thaliana GN=atpE PE=1 SV=2	-0.122692	24.288	0.257365	0.589451	0.348192	no hit
KAS|KAS1	F4KHF4|P52410|P52410-2	AT5G46290	Beta-ketoacyl-[acyl carrier protein] synthase I OS=Arabidopsis thaliana GN=KAS I PE=3 SV=1|3-oxoacyl-[acyl-carrier-protein] synthase I, chloroplastic OS=Arabidopsis thaliana GN=KAS1 PE=2 SV=2|Isoform 2 of 3-oxoacyl-[acyl-carrier-protein] synthase I, chloroplastic OS=Arabidopsis thaliana GN=KAS1	-0.122699	25.5343	0.133266	0.875282	0.208069	no hit
VPS2.1	Q9SKI2	AT2G06530	Vacuolar protein sorting-associated protein 2 homolog 1 OS=Arabidopsis thaliana GN=VPS2.1 PE=1 SV=2	-0.12291	26.4861	0.228583	0.640957	0.317093	no hit
BUB3.1	Q9LJN8	AT3G19590	Mitotic checkpoint protein BUB3.1 OS=Arabidopsis thaliana GN=BUB3.1 PE=1 SV=1	-0.122996	23.6154	0.222224	0.653209	0.310239	no hit
LLP	Q9LZF5	AT5G03350	Lectin-like protein OS=Arabidopsis thaliana GN=LLP PE=1 SV=1	-0.123124	26.8829	0.0934751	1.0293	0.158877	no hit
At1g02305	Q93VC9	AT1G02305	At1g02300/T6A9_10 OS=Arabidopsis thaliana GN=At1g02305 PE=2 SV=1	-0.12327	23.1778	0.265947	0.575206	0.357408	no hit
MENB	Q8GYN9	AT1G60550	1,4-dihydroxy-2-naphthoyl-CoA synthase, peroxisomal OS=Arabidopsis thaliana GN=MENB PE=1 SV=2	-0.123368	26.3297	0.491351	0.308608	0.582419	no hit
DIM	Q39085	AT3G19820	Delta(24)-sterol reductase OS=Arabidopsis thaliana GN=DIM PE=1 SV=2	-0.123532	27.546	0.0764379	1.11669	0.136178	no hit
PEL1	Q9ZT87	AT4G27650	Protein PELOTA 1 OS=Arabidopsis thaliana GN=PEL1 PE=2 SV=1	-0.123573	23.4932	0.129151	0.888902	0.202801	no hit
PP7	Q9FN02	AT5G63870	Serine/threonine-protein phosphatase 7 OS=Arabidopsis thaliana GN=PP7 PE=1 SV=1	-0.123641	23.5901	0.143944	0.841807	0.221221	no hit
PBP1	O04314	AT3G16420	PYK10-binding protein 1 OS=Arabidopsis thaliana GN=PBP1 PE=1 SV=1	-0.124234	25.4664	0.206	0.686134	0.292408	no hit
At4g34450	Q0WW26	AT4G34450	Coatomer subunit gamma OS=Arabidopsis thaliana GN=At4g34450 PE=1 SV=2	-0.125458	26.9566	0.113559	0.944779	0.184035	no hit
PKP1	Q9LIK0	AT3G22960	Plastidial pyruvate kinase 1, chloroplastic OS=Arabidopsis thaliana GN=PKP1 PE=1 SV=1	-0.125553	23.0582	0.0947923	1.02323	0.160183	no hit
THF1	Q9SKT0	AT2G20890	Protein THYLAKOID FORMATION 1, chloroplastic OS=Arabidopsis thaliana GN=THF1 PE=1 SV=1	-0.125579	23.1148	0.187735	0.726454	0.271925	no hit
ABCB2	Q8LPK2	AT4G25960	ABC transporter B family member 2 OS=Arabidopsis thaliana GN=ABCB2 PE=1 SV=3	-0.12585	25.3529	0.122609	0.911476	0.195371	no hit
At1g63810	Q0WVM5	AT1G63810	Putative uncharacterized protein At1g63810 OS=Arabidopsis thaliana GN=At1g63810 PE=2 SV=1	-0.126155	27.7773	0.124635	0.904359	0.19764	no hit
At1g72410	F4IDB3|F4IDB4	AT1G72410	COP1-interacting protein-related protein OS=Arabidopsis thaliana GN=At1g72410 PE=1 SV=1|COP1-interacting protein-related protein OS=Arabidopsis thaliana GN=At1g72410 PE=1 SV=1	-0.126227	21.7685	0.315976	0.500346	0.410362	no hit
PURA	Q96529	AT3G57610	Adenylosuccinate synthetase, chloroplastic OS=Arabidopsis thaliana GN=PURA PE=1 SV=1	-0.126265	22.9362	0.0908504	1.04167	0.155645	no hit
At3g63460|SEC31B	F4J110|Q8L611	AT3G63460	Transport protein SEC31 OS=Arabidopsis thaliana GN=At3g63460 PE=1 SV=1|Protein transport protein SEC31 homolog B OS=Arabidopsis thaliana GN=SEC31B PE=1 SV=1	-0.127138	23.5329	0.0745805	1.12737	0.133776	no hit
KAK|UPL3	B3H700|Q6WWW4	AT4G38600	HECT ubiquitin protein ligase family protein OS=Arabidopsis thaliana GN=KAK PE=1 SV=1|E3 ubiquitin-protein ligase UPL3 OS=Arabidopsis thaliana GN=UPL3 PE=1 SV=1	-0.127329	25.147	0.0715413	1.14544	0.129385	no hit
CASP	Q9LS42	AT3G18480	Protein CASP OS=Arabidopsis thaliana GN=CASP PE=1 SV=2	-0.127339	23.7404	0.111802	0.951549	0.182114	no hit
At1g27050	P0CJ66	AT1G27050	Uncharacterized protein At1g27050 OS=Arabidopsis thaliana GN=At1g27050 PE=2 SV=1	-0.127487	22.0147	0.340724	0.467597	0.435609	no hit
GAUT1	Q9LE59	AT3G61130	Polygalacturonate 4-alpha-galacturonosyltransferase OS=Arabidopsis thaliana GN=GAUT1 PE=1 SV=1	-0.127589	25.5262	0.0708179	1.14986	0.128431	no hit
PTAC2	Q9S7Q2	AT1G74850	Pentatricopeptide repeat-containing protein At1g74850, chloroplastic OS=Arabidopsis thaliana GN=PTAC2 PE=2 SV=1	-0.127599	27.1522	0.090968	1.04111	0.155725	no hit
DPE2	Q8RXD9	AT2G40840	4-alpha-glucanotransferase DPE2 OS=Arabidopsis thaliana GN=DPE2 PE=1 SV=1	-0.127606	22.4933	0.10168	0.992763	0.169639	no hit
DHS1	P29976	AT4G39980	Phospho-2-dehydro-3-deoxyheptonate aldolase 1, chloroplastic OS=Arabidopsis thaliana GN=DHS1 PE=2 SV=2	-0.127714	24.6782	0.209025	0.679803	0.296062	no hit
At5g35170	F4JYC0|Q8VYL1	AT5G35170	Adenylate kinase family protein OS=Arabidopsis thaliana GN=At5g35170 PE=3 SV=1|Adenylate kinase 5, chloroplastic OS=Arabidopsis thaliana GN=At5g35170 PE=1 SV=1	-0.127885	24.2445	0.262934	0.580154	0.354084	no hit
At5g47660	Q9FGJ1	AT5G47660	DNA-binding protein-like protein OS=Arabidopsis thaliana GN=At5g47660 PE=4 SV=1	-0.12808	22.1407	0.244646	0.611462	0.333909	no hit
DHS2	Q00218	AT4G33510	Phospho-2-dehydro-3-deoxyheptonate aldolase 2, chloroplastic OS=Arabidopsis thaliana GN=DHS2 PE=2 SV=2	-0.128082	25.0763	0.180731	0.742967	0.264549	no hit
PFK7	Q9C5J7	AT5G56630	ATP-dependent 6-phosphofructokinase 7 OS=Arabidopsis thaliana GN=PFK7 PE=1 SV=1	-0.128273	24.2815	0.0731482	1.1358	0.131838	no hit
At3g13930	Q8RWN9	AT3G13930	Dihydrolipoyllysine-residue acetyltransferase component 2 of pyruvate dehydrogenase complex, mitochondrial OS=Arabidopsis thaliana GN=At3g13930 PE=2 SV=2	-0.12863	22.6833	0.161888	0.790786	0.242034	no hit
JAL35	O04309	AT3G16470	Jacalin-related lectin 35 OS=Arabidopsis thaliana GN=JAL35 PE=1 SV=1	-0.128862	24.2174	0.196841	0.705885	0.282461	no hit
At5g08540	Q93VT6	AT5G08540	Putative uncharacterized protein At5g08540 OS=Arabidopsis thaliana GN=At5g08540 PE=1 SV=1	-0.12927	27.3917	0.165532	0.781118	0.24543	no hit
KEA1	Q9ZTZ7	AT1G01790	K(+) efflux antiporter 1, chloroplastic OS=Arabidopsis thaliana GN=KEA1 PE=1 SV=2	-0.129282	24.0978	0.0850098	1.07053	0.148231	no hit
At4g37880	Q9T075	AT4G37880	At4g37880 OS=Arabidopsis thaliana GN=At4g37880 PE=2 SV=1	-0.130386	23.4861	0.37108	0.430532	0.466784	no hit
PIRL4	Q9SVW8	AT4G35470	Plant intracellular Ras-group-related LRR protein 4 OS=Arabidopsis thaliana GN=PIRL4 PE=1 SV=1	-0.130601	23.9772	0.143947	0.841796	0.221221	no hit
NSP1	Q9SDM9	AT3G16400	Nitrile-specifier protein 1 OS=Arabidopsis thaliana GN=NSP1 PE=2 SV=2	-0.130712	23.8627	0.106127	0.974176	0.174617	no hit
ycf2-A	P56786	ATCG00860	Protein Ycf2 OS=Arabidopsis thaliana GN=ycf2-A PE=3 SV=1	-0.130878	26.0955	0.140736	0.851594	0.217652	no hit
F26G5_50	Q9LXQ2	AT3G44100	At3g44100 OS=Arabidopsis thaliana GN=F26G5_50 PE=2 SV=1	-0.130965	23.7359	0.220649	0.656299	0.308861	no hit
CDSP32	Q9SGS4	AT1G76080	Thioredoxin-like protein CDSP32, chloroplastic OS=Arabidopsis thaliana GN=CDSP32 PE=1 SV=1	-0.131046	24.3494	0.0649548	1.18739	0.119962	no hit
ATJ15	Q9ZSY2	AT1G68370	Chaperone protein dnaJ 15 OS=Arabidopsis thaliana GN=ATJ15 PE=1 SV=1	-0.131172	25.2434	0.0776018	1.11013	0.137784	no hit
ALY3	Q6A332|Q94EH8	AT3G21430	Protein ALWAYS EARLY 3 OS=Arabidopsis thaliana GN=ALY3 PE=1 SV=1|THO complex subunit 4C OS=Arabidopsis thaliana GN=ALY3 PE=1 SV=1	-0.131193	24.1048	0.0861367	1.06481	0.149532	no hit
At5g22320	Q9FMS0	AT5G22320	AT5g22320/MWD9_11 OS=Arabidopsis thaliana GN=At5g22320 PE=1 SV=1	-0.131296	27.1286	0.0911229	1.04037	0.155844	no hit
NUP58	Q8RWH9	AT4G37130	Nuclear pore complex protein NUP58 OS=Arabidopsis thaliana GN=NUP58 PE=1 SV=1	-0.131376	22.3782	0.226587	0.644764	0.315003	no hit
F12K8.24	Q9SK84	AT1G22410	Phospho-2-dehydro-3-deoxyheptonate aldolase OS=Arabidopsis thaliana GN=F12K8.24 PE=3 SV=1	-0.131726	24.9832	0.0991323	1.00378	0.16634	no hit
POR|PORC	F4I2F8|O48741	AT1G03630	Protochlorophyllide reductase C OS=Arabidopsis thaliana GN=POR C PE=4 SV=1|Protochlorophyllide reductase C, chloroplastic OS=Arabidopsis thaliana GN=PORC PE=1 SV=1	-0.131894	25.772	0.379767	0.420483	0.476705	no hit
At5g19485	Q1G3F7	AT5G19485	Transferases/nucleotidyltransferases OS=Arabidopsis thaliana GN=At5g19485 PE=2 SV=1	-0.131956	23.3296	0.25774	0.588817	0.348334	no hit
At4g16180	F4JLQ2	AT4G16180	Uncharacterized protein OS=Arabidopsis thaliana GN=At4g16180 PE=4 SV=1	-0.132029	25.7463	0.14183	0.848231	0.218829	no hit
At2g01690|VAC14	F4IPA6|Q9ZU97	AT2G01690	VAC 14-like protein OS=Arabidopsis thaliana GN=At2g01690 PE=1 SV=1|Protein VAC14 homolog OS=Arabidopsis thaliana GN=VAC14 PE=1 SV=2	-0.132159	23.5479	0.0682986	1.16559	0.12455	no hit
TIC55	Q9SK50	AT2G24820	Protein TIC 55, chloroplastic OS=Arabidopsis thaliana GN=TIC55 PE=1 SV=1	-0.132485	23.6409	0.0741169	1.13008	0.133127	no hit
F6F22.10	Q8W497	AT2G19870	Putative uncharacterized protein At2g19870; F6F22.10 OS=Arabidopsis thaliana GN=F6F22.10 PE=2 SV=1	-0.132662	25.4495	0.106874	0.971129	0.175407	no hit
MOR1	Q94FN2	AT2G35630	Protein MOR1 OS=Arabidopsis thaliana GN=MOR1 PE=1 SV=1	-0.132756	26.7151	0.282425	0.549097	0.375138	no hit
psbA	P83755	ATCG00020	Photosystem II protein D1 OS=Arabidopsis thaliana GN=psbA PE=1 SV=2	-0.132944	25.8847	0.269993	0.568648	0.36229	no hit
SBTI1.1	Q84WS0	AT1G01900	Subtilisin-like protease SBT1.1 OS=Arabidopsis thaliana GN=SBTI1.1 PE=1 SV=1	-0.133185	26.6472	0.0898527	1.04647	0.15442	no hit
F24I3.70	Q9M1J9	AT3G56990	AT3g56990/F24I3_70 OS=Arabidopsis thaliana GN=F24I3.70 PE=2 SV=1	-0.133538	24.7717	0.0925764	1.0335	0.157468	no hit
At1g12380	F4IC79	AT1G12380	Uncharacterized protein OS=Arabidopsis thaliana GN=At1g12380 PE=4 SV=1	-0.133622	22.4219	0.218773	0.660006	0.306726	no hit
SRK2G	P43292	AT5G08590	Serine/threonine-protein kinase SRK2G OS=Arabidopsis thaliana GN=SRK2G PE=1 SV=2	-0.133952	23.2444	0.195764	0.708266	0.281224	no hit
KNAT4	P48001	AT5G11060	Homeobox protein knotted-1-like 4 OS=Arabidopsis thaliana GN=KNAT4 PE=1 SV=3	-0.133977	22.6478	0.124796	0.9038	0.197667	no hit
At4g31570	F4JSP7	AT4G31570	Uncharacterized protein OS=Arabidopsis thaliana GN=At4g31570 PE=4 SV=1	-0.134047	23.1967	0.149171	0.826316	0.227349	no hit
FTSHI1	O22993	AT4G23940	Probable inactive ATP-dependent zinc metalloprotease FTSHI 1, chloroplastic OS=Arabidopsis thaliana GN=FTSHI1 PE=1 SV=1	-0.134063	25.5045	0.0832247	1.07975	0.145796	no hit
CHC2	Q0WLB5	AT3G08530	Clathrin heavy chain 2 OS=Arabidopsis thaliana GN=CHC2 PE=1 SV=1	-0.134215	24.6792	0.130126	0.885637	0.204006	no hit
SHL	Q9FEN9	AT4G39100	Chromatin remodeling protein SHL OS=Arabidopsis thaliana GN=SHL PE=1 SV=1	-0.134364	24.612	0.0983462	1.00724	0.165232	no hit
ALATS	P36428|P36428-2	AT1G50200	Alanine--tRNA ligase OS=Arabidopsis thaliana GN=ALATS PE=1 SV=3|Isoform Cytoplasmic of Alanine--tRNA ligase OS=Arabidopsis thaliana GN=ALATS	-0.134373	24.3106	0.0811962	1.09046	0.143006	no hit
rps15	P56805	ATCG01120	30S ribosomal protein S15, chloroplastic OS=Arabidopsis thaliana GN=rps15 PE=3 SV=1	-0.134375	25.0493	0.215141	0.667276	0.302766	no hit
PFK1	Q9M0F9	AT4G29220	ATP-dependent 6-phosphofructokinase 1 OS=Arabidopsis thaliana GN=PFK1 PE=1 SV=1	-0.134515	25.7469	0.095273	1.02103	0.160582	no hit
CUL4	Q8LGH4	AT5G46210	Cullin-4 OS=Arabidopsis thaliana GN=CUL4 PE=1 SV=1	-0.134556	25.5917	0.0807501	1.09286	0.142443	no hit
At1g23180	Q8H0U3	AT1G23180	Armadillo/beta-catenin-like repeat-containing protein OS=Arabidopsis thaliana GN=At1g23180 PE=2 SV=1	-0.134732	23.3323	0.0914217	1.03895	0.156047	no hit
At1g21900	Q8RWM6	AT1G21900	Transmembrane emp24 domain-containing protein p24delta5 OS=Arabidopsis thaliana GN=At1g21900 PE=1 SV=1	-0.134953	23.7698	0.122721	0.91108	0.195386	no hit
F27K19_190	Q9LY44	AT3G56010	Putative uncharacterized protein At3g56010 OS=Arabidopsis thaliana GN=F27K19_190 PE=2 SV=1	-0.135083	23.7308	0.183033	0.73747	0.267173	no hit
ABCG32	O81016	AT2G26910	ABC transporter G family member 32 OS=Arabidopsis thaliana GN=ABCG32 PE=1 SV=1	-0.135251	24.3878	0.0570795	1.24352	0.108068	no hit
F8K4.18	O80704	AT1G61990	At1g61990/F8K4_18 OS=Arabidopsis thaliana GN=F8K4.18 PE=2 SV=1	-0.135449	25.6393	0.187841	0.726209	0.271925	no hit
MURE	F4I3P9	AT1G63680	Putative UDP-N-acetylmuamoylalanyl-d-glutamate-2,6-diaminopimelate ligase OS=Arabidopsis thaliana GN=MURE PE=1 SV=1	-0.135532	26.7341	0.0812712	1.09006	0.143042	no hit
F17F16.7	Q8W4D6	AT1G16720	High chlorophyll fluorescence phenotype 173 protein OS=Arabidopsis thaliana GN=F17F16.7 PE=2 SV=1	-0.135648	27.1615	0.0761712	1.11821	0.13585	no hit
At5g22880	Q9FFC0	AT5G22880	Histone H2B.10 OS=Arabidopsis thaliana GN=At5g22880 PE=1 SV=3	-0.136116	24.2033	0.191576	0.717659	0.276569	no hit
RH28	Q9ZRZ8	AT4G16630	DEAD-box ATP-dependent RNA helicase 28 OS=Arabidopsis thaliana GN=RH28 PE=2 SV=1	-0.136357	25.5074	0.151981	0.818211	0.230295	no hit
ACA10	Q9SZR1	AT4G29900	Calcium-transporting ATPase 10, plasma membrane-type OS=Arabidopsis thaliana GN=ACA10 PE=1 SV=2	-0.136495	22.7562	0.0858346	1.06634	0.149273	no hit
PRXIIE	Q949U7	AT3G52960	Peroxiredoxin-2E, chloroplastic OS=Arabidopsis thaliana GN=PRXIIE PE=1 SV=2	-0.136555	23.6229	0.109426	0.96088	0.178924	no hit
rpoB	P50546	ATCG00190	DNA-directed RNA polymerase subunit beta OS=Arabidopsis thaliana GN=rpoB PE=3 SV=4	-0.136724	27.6131	0.112836	0.947551	0.183246	no hit
DEGP9	Q9FL12	AT5G40200	Protease Do-like 9 OS=Arabidopsis thaliana GN=DEGP9 PE=1 SV=1	-0.136765	24.3796	0.0554025	1.25647	0.105732	no hit
ABCG36	Q9XIE2	AT1G59870	ABC transporter G family member 36 OS=Arabidopsis thaliana GN=ABCG36 PE=1 SV=1	-0.137175	25.8161	0.0807869	1.09266	0.142443	no hit
At1g22700	B9DHG0|F4I2Z0|Q94EJ1	AT1G22700	AT1G22700 protein OS=Arabidopsis thaliana GN=At1g22700 PE=2 SV=1|Ycf37-like photosystem I biogenesis related protein OS=Arabidopsis thaliana GN=At1g22700 PE=4 SV=1|At1g22700/T22J18_13 OS=Arabidopsis thaliana GN=At1g22700 PE=2 SV=1	-0.137295	24.8906	0.287203	0.541812	0.380714	no hit
At5g52410	F4KG64|F4KG65	AT5G52410	Uncharacterized protein OS=Arabidopsis thaliana GN=At5g52410 PE=4 SV=1|Uncharacterized protein OS=Arabidopsis thaliana GN=At5g52410 PE=4 SV=1	-0.137391	24.0399	0.102995	0.987185	0.170748	no hit
GB210	F4KHD8	AT5G40480	Nuclear pore complex protein GP210 OS=Arabidopsis thaliana GN=GB210 PE=1 SV=1	-0.137592	27.1383	0.0700595	1.15453	0.127231	no hit
At5g47210	A8MQD7|Q9LVT8	AT5G47210	Hyaluronan / mRNA binding family protein OS=Arabidopsis thaliana GN=At5g47210 PE=1 SV=1|At5g47210 OS=Arabidopsis thaliana GN=At5g47210 PE=1 SV=1	-0.13865	25.4483	0.205279	0.687656	0.291858	no hit
T12J13.13	Q9SS61	AT3G03590	At3g03590 OS=Arabidopsis thaliana GN=T12J13.13 PE=2 SV=1	-0.139173	25.2638	0.215875	0.665797	0.303636	no hit
SEC10	F4K0X7|Q8RVQ5	AT5G12370	Exocyst complex component sec10 OS=Arabidopsis thaliana GN=SEC10 PE=1 SV=1|Exocyst complex component SEC10 OS=Arabidopsis thaliana GN=SEC10 PE=1 SV=2	-0.139303	27.1499	0.115952	0.93572	0.187149	no hit
T22A6.160	Q9STW1	AT4G24330	At4g24330 OS=Arabidopsis thaliana GN=T22A6.160 PE=2 SV=1	-0.139338	25.8702	0.0771661	1.11257	0.137103	no hit
RPS7A	Q9C514	AT1G48830	40S ribosomal protein S7-1 OS=Arabidopsis thaliana GN=RPS7A PE=2 SV=1	-0.139573	25.5348	0.0715052	1.14566	0.129385	no hit
At1g19990	F4HR02	AT1G19990	Uncharacterized protein OS=Arabidopsis thaliana GN=At1g19990 PE=1 SV=1	-0.139669	23.8622	0.205514	0.687159	0.292034	no hit
At2g41470	Q681K2	AT2G41475	Embryo-specific protein 3, (ATS3) OS=Arabidopsis thaliana GN=At2g41470 PE=2 SV=1	-0.139822	23.9876	0.344909	0.462295	0.439889	no hit
F24B22.160	Q9M386	AT3G54200	Late embryogenesis abundant hydroxyproline-rich glycoprotein OS=Arabidopsis thaliana GN=F24B22.160 PE=2 SV=1	-0.13994	22.5369	0.105026	0.978705	0.173676	no hit
At1g65020	Q5XF12	AT1G65020	At1g65020 OS=Arabidopsis thaliana GN=At1g65020 PE=2 SV=1	-0.140204	26.1057	0.141686	0.848672	0.218735	no hit
PDPK1	Q9XF67	AT5G04510	3-phosphoinositide-dependent protein kinase 1 OS=Arabidopsis thaliana GN=PDPK1 PE=1 SV=1	-0.140591	23.7722	0.0645512	1.1901	0.119534	no hit
At5g21160|LARP1A	F4K703|F4K704|Q940X9	AT5G21160	LA RNA-binding protein OS=Arabidopsis thaliana GN=At5g21160 PE=1 SV=1|LA RNA-binding protein OS=Arabidopsis thaliana GN=At5g21160 PE=1 SV=1|La-related protein 1A OS=Arabidopsis thaliana GN=LARP1A PE=1 SV=1	-0.141164	24.0221	0.094931	1.02259	0.160314	no hit
DOT2	Q9LFE0	AT5G16780	SART-1 family protein DOT2 OS=Arabidopsis thaliana GN=DOT2 PE=1 SV=1	-0.141191	25.6124	0.0487352	1.31216	0.0964421	no hit
RD21A	P43297	AT1G47128	Cysteine proteinase RD21A OS=Arabidopsis thaliana GN=RD21A PE=1 SV=1	-0.141591	22.3177	0.112013	0.950731	0.182134	no hit
LON2	O64948	AT5G47040	Lon protease homolog 2, peroxisomal OS=Arabidopsis thaliana GN=LON2 PE=2 SV=1	-0.141834	23.9838	0.0790952	1.10185	0.140078	no hit
At5g42950	Q9FMM3	AT5G42950	GYF domain-containing protein OS=Arabidopsis thaliana GN=At5g42950 PE=1 SV=1	-0.142164	24.1974	0.0803073	1.09525	0.14182	no hit
GAD2	Q42472|Q56W28	AT1G65960	Glutamate decarboxylase 2 OS=Arabidopsis thaliana GN=GAD2 PE=1 SV=1|Glutamate decarboxylase OS=Arabidopsis thaliana GN=GAD2 PE=2 SV=1	-0.14254	24.4196	0.14556	0.836958	0.223141	no hit
ATERDJ2A|ERDJ2A	F4HQE1|Q0WT48	AT1G79940	J domain protein DjC21 OS=Arabidopsis thaliana GN=ATERDJ2A PE=4 SV=1|DnaJ protein ERDJ2A OS=Arabidopsis thaliana GN=ERDJ2A PE=1 SV=1	-0.143004	25.3784	0.114977	0.939391	0.185802	no hit
CYP73A5	P92994	AT2G30490	Trans-cinnamate 4-monooxygenase OS=Arabidopsis thaliana GN=CYP73A5 PE=2 SV=1	-0.143525	24.0412	0.109424	0.960888	0.178924	no hit
EMB2247	F4KE63	AT5G16715	Valine--tRNA ligase, chloroplastic/mitochondrial 2 OS=Arabidopsis thaliana GN=EMB2247 PE=3 SV=1	-0.143746	24.6006	0.0779217	1.10834	0.138165	no hit
At5g10780	A8MQD8|Q93VE6	AT5G10780	Uncharacterized protein OS=Arabidopsis thaliana GN=At5g10780 PE=4 SV=1|AT5g10780/T30N20_50 OS=Arabidopsis thaliana GN=At5g10780 PE=2 SV=1	-0.143794	22.9029	0.117325	0.930609	0.188803	no hit
At5g15350	Q39131	AT5G15350	Lamin-like protein OS=Arabidopsis thaliana GN=At5g15350 PE=1 SV=1	-0.143812	25.6486	0.273054	0.563751	0.365278	no hit
TIF3E1	Q9C5Z3	AT3G57290	Eukaryotic translation initiation factor 3 subunit E OS=Arabidopsis thaliana GN=TIF3E1 PE=1 SV=1	-0.143935	25.4819	0.0791624	1.10148	0.140081	no hit
At5g06350	F4K3T5	AT5G06350	Rix1 complex component domain-containing protein OS=Arabidopsis thaliana GN=At5g06350 PE=4 SV=1	-0.144055	23.3899	0.0510361	1.29212	0.0991278	no hit
At1g79990	F4HQE6|F4HQF0|Q9CAA0	AT1G79990	Coatomer subunit beta'-1 OS=Arabidopsis thaliana GN=At1g79990 PE=4 SV=1|Coatomer subunit beta'-1 OS=Arabidopsis thaliana GN=At1g79990 PE=4 SV=1|Coatomer subunit beta'-1 OS=Arabidopsis thaliana GN=At1g79990 PE=2 SV=2	-0.144554	22.5165	0.0872278	1.05934	0.150896	no hit
GAUT9	Q9FWA4	AT3G02350	Probable galacturonosyltransferase 9 OS=Arabidopsis thaliana GN=GAUT9 PE=2 SV=1	-0.145535	22.4283	0.0895279	1.04804	0.154063	no hit
UXS4	Q8S8T4	AT2G47650	UDP-glucuronic acid decarboxylase 4 OS=Arabidopsis thaliana GN=UXS4 PE=2 SV=1	-0.145576	23.6947	0.113906	0.943454	0.184299	no hit
T5I8.15	Q9SA85	AT1G30700	At1g30700 OS=Arabidopsis thaliana GN=T5I8.15 PE=2 SV=1	-0.145915	24.0373	0.220928	0.65575	0.309087	no hit
F22M8.6	Q9LPC8	AT1G01930	F22M8.6 protein OS=Arabidopsis thaliana GN=F22M8.6 PE=1 SV=1	-0.146111	24.3993	0.0551947	1.2581	0.105412	no hit
F13G24.20	Q9SDA2	AT5G07820	Calmodulin-binding protein-like protein OS=Arabidopsis thaliana GN=F13G24.20 PE=2 SV=1	-0.146895	24.2557	0.208911	0.680038	0.296061	no hit
T10C21.40	Q94B52	AT4G30690	Translation initiation factor IF-3 OS=Arabidopsis thaliana GN=T10C21.40 PE=2 SV=1	-0.147657	26.7089	0.0748032	1.12608	0.134084	no hit
At5g27395|At5g27390/F21A20_100	B3H4A1|Q8GXP7	AT5G27395	Mitochondrial inner membrane translocase complex, subunit Tim44-related protein OS=Arabidopsis thaliana GN=At5g27395 PE=4 SV=1|Mitochondrial inner membrane translocase complex, subunit Tim44-related protein OS=Arabidopsis thaliana GN=At5g27390/F21A20_100 PE=2 SV=1	-0.147826	24.1128	0.0661495	1.17947	0.121559	no hit
JAL34	O04310	AT3G16460	Jacalin-related lectin 34 OS=Arabidopsis thaliana GN=JAL34 PE=1 SV=1	-0.148681	25.5771	0.101404	0.993946	0.169393	no hit
RTM2	Q9M670	AT5G04890	Protein RESTRICTED TEV MOVEMENT 2 OS=Arabidopsis thaliana GN=RTM2 PE=2 SV=1	-0.149	22.8795	0.224176	0.649411	0.312495	no hit
At2g45060	Q94AZ5	AT2G45060	At2g45060/T14P1.13 OS=Arabidopsis thaliana GN=At2g45060 PE=1 SV=1	-0.149037	23.8504	0.04699	1.32799	0.0936234	no hit
At1g78200	Q8L7I4	AT1G78200	Probable protein phosphatase 2C 17 OS=Arabidopsis thaliana GN=At1g78200 PE=2 SV=1	-0.149202	25.8909	0.0598925	1.22263	0.112101	no hit
SCPL34	Q0WPR4	AT5G23210	Serine carboxypeptidase-like 34 OS=Arabidopsis thaliana GN=SCPL34 PE=2 SV=2	-0.149435	26.3663	0.0925857	1.03346	0.157468	no hit
At1g62780	Q8VY70	AT1G62780	Putative uncharacterized protein At1g62780 OS=Arabidopsis thaliana GN=At1g62780 PE=2 SV=1	-0.1497	22.0353	0.133272	0.875262	0.208069	no hit
At3g20920	F4IWB6|Q9LIH2	AT3G20920	Translocation protein-related OS=Arabidopsis thaliana GN=At3g20920 PE=4 SV=1|Putative uncharacterized protein At3g20920 OS=Arabidopsis thaliana GN=At3g20920 PE=2 SV=1	-0.15005	23.8609	0.0470256	1.32767	0.0936234	no hit
PGDH3	Q9LT69	AT3G19480	D-3-phosphoglycerate dehydrogenase 3, chloroplastic OS=Arabidopsis thaliana GN=PGDH3 PE=1 SV=1	-0.15028	23.3712	0.261923	0.581826	0.352904	no hit
At3g19340	Q8RWC3	AT3G19340	Putative uncharacterized protein At3g19340 OS=Arabidopsis thaliana GN=At3g19340 PE=2 SV=1	-0.150434	24.9264	0.101486	0.993593	0.169423	no hit
GAUT10	Q9SKT6	AT2G20810	Probable galacturonosyltransferase 10 OS=Arabidopsis thaliana GN=GAUT10 PE=2 SV=2	-0.150774	23.389	0.108542	0.964403	0.177922	no hit
At5g28040	F4K5T4	AT5G28040	DNA-binding storekeeper protein-related transcriptional regulator OS=Arabidopsis thaliana GN=At5g28040 PE=1 SV=1	-0.151172	23.3408	0.105222	0.977893	0.173782	no hit
At2g22125	F4IIM1	AT2G22125	Cellulose synthase-interactive protein 1 OS=Arabidopsis thaliana GN=At2g22125 PE=4 SV=1	-0.151297	26.3964	0.049613	1.3044	0.0975178	no hit
T8P19.220	Q9SMM8	AT3G48710	At3g48710 OS=Arabidopsis thaliana GN=T8P19.220 PE=1 SV=1	-0.151348	26.6932	0.139966	0.853976	0.216845	no hit
TRB2	Q9FJW5	AT5G67580	Telomere repeat-binding factor 2 OS=Arabidopsis thaliana GN=TRB2 PE=1 SV=1	-0.151391	23.9242	0.151955	0.818285	0.230295	no hit
At1g05910	F4IAE9	AT1G05910	ATPase family AAA domain-containing protein At1g05910 OS=Arabidopsis thaliana GN=At1g05910 PE=2 SV=1	-0.151461	21.8776	0.408638	0.388661	0.50498	no hit
At4g17140	F4JNE2|F4JNE3|F4JNE4	AT4G17140	Pleckstrin homology (PH) domain-containing protein OS=Arabidopsis thaliana GN=At4g17140 PE=4 SV=1|Pleckstrin homology (PH) domain-containing protein OS=Arabidopsis thaliana GN=At4g17140 PE=4 SV=1|Pleckstrin homology (PH) domain-containing protein OS=Arabidopsis thaliana GN=At4g17140 PE=4 SV=1	-0.151479	23.5109	0.0899548	1.04598	0.154494	no hit
[truncated: 877 more rows]

## Sheet: 3'UTR vs. empty beads
AGI	Protein ID	Gene name	AveExpr	log2(FC)	p-value	-log10(p-value)	FDR	hit_annotation
[truncated: 1,045 more rows]
